# Supplementary material for: Tissue-specific impact of stem-loops and quadruplexes on cancer breakpoints formation
Source: BMC Cancer. 2019 May 10;19:434. doi: 10.1186/s12885-019-5653-x (PMC6511154; doi:10.1186/s12885-019-5653-x)
Supplement: Supplementary file 2 — Performance metrics for 708 ML models for all cancer types and all aggregation levels and labeling types. (XLSX 138 kb) [file 12885_2019_5653_MOESM2_ESM.xlsx]

## Sheet: dataset_res
Model type	Dataset	Cancer type	Labeling type	Aggregation level	First quantile of test AUC	Third quantile of testAUC	5-percentile of test AUC	Standard deviation of test AUC	Median of test AUC	Mean of test AUC	Median train AUC	Confidence interval does not include 0.5 (based on standard deviation)	Confidence interval does not include 0.5 (based on standard error)	Best probability quantile for threshold according to max lift of recall	Median recall for the threshokd	Lift of recall for the threshold	TP	FP	TN	FN
quadruplexes model	100kb_blood_bkpt_hotspot_0.05	blood	0.05	100kb	0.552571132187315	0.741528354080221	0.496391523414345	0.114886532808384	0.645018277020352	0.645018277020352	0.636969595929658	1	1	0.1	0.25	2.5	3	3035	27330	8
quadruplexes model	100kb_blood_bkpt_hotspot_0.1	blood	0.1	100kb	0.516068251457942	0.594834876390674	0.47191484629831	0.0552777796558966	0.555414154393595	0.555414154393595	0.533356784445517	1	1	0.25	0.333333333333333	1.33333333333333	8	7586	22765	17
quadruplexes model	100kb_blood_bkpt_hotspot_0.5	blood	0.5	100kb	0.515848797591876	0.543712170073427	0.498189179476003	0.0237181135803222	0.531129068267513	0.531129068267513	0.527798881584388	1	1	0.35	0.333333333333333	0.952380952380952	48	10584	19648	96
quadruplexes model	100kb_blood_bkpt_hotspot_1	blood	1	100kb	0.535354018659154	0.575414633137563	0.521818731626654	0.0306874393510625	0.553461972276662	0.553461972276662	0.559328050035156	1	1	0.05	0.0649350649350649	1.2987012987013	15	1504	28640	217
quadruplexes model	100kb_bone_bkpt_hotspot_0.05	bone	0.05	100kb	0.768260869565217	0.855899209486166	0.708792490118577	0.0634612005267859	0.80397233201581	0.80397233201581	0.808344449384912	1	1	0.1	0.6	6	9	3029	27332	6
quadruplexes model	100kb_bone_bkpt_hotspot_0.1	bone	0.1	100kb	0.698680308422301	0.772667062079873	0.643838738063085	0.05775521187692	0.736056741795176	0.736056741795176	0.731968136445112	1	1	0.1	0.333333333333333	3.33333333333333	10	3028	27319	19
quadruplexes model	100kb_bone_bkpt_hotspot_1	bone	1	100kb	0.636437839341209	0.682518108274786	0.60895971061843	0.0338436719378529	0.657123909163031	0.657123909163031	0.66316553200237	1	1	0.1	0.24390243902439	2.4390243902439	30	3008	27246	92
quadruplexes model	100kb_brain_bkpt_hotspot_0.05	brain	0.05	100kb	0.571144536652835	0.734242244615689	0.456085753803596	0.123696356642392	0.668412039781334	0.668412039781334	0.65692127473396	1	1	0.25	0.666666666666667	2.66666666666667	7	7587	22779	3
quadruplexes model	100kb_brain_bkpt_hotspot_0.1	brain	0.1	100kb	0.530656880189798	0.640143652597937	0.465327327054795	0.0813996840608503	0.569537119414788	0.569537119414788	0.570034102703504	1	1	0.45	0.625	1.38888888888889	16	13653	16697	10
quadruplexes model	100kb_brain_bkpt_hotspot_1	brain	1	100kb	0.565792814326761	0.63140541410739	0.544888671488013	0.0441543603445839	0.598533637174279	0.598533637174279	0.600143734210135	1	1	0.2	0.3125	1.5625	30	6045	24235	66
quadruplexes model	100kb_breast_bkpt_hotspot_0.05	breast	0.05	100kb	0.577440711462451	0.778211462450593	0.518308300395257	0.116161691127674	0.64711791831357	0.64711791831357	0.684538043478261	1	1	0.05	0.333333333333333	6.66666666666666	5	1514	28846	11
quadruplexes model	100kb_breast_bkpt_hotspot_0.1	breast	0.1	100kb	0.61109243697479	0.730620590482182	0.543189322787939	0.0909096346025757	0.666831438457736	0.666831438457736	0.673174740484429	1	1	0.05	0.272727272727273	5.45454545454545	8	1511	28834	23
quadruplexes model	100kb_breast_bkpt_hotspot_0.5	breast	0.5	100kb	0.647063529192564	0.689166884378044	0.605354958221143	0.0350292479220566	0.673880590842927	0.673880590842927	0.666831469116375	1	1	0.05	0.204081632653061	4.08163265306122	30	1489	28741	116
quadruplexes model	100kb_breast_bkpt_hotspot_1	breast	1	100kb	0.653772917686742	0.677342891365032	0.620444420264887	0.0223542477009567	0.666683793853154	0.666683793853154	0.664813496758842	1	1	0.1	0.272727272727273	2.72727272727273	81	2957	27122	216
quadruplexes model	100kb_liver_bkpt_hotspot_0.05	liver	0.05	100kb	0.609949609722359	0.74523268451734	0.52359322455209	0.116694879879302	0.658778776800711	0.658778776800711	0.683258402911582	1	1	0.1	0.4	4	6	3032	27330	8
quadruplexes model	100kb_liver_bkpt_hotspot_0.1	liver	0.1	100kb	0.512071266185628	0.624332806167836	0.45907054133307	0.0773820617477667	0.560448310324756	0.560448310324756	0.565789091162807	1	1	0.1	0.25	2.5	6	3032	27319	19
quadruplexes model	100kb_liver_bkpt_hotspot_0.5	liver	0.5	100kb	0.507921075837742	0.536844135802469	0.478169973544974	0.0252496598084721	0.519657186948854	0.519657186948854	0.515741291887125	1	1	0.35	0.326086956521739	0.93167701863354	44	10588	19652	92
quadruplexes model	100kb_liver_bkpt_hotspot_1	liver	1	100kb	0.53128246905167	0.562014538936467	0.510978468744526	0.0246699426391237	0.546652274731841	0.546652274731841	0.548167125782557	1	1	0.05	0.0843373493975904	1.68674698795181	21	1498	28628	229
quadruplexes model	100kb_ovary_bkpt_hotspot_0.05	ovary	0.05	100kb	0.530456476632744	0.63577709712479	0.492637091196522	0.0713845722245123	0.570645193162731	0.570645193162731	0.538626370911965	1	1	0.15	0.2	1.33333333333333	3	4553	25810	10
quadruplexes model	100kb_ovary_bkpt_hotspot_0.1	ovary	0.1	100kb	0.518567945169369	0.581148675365757	0.493430209569	0.0462922552343717	0.549406880189798	0.549406880189798	0.530606803188279	1	1	0.35	0.4	1.14285714285714	11	10621	19727	17
quadruplexes model	100kb_ovary_bkpt_hotspot_0.5	ovary	0.5	100kb	0.528967647371833	0.592210116449206	0.466731389290047	0.0487857901190831	0.562108661741055	0.562108661741055	0.564347892338503	1	1	0.15	0.24390243902439	1.6260162601626	30	4526	25727	93
quadruplexes model	100kb_ovary_bkpt_hotspot_1	ovary	1	100kb	0.559896910414426	0.602982954545455	0.531898882320043	0.0369658801286044	0.589601729878402	0.589601729878402	0.579118547770585	1	1	0.05	0.103896103896104	2.07792207792208	24	1495	28650	207
quadruplexes model	100kb_overall_density_bkpt_hotspot_0.05	overall	0.05	100kb	0.553438735177866	0.692786561264822	0.489310276679842	0.093674506872424	0.589021739130435	0.589021739130435	0.556744071146245	1	1	0.05	0.166666666666667	3.33333333333333	3	1516	28844	13
quadruplexes model	100kb_overall_density_bkpt_hotspot_0.1	overall	0.1	100kb	0.533544241225902	0.618442457196782	0.499125061789422	0.062125485112256	0.585882352941177	0.585882352941177	0.534531636183885	1	1	0.1	0.181818181818182	1.81818181818182	6	3032	27313	25
quadruplexes model	100kb_overall_density_bkpt_hotspot_0.5	overall	0.5	100kb	0.519038117927338	0.546828200262735	0.505675014613072	0.0297318077067259	0.534786162603999	0.534786162603999	0.530935373054899	1	1	0.05	0.0588235294117647	1.17647058823529	9	1510	28714	143
quadruplexes model	100kb_overall_density_bkpt_hotspot_1	overall	1	100kb	0.528164583218098	0.572520999107093	0.503322743722192	0.027588609334149	0.557021070223543	0.557021070223543	0.550201192016009	1	1	0.15	0.198019801980198	1.32013201320132	60	4496	25576	244
quadruplexes model	100kb_pancreatic_bkpt_hotspot_0.05	pancreatic	0.05	100kb	0.53751976284585	0.619407114624506	0.488675889328063	0.0600691186900453	0.567361660079051	0.567361660079051	0.543121182177506	1	1	0.35	0.6	1.71428571428571	10	10622	19738	6
quadruplexes model	100kb_pancreatic_bkpt_hotspot_0.1	pancreatic	0.1	100kb	0.531833910034602	0.582270660340055	0.49209766706208	0.0418782837257509	0.551480199923106	0.551480199923106	0.541179638335124	1	1	0.4	0.5	1.25	14	12136	18211	15
quadruplexes model	100kb_pancreatic_bkpt_hotspot_0.5	pancreatic	0.5	100kb	0.503002115414659	0.543457837379081	0.482875063863566	0.029364495628228	0.519753216577363	0.519753216577363	0.515177144588003	1	1	0.5	0.48936170212766	0.978723404255319	69	15119	15115	73
quadruplexes model	100kb_pancreatic_bkpt_hotspot_1	pancreatic	1	100kb	0.531576558603491	0.559290274314214	0.510375739858275	0.0225631589621509	0.549090773067332	0.549090773067332	0.546234413965087	1	1	0.05	0.07	1.4	21	1498	28577	280
quadruplexes model	100kb_prostate_bkpt_hotspot_0.05	prostate	0.05	100kb	0.535754281949934	0.631096837944664	0.493887351778656	0.0735069677555969	0.577445652173913	0.577445652173913	0.547172565576716	1	1	0.2	0.166666666666667	0.833333333333333	3	6072	24288	13
quadruplexes model	100kb_prostate_bkpt_hotspot_0.1	prostate	0.1	100kb	0.529466139396935	0.596989916963227	0.469424616905586	0.0587297650189543	0.558230350963915	0.558230350963915	0.522514952300924	1	1	0.2	0.2	1	6	6069	24277	24
quadruplexes model	100kb_prostate_bkpt_hotspot_0.5	prostate	0.5	100kb	0.501806920048956	0.542546351427343	0.485981897720883	0.0271166902207629	0.518931500959185	0.518931500959185	0.51179737244687	1	1	0.35	0.395833333333333	1.13095238095238	57	10575	19657	87
quadruplexes model	100kb_prostate_bkpt_hotspot_1	prostate	1	100kb	0.500713673690997	0.522707027569374	0.492632508505677	0.017383355556985	0.515001463402219	0.515001463402219	0.504335141096988	1	1	0.35	0.361702127659574	1.03343465045593	102	10530	19565	179
quadruplexes model	100kb_skin_bkpt_hotspot_0.05	skin	0.05	100kb	0.618822250765735	0.730158102766798	0.494100900057916	0.0884527576707008	0.657800612587689	0.657800612587689	0.666623023715415	1	1	0.1	0.2	2	3	3035	27326	12
quadruplexes model	100kb_skin_bkpt_hotspot_0.1	skin	0.1	100kb	0.558278964017398	0.637805239742956	0.467682619820659	0.0724487552095432	0.60740978744439	0.60740978744439	0.596511541693441	1	1	0.35	0.5	1.42857142857143	15	10617	19729	15
quadruplexes model	100kb_skin_bkpt_hotspot_0.5	skin	0.5	100kb	0.583340631537975	0.618873157203328	0.555666034155598	0.0277446356761421	0.600063529878896	0.600063529878896	0.600131610957038	1	1	0.15	0.313725490196078	2.09150326797386	48	4508	25716	104
quadruplexes model	100kb_skin_bkpt_hotspot_1	skin	1	100kb	0.553969977005681	0.578891847684369	0.534581262395992	0.0254505281204899	0.568377972074941	0.568377972074941	0.567210247131024	1	1	0.1	0.186274509803922	1.86274509803922	57	2981	27091	247
quadruplexes model	100kb_uterus_bkpt_hotspot_0.05	uterus	0.05	100kb	0.561643610013175	0.690217391304348	0.499389328063241	0.0941734332986086	0.61056488801054	0.61056488801054	0.621966403162055	1	1	0.05	0.2	4	3	1516	28844	13
quadruplexes model	100kb_uterus_bkpt_hotspot_0.1	uterus	0.1	100kb	0.538788417827849	0.651949848925536	0.453344816875159	0.0892717234256533	0.587240410543108	0.587240410543108	0.579366648077425	1	1	0.05	0.142857142857143	2.85714285714285	3	1516	28839	18
quadruplexes model	100kb_uterus_bkpt_hotspot_0.5	uterus	0.5	100kb	0.468837222481971	0.587534180586843	0.438416195411968	0.06576862715723	0.562395214953977	0.562395214953977	0.564712883070515	1	1	0.05	0.142857142857143	2.85714285714285	18	1501	28748	109
quadruplexes model	100kb_uterus_bkpt_hotspot_1	uterus	1	100kb	0.539328914833299	0.565690092724336	0.475206567162174	0.0302424869520741	0.552828964648981	0.552828964648981	0.551577946907178	1	1	0.05	0.0909090909090909	1.81818181818182	24	1495	28616	241
quadruplexes model	10kb_blood_bkpt_hotspot_0.01	blood	0.01	10kb	0.567546026413727	0.738469632747429	0.492168344739142	0.118070648000894	0.677237405025146	0.677237405025146	0.638984026925495	1	1	0.1	0.25	2.5	2	30362	273269	8
quadruplexes model	10kb_blood_bkpt_hotspot_0.1	blood	0.1	10kb	0.510297867293894	0.568996699148103	0.487155281344637	0.0442237801746287	0.533282413433818	0.533282413433818	0.537363219744218	1	1	0.15	0.214285714285714	1.42857142857143	18	45528	258029	66
quadruplexes model	10kb_blood_bkpt_hotspot_0.5	blood	0.5	10kb	0.511064416606619	0.520568898140743	0.503271638045896	0.0106502884199414	0.516414531647376	0.516414531647376	0.507072490086079	1	1	0.5	0.468599033816425	0.93719806763285	291	151529	151490	331
quadruplexes model	10kb_blood_bkpt_hotspot_1	blood	1	10kb	0.504596298588438	0.516663200168568	0.500114803498917	0.00764624224480684	0.509688125355463	0.509688125355463	0.506361083928321	1	1	0.05	0.0528375733855186	1.05675146771037	81	15101	287007	1452
quadruplexes model	10kb_bone_bkpt_hotspot_0.01	bone	0.01	10kb	0.630631639504807	0.743530668528692	0.580156500074527	0.0762652165352852	0.68833939912938	0.68833939912938	0.692208871915555	1	1	0.05	0.222222222222222	4.44444444444444	6	15176	288438	21
quadruplexes model	10kb_bone_bkpt_hotspot_0.1	bone	0.1	10kb	0.623827071124332	0.667413849331449	0.594589642484196	0.035889270810977	0.650893583624043	0.650893583624043	0.642689620413286	1	1	0.05	0.125	2.5	9	15173	288394	65
quadruplexes model	10kb_bone_bkpt_hotspot_1	bone	1	10kb	0.556764189525003	0.570316484512366	0.545142499613358	0.0107507204645073	0.561829736460885	0.561829736460885	0.562833361297306	1	1	0.05	0.105042016806723	2.10084033613445	150	15032	287182	1277
quadruplexes model	10kb_brain_bkpt_hotspot_0.01	brain	0.01	10kb	0.52840437514821	0.604477083498011	0.485208020446342	0.0650918321050507	0.552405277580165	0.552405277580165	0.54550080482319	1	1	0.2	0.333333333333333	1.66666666666667	6	60722	242902	11
quadruplexes model	10kb_brain_bkpt_hotspot_0.05	brain	0.05	10kb	0.481120553359684	0.581066230185787	0.448075715033887	0.0650133372934821	0.532476613965744	0.532476613965744	0.535909268326425	1	1	0.05	0.142857142857143	2.85714285714285	6	15176	288422	37
quadruplexes model	10kb_brain_bkpt_hotspot_0.1	brain	0.1	10kb	0.527417412666394	0.559938367432789	0.48933023392309	0.0263181022810183	0.545583172287611	0.545583172287611	0.542231618891364	1	1	0.05	0.0987654320987654	1.97530864197531	24	15158	288240	219
quadruplexes model	10kb_brain_bkpt_hotspot_1	brain	1	10kb	0.542932085964967	0.5619577396357	0.534351814076757	0.0125046014627589	0.55294341845113	0.55294341845113	0.553143425312658	1	1	0.05	0.0798898071625344	1.59779614325069	87	15095	287458	1001
quadruplexes model	10kb_breast_bkpt_hotspot_0.01	breast	0.01	10kb	0.511395026107883	0.696113241022533	0.448041010413272	0.105102738534081	0.582713798725359	0.582713798725359	0.59727094120127	1	1	0.05	0.222222222222222	4.44444444444444	6	15176	288437	22
quadruplexes model	10kb_breast_bkpt_hotspot_0.05	breast	0.05	10kb	0.572563246308181	0.62623647760855	0.467002757925328	0.0492464928041551	0.595839585619248	0.595839585619248	0.595831799698913	1	1	0.05	0.176470588235294	3.52941176470588	27	15155	288334	125
quadruplexes model	10kb_breast_bkpt_hotspot_0.1	breast	0.1	10kb	0.597455188431815	0.622154452293653	0.576581134597311	0.023855410083777	0.610783986173412	0.610783986173412	0.61273036037181	1	1	0.05	0.164948453608247	3.29896907216495	48	15134	288216	243
quadruplexes model	10kb_breast_bkpt_hotspot_0.5	breast	0.5	10kb	0.593802609033342	0.610437070742822	0.580378400931149	0.0109587555889799	0.598489427750041	0.598489427750041	0.602049486987226	1	1	0.05	0.124700239808153	2.49400479616307	156	15026	287364	1095
quadruplexes model	10kb_breast_bkpt_hotspot_1	breast	1	10kb	0.584627861077416	0.59615545829439	0.573690250773063	0.0102737304356298	0.591363647779119	0.591363647779119	0.590018838740629	1	1	0.05	0.109375	2.1875	210	14972	286750	1709
quadruplexes model	10kb_liver_bkpt_hotspot_0.01	liver	0.01	10kb	0.488478830097327	0.612511994238374	0.446733285466167	0.0785105631476929	0.552577688849365	0.552577688849365	0.512849692455906	1	1	0.05	0.222222222222222	4.44444444444444	6	15176	288440	19
quadruplexes model	10kb_liver_bkpt_hotspot_0.05	liver	0.05	10kb	0.522545082155765	0.569877980414843	0.49905283961412	0.0324919544777678	0.548222187764644	0.548222187764644	0.532661879145914	1	1	0.05	0.107142857142857	2.14285714285714	9	15173	288382	77
quadruplexes model	10kb_liver_bkpt_hotspot_0.1	liver	0.1	10kb	0.512167914938024	0.535023173892609	0.496512013787301	0.0175729452093333	0.520559396046542	0.520559396046542	0.521993152305472	1	1	0.05	0.0823529411764706	1.64705882352941	21	15161	288224	235
quadruplexes model	10kb_liver_bkpt_hotspot_1	liver	1	10kb	0.5098168482082	0.525367535623379	0.49696422851317	0.0130937982851821	0.516101224958656	0.516101224958656	0.510479361345233	1	1	0.1	0.11304347826087	1.1304347826087	78	30286	272665	612
quadruplexes model	10kb_ovary_bkpt_hotspot_0.01	ovary	0.01	10kb	0.520570512843545	0.58239478497077	0.470887424285841	0.050247275766053	0.565837969230161	0.565837969230161	0.52122856187686	1	1	0.1	0.1	1	3	30361	273249	28
quadruplexes model	10kb_ovary_bkpt_hotspot_0.05	ovary	0.05	10kb	0.512993111899515	0.553316269554991	0.481073871665893	0.0315748283998189	0.534089871428713	0.534089871428713	0.503828560053616	1	1	0.05	0.08	1.6	6	15176	288391	68
quadruplexes model	10kb_ovary_bkpt_hotspot_0.1	ovary	0.1	10kb	0.500087766141553	0.536109183444887	0.489940809485963	0.0229445014048179	0.522524904974785	0.522524904974785	0.51802375533315	1	1	0.05	0.0752688172043011	1.50537634408602	21	15161	288203	256
quadruplexes model	10kb_ovary_bkpt_hotspot_1	ovary	1	10kb	0.505460458849217	0.525512240011964	0.498070207937118	0.0121125331035229	0.516869164938624	0.516869164938624	0.516792116165664	1	1	0.05	0.0584795321637427	1.16959064327485	60	15122	287495	964
quadruplexes model	10kb_overall_density_bkpt_hotspot_0.01	overall	0.01	10kb	0.530162643399899	0.600379162160317	0.488901892745515	0.0477713516804324	0.559679060897404	0.559679060897404	0.533597675781494	1	1	0.5	0.5	1	16	151804	151806	15
quadruplexes model	10kb_overall_density_bkpt_hotspot_0.05	overall	0.05	10kb	0.517093264161333	0.541741216320855	0.489440151043366	0.0288831221560404	0.526738831313394	0.526738831313394	0.525015994674999	1	1	0.05	0.08	1.6	12	15170	288319	140
quadruplexes model	10kb_overall_density_bkpt_hotspot_0.1	overall	0.1	10kb	0.500861062419331	0.532076271237235	0.488970600470716	0.0201477851893098	0.519011618219459	0.519011618219459	0.511741159347178	1	1	0.05	0.0707070707070707	1.41414141414141	21	15161	288185	274
quadruplexes model	10kb_overall_density_bkpt_hotspot_0.5	overall	0.5	10kb	0.502643494289837	0.520750296970428	0.491015910791338	0.0121323095487128	0.513006747826464	0.513006747826464	0.514018683069014	1	1	0.05	0.0632411067193676	1.26482213438735	96	15086	287036	1423
quadruplexes model	10kb_overall_density_bkpt_hotspot_1	overall	1	10kb	0.519136897435727	0.527524163318801	0.514622821432294	0.00598496339193998	0.523070193655039	0.523070193655039	0.523456706479937	1	1	0.05	0.0655412115193644	1.31082423038729	198	14984	285634	2825
quadruplexes model	10kb_pancreatic_bkpt_hotspot_0.01	pancreatic	0.01	10kb	0.537037037037037	0.619630672617185	0.50296266287235	0.058172199917644	0.563640904874046	0.563640904874046	0.584987574663182	1	1	0.3	0.444444444444444	1.48148148148148	12	91080	212534	15
quadruplexes model	10kb_pancreatic_bkpt_hotspot_0.05	pancreatic	0.05	10kb	0.529276691801151	0.596384406078395	0.50354639338268	0.0463974926618781	0.549563490102679	0.549563490102679	0.54195856268962	1	1	0.1	0.12	1.2	9	30355	273212	65
quadruplexes model	10kb_pancreatic_bkpt_hotspot_0.1	pancreatic	0.1	10kb	0.511193229655364	0.536713852801012	0.50000769073209	0.0202103467941331	0.528533234963756	0.528533234963756	0.51554454724271	1	1	0.1	0.125	1.25	27	30337	273089	188
quadruplexes model	10kb_pancreatic_bkpt_hotspot_1	pancreatic	1	10kb	0.516836090796844	0.528384380383239	0.508370748659445	0.00873626349779204	0.523588199537378	0.523588199537378	0.522327380052501	1	1	0.05	0.0598290598290598	1.1965811965812	84	15098	287139	1320
quadruplexes model	10kb_prostate_bkpt_hotspot_0.01	prostate	0.01	10kb	0.524780286437319	0.579205806533778	0.480702973612415	0.0538875184587357	0.557338515334662	0.557338515334662	0.543770207883888	1	1	0.5	0.444444444444444	0.888888888888889	12	151808	151806	15
quadruplexes model	10kb_prostate_bkpt_hotspot_0.05	prostate	0.05	10kb	0.510564111181401	0.537307663050462	0.493575934422139	0.0219911681248459	0.523236761772721	0.523236761772721	0.512268819750531	1	1	0.3	0.304347826086957	1.01449275362319	42	91050	212453	96
quadruplexes model	10kb_prostate_bkpt_hotspot_0.1	prostate	0.1	10kb	0.510107787391842	0.532900479509193	0.499371261088844	0.0157570187038238	0.519470755450312	0.519470755450312	0.510282032179427	1	1	0.5	0.5	1	134	151686	151687	134
quadruplexes model	10kb_prostate_bkpt_hotspot_0.5	prostate	0.5	10kb	0.504738396452135	0.518265320721343	0.496332778859855	0.00974423934418973	0.511016861769354	0.511016861769354	0.504523884376464	1	1	0.5	0.482328482328482	0.964656964656965	696	151124	151074	747
quadruplexes model	10kb_prostate_bkpt_hotspot_1	prostate	1	10kb	0.501979363372524	0.509573090802157	0.499004137909612	0.00554364430557941	0.506871259402337	0.506871259402337	0.50482261270834	1	1	0.45	0.451505016722408	1.00334448160535	1214	135424	165528	1475
quadruplexes model	10kb_skin_bkpt_hotspot_0.01	skin	0.01	10kb	0.527920776861047	0.648137718272593	0.506157249586922	0.0744124927045386	0.596475106385782	0.596475106385782	0.595409619638907	1	1	0.2	0.222222222222222	1.11111111111111	6	60722	242892	21
quadruplexes model	10kb_skin_bkpt_hotspot_0.05	skin	0.05	10kb	0.54712620956184	0.583227422257815	0.521671733729235	0.0318446258699664	0.559080980103387	0.559080980103387	0.56929472760611	1	1	0.05	0.0731707317073171	1.46341463414634	9	15173	288347	112
quadruplexes model	10kb_skin_bkpt_hotspot_0.1	skin	0.1	10kb	0.538804423189424	0.576196886488841	0.512041938112167	0.027536509427119	0.557016470753373	0.557016470753373	0.553594559574139	1	1	0.05	0.0845070422535211	1.69014084507042	18	15164	288265	194
quadruplexes model	10kb_skin_bkpt_hotspot_0.5	skin	0.5	10kb	0.53078038518177	0.550950371559804	0.522894411350733	0.0133302248579923	0.539554720847127	0.539554720847127	0.541476542705357	1	1	0.05	0.0778688524590164	1.55737704918033	57	15125	287784	675
quadruplexes model	10kb_skin_bkpt_hotspot_1	skin	1	10kb	0.518067527480914	0.532653777108117	0.508476244055671	0.0100746129483851	0.525464495635288	0.525464495635288	0.524353732942188	1	1	0.05	0.0711610486891386	1.42322097378277	114	15068	286970	1489
quadruplexes model	10kb_uterus_bkpt_hotspot_0.01	uterus	0.01	10kb	0.549387229473587	0.669708492835123	0.481775156114141	0.0892935270717602	0.605847421621034	0.605847421621034	0.510483222777272	1	1	0.05	0.142857142857143	2.85714285714285	3	15179	288443	16
quadruplexes model	10kb_uterus_bkpt_hotspot_0.1	uterus	0.1	10kb	0.478384577758454	0.633107867744422	0.442378232556301	0.0974256144707142	0.569388791169699	0.569388791169699	0.595603352973147	1	1	0.05	0.1875	3.75	9	15173	288420	39
quadruplexes model	10kb_uterus_bkpt_hotspot_0.5	uterus	0.5	10kb	0.530065095945388	0.553398250966362	0.512002864258373	0.0187186703886156	0.541645737572857	0.541645737572857	0.542675079219127	1	1	0.05	0.0851063829787234	1.70212765957447	48	15134	287943	516
quadruplexes model	10kb_uterus_bkpt_hotspot_1	uterus	1	10kb	0.523517487516234	0.536522059149972	0.51932129102439	0.00819281076800746	0.530130734971184	0.530130734971184	0.53026857901948	1	1	0.05	0.0699208443271768	1.39841688654353	159	15023	286342	2117
quadruplexes model	1mb_blood_bkpt_hotspot_0.5	blood	0.5	1mb	0.515177690029615	0.617596248766041	0.468205128205128	0.0771615551442264	0.553800592300099	0.553800592300099	0.544345776462205	1	1	0.45	0.5	1.11111111111111	6	1368	1672	7
quadruplexes model	1mb_blood_bkpt_hotspot_1	blood	1	1mb	0.517512376237624	0.621640735502122	0.452291371994342	0.0676683435050826	0.57036775106082	0.57036775106082	0.53496699669967	1	1	0.5	0.375	0.75	9	1517	1513	14
quadruplexes model	1mb_bone_bkpt_hotspot_0.5	bone	0.5	1mb	0.629092702169625	0.809171597633136	0.562117472852912	0.112339440514366	0.735502958579882	0.735502958579882	0.720199901283317	1	1	0.05	0.2	4	3	150	2890	10
quadruplexes model	1mb_bone_bkpt_hotspot_1	bone	1	1mb	0.705406746031746	0.794532627865961	0.649096119929453	0.0634843094340405	0.751047178130511	0.751047178130511	0.751909722222222	1	1	0.1	0.3	3	9	296	2728	20
quadruplexes model	1mb_brain_bkpt_hotspot_0.5	brain	0.5	1mb	0.514017769002961	0.611549851924975	0.462171767028628	0.0667638448461468	0.530898321816387	0.530898321816387	0.518893276297028	1	1	0.2	0.2	1	3	608	2431	11
quadruplexes model	1mb_brain_bkpt_hotspot_1	brain	1	1mb	0.526622662266227	0.606169474727453	0.477675916749257	0.0542037389405619	0.558597621407334	0.558597621407334	0.532354397925589	1	1	0.5	0.444444444444444	0.888888888888889	11	1515	1513	14
quadruplexes model	1mb_breast_bkpt_hotspot_0.5	breast	0.5	1mb	0.693073379401119	0.882856202698256	0.581106719367589	0.119833248129711	0.763833992094862	0.763833992094862	0.768529741863075	1	1	0.1	0.6	6	10	295	2742	6
quadruplexes model	1mb_breast_bkpt_hotspot_1	breast	1	1mb	0.685749751737835	0.764745670995671	0.616065994030244	0.0657446590883952	0.719811320754717	0.719811320754717	0.722698806569774	1	1	0.1	0.363636363636364	3.63636363636364	11	294	2728	20
quadruplexes model	1mb_liver_bkpt_hotspot_0.5	liver	0.5	1mb	0.529051383399209	0.651365580783152	0.494268774703557	0.0799408993684597	0.570088845014807	0.570088845014807	0.554612794612795	1	1	0.15	0.4	2.66666666666667	6	452	2585	10
quadruplexes model	1mb_liver_bkpt_hotspot_1	liver	1	1mb	0.51519364448858	0.594606782106782	0.469155844155844	0.0586584597135506	0.5487090367428	0.5487090367428	0.518764031667257	1	1	0.15	0.272727272727273	1.81818181818182	8	450	2572	23
quadruplexes model	1mb_ovary_bkpt_hotspot_0.5	ovary	0.5	1mb	0.567588932806324	0.655149720302731	0.495335968379447	0.0771348739147161	0.607806324110672	0.607806324110672	0.583636363636364	1	1	0.1	0.166666666666667	1.66666666666667	3	302	2735	13
quadruplexes model	1mb_ovary_bkpt_hotspot_1	ovary	1	1mb	0.575819265143992	0.689523336643496	0.475958291956306	0.0803230490458181	0.623187686196624	0.623187686196624	0.627626137303557	1	1	0.15	0.3	2	9	449	2573	22
quadruplexes model	1mb_overall_density_bkpt_hotspot_0.5	overall	0.5	1mb	0.676581027667984	0.769367588932806	0.586625385144635	0.079498225092472	0.739426877470356	0.739426877470356	0.719326599326599	1	1	0.1	0.333333333333333	3.33333333333333	5	300	2737	11
quadruplexes model	1mb_overall_density_bkpt_hotspot_1	overall	1	1mb	0.628947368421053	0.721771284271284	0.577915737026958	0.071831627405478	0.685786435786436	0.685786435786436	0.676626117179742	1	1	0.1	0.272727272727273	2.72727272727273	8	297	2725	23
quadruplexes model	1mb_pancreatic_bkpt_hotspot_0.5	pancreatic	0.5	1mb	0.51077657124054	0.610233629483383	0.461132627619601	0.0708100003304222	0.562055335968379	0.562055335968379	0.539259259259259	1	1	0.45	0.4	0.888888888888889	6	1368	1669	10
quadruplexes model	1mb_pancreatic_bkpt_hotspot_1	pancreatic	1	1mb	0.513437950937951	0.577557100297915	0.475274284911822	0.0529048666978347	0.529940417080437	0.529940417080437	0.519525819265144	1	1	0.2	0.2	1	6	605	2417	25
quadruplexes model	1mb_prostate_bkpt_hotspot_0.5	prostate	0.5	1mb	0.511067193675889	0.604804211911813	0.473775815583189	0.0567338316953956	0.558893280632411	0.558893280632411	0.527991021324355	1	1	0.45	0.5	1.11111111111111	8	1366	1671	8
quadruplexes model	1mb_prostate_bkpt_hotspot_1	prostate	1	1mb	0.525198412698413	0.579990069513406	0.48461089831497	0.0468559377698032	0.557795431976167	0.557795431976167	0.523622828784119	1	1	0.5	0.5	1	15	1511	1512	15
quadruplexes model	1mb_skin_bkpt_hotspot_0.5	skin	0.5	1mb	0.491707798617966	0.727147087857848	0.443820199072141	0.126780331066553	0.640810276679842	0.640810276679842	0.636451135241856	1	1	0.05	0.2	4	3	150	2888	12
quadruplexes model	1mb_skin_bkpt_hotspot_1	skin	1	1mb	0.529841112214498	0.653376365441907	0.443175828364508	0.0854598830499838	0.584607745779543	0.584607745779543	0.604750088621056	1	1	0.1	0.272727272727273	2.72727272727273	8	297	2725	23
quadruplexes model	1mb_uterus_bkpt_hotspot_0.5	uterus	0.5	1mb	0.548469891411649	0.661895360315893	0.503833992094862	0.0832873835377507	0.618181818181818	0.618181818181818	0.601308641975309	1	1	0.1	0.2	2	3	302	2736	12
quadruplexes model	1mb_uterus_bkpt_hotspot_1	uterus	1	1mb	0.508161976911977	0.562313803376365	0.490098265962218	0.0336183355184275	0.538510101010101	0.538510101010101	0.517606049864114	1	1	0.25	0.272727272727273	1.09090909090909	8	755	2267	23
quadruplexes model	20kb_blood_bkpt_hotspot_0.01	blood	0.01	20kb	0.594846257212869	0.720950912971307	0.504990938785792	0.092083840094596	0.654323768872026	0.654323768872026	0.652666207761211	1	1	0.05	0.2	4	3	7588	144223	11
quadruplexes model	20kb_blood_bkpt_hotspot_0.05	blood	0.05	20kb	0.513764588118164	0.58531016486775	0.471129453711591	0.0550498355009148	0.552001002792724	0.552001002792724	0.552255070572886	1	1	0.05	0.0869565217391304	1.73913043478261	6	7585	144173	61
quadruplexes model	20kb_blood_bkpt_hotspot_0.1	blood	0.1	20kb	0.517211103092376	0.563887051470095	0.483645281358747	0.0401144916401772	0.536974058842139	0.536974058842139	0.534002141483951	1	1	0.1	0.15625	1.5625	15	15167	136561	82
quadruplexes model	20kb_blood_bkpt_hotspot_0.5	blood	0.5	20kb	0.509280530596542	0.531587677254918	0.489298195079881	0.0178404457882212	0.518686674970545	0.518686674970545	0.52083396367124	1	1	0.05	0.0568720379146919	1.13744075829384	36	7555	143636	598
quadruplexes model	20kb_blood_bkpt_hotspot_1	blood	1	20kb	0.508797189456907	0.523769191618421	0.497174088107156	0.0113917732406346	0.518307221200768	0.518307221200768	0.516082800132542	1	1	0.05	0.0583501006036217	1.16700201207243	87	7504	142832	1402
quadruplexes model	20kb_bone_bkpt_hotspot_0.01	bone	0.01	20kb	0.79281282112086	0.918750617527912	0.70513042189507	0.0766373936452563	0.858870170931726	0.858870170931726	0.848966001047338	1	1	0.05	0.5	9.99999999999999	6	7585	144229	5
quadruplexes model	20kb_bone_bkpt_hotspot_0.05	bone	0.05	20kb	0.674482635937778	0.745475988114298	0.620344184636873	0.0534486242491847	0.718746911628091	0.718746911628091	0.701328741130196	1	1	0.05	0.2	4	9	7582	144197	37
quadruplexes model	20kb_bone_bkpt_hotspot_0.1	bone	0.1	20kb	0.649115492265588	0.705793509574648	0.609747898774541	0.0399057514739604	0.681538439812461	0.681538439812461	0.672019284676336	1	1	0.1	0.285714285714286	2.85714285714286	24	15158	136583	60
quadruplexes model	20kb_bone_bkpt_hotspot_0.5	bone	0.5	20kb	0.585847928113553	0.600262052187609	0.571104386065324	0.0128473045986971	0.593124618437119	0.593124618437119	0.591846198965517	1	1	0.05	0.129807692307692	2.59615384615384	81	7510	143691	543
quadruplexes model	20kb_bone_bkpt_hotspot_1	bone	1	20kb	0.5728286010528	0.587066663938065	0.562729320609654	0.0118941631707051	0.58435144285311	0.58435144285311	0.580116576897261	1	1	0.05	0.105032822757112	2.10065645514223	144	7447	143008	1226
quadruplexes model	20kb_brain_bkpt_hotspot_0.01	brain	0.01	20kb	0.519748542634127	0.644279602402972	0.480904994706725	0.0912325387826895	0.571496324401233	0.571496324401233	0.556537091563003	1	1	0.2	0.25	1.25	3	30362	121451	9
quadruplexes model	20kb_brain_bkpt_hotspot_0.1	brain	0.1	20kb	0.513584991221236	0.59541442373369	0.463878840988406	0.0541798810888908	0.558378777484506	0.558378777484506	0.538141971883485	1	1	0.05	0.166666666666667	3.33333333333333	9	7582	144190	44
quadruplexes model	20kb_brain_bkpt_hotspot_0.5	brain	0.5	20kb	0.532288473633216	0.567070319122832	0.521583950892244	0.0244998744649425	0.54722139957728	0.54722139957728	0.551502626196237	1	1	0.05	0.0989010989010989	1.97802197802198	54	7537	143742	492
quadruplexes model	20kb_brain_bkpt_hotspot_1	brain	1	20kb	0.545638606124191	0.568110953819249	0.537440295234929	0.0143785605075829	0.557395153410677	0.557395153410677	0.558322429354198	1	1	0.05	0.0845481049562682	1.69096209912536	87	7504	143294	940
quadruplexes model	20kb_breast_bkpt_hotspot_0.01	breast	0.01	20kb	0.569409587046881	0.704393020176669	0.501800288520443	0.0898348353512054	0.620775448095963	0.620775448095963	0.583758508748134	1	1	0.05	0.4	7.99999999999999	6	7585	144224	10
quadruplexes model	20kb_breast_bkpt_hotspot_0.05	breast	0.05	20kb	0.520310698164805	0.639777645031394	0.475068907549783	0.0765526057685314	0.578618496919377	0.578618496919377	0.59351049245566	1	1	0.05	0.208333333333333	4.16666666666666	15	7576	144179	55
quadruplexes model	20kb_breast_bkpt_hotspot_0.1	breast	0.1	20kb	0.589302328781023	0.670131848458113	0.477562539063882	0.0623195034663389	0.620892902901818	0.620892902901818	0.628347127425163	1	1	0.05	0.173913043478261	3.47826086956521	24	7567	144120	114
quadruplexes model	20kb_breast_bkpt_hotspot_0.5	breast	0.5	20kb	0.593993043557086	0.628105104549411	0.582414611222321	0.0191995665626621	0.61024758278429	0.61024758278429	0.611952303229074	1	1	0.05	0.133047210300429	2.66094420600858	93	7498	143629	605
quadruplexes model	20kb_breast_bkpt_hotspot_1	breast	1	20kb	0.603625038145318	0.61717299524266	0.592606484429944	0.0111960974239946	0.608551701146589	0.608551701146589	0.608899177906331	1	1	0.05	0.120950323974082	2.41900647948164	168	7423	143013	1221
quadruplexes model	20kb_liver_bkpt_hotspot_0.01	liver	0.01	20kb	0.540701638242792	0.675970279029326	0.50942192929103	0.0881035424637229	0.603610386530709	0.603610386530709	0.584267337678663	1	1	0.1	0.4	4	6	15176	136635	8
quadruplexes model	20kb_liver_bkpt_hotspot_0.1	liver	0.1	20kb	0.491695061155979	0.550201207070525	0.472323909238273	0.0404169556119213	0.517738468782236	0.517738468782236	0.520911620354895	1	1	0.3	0.304347826086957	1.01449275362319	20	45528	106230	47
quadruplexes model	20kb_liver_bkpt_hotspot_0.5	liver	0.5	20kb	0.527588846427516	0.547435400388579	0.519686384516823	0.0119979462164516	0.534796084217119	0.534796084217119	0.538073424090315	1	1	0.15	0.2	1.33333333333333	135	22639	128510	541
quadruplexes model	20kb_liver_bkpt_hotspot_1	liver	1	20kb	0.508384920489662	0.525422629519357	0.495711028852447	0.0133270939957189	0.520497692556033	0.520497692556033	0.51832077251893	1	1	0.15	0.166204986149584	1.10803324099723	180	22594	128150	901
quadruplexes model	20kb_ovary_bkpt_hotspot_0.01	ovary	0.01	20kb	0.527386127852979	0.670269736192076	0.480722589994401	0.09516968062212	0.579260942594605	0.579260942594605	0.541763236269708	1	1	0.3	0.333333333333333	1.11111111111111	3	45545	106270	7
quadruplexes model	20kb_ovary_bkpt_hotspot_0.05	ovary	0.05	20kb	0.529538631157496	0.570381168873954	0.476040902022272	0.0340338082173133	0.545290571259142	0.545290571259142	0.520212602402759	1	1	0.3	0.277777777777778	0.925925925925926	15	45533	106238	39
quadruplexes model	20kb_ovary_bkpt_hotspot_0.1	ovary	0.1	20kb	0.488548266463384	0.53787361901423	0.462163716514238	0.0376285836996902	0.517030285051644	0.517030285051644	0.495863631419456	1	1	0.35	0.318181818181818	0.909090909090909	42	53097	98596	90
quadruplexes model	20kb_ovary_bkpt_hotspot_0.5	ovary	0.5	20kb	0.516579296616201	0.541892376563461	0.497592208882405	0.0206748086517267	0.528545240334023	0.528545240334023	0.529188637471032	1	1	0.15	0.186335403726708	1.24223602484472	90	22684	128658	393
quadruplexes model	20kb_ovary_bkpt_hotspot_1	ovary	1	20kb	0.532338882778809	0.542649359106212	0.521197498029729	0.00890763600505353	0.537953918333879	0.537953918333879	0.53698124077394	1	1	0.1	0.12719298245614	1.2719298245614	174	15008	135448	1195
quadruplexes model	20kb_overall_density_bkpt_hotspot_0.01	overall	0.01	20kb	0.582966095554282	0.70857063810446	0.514721920307755	0.0995486530331095	0.645839179495287	0.645839179495287	0.652363855538568	1	1	0.15	0.5	3.33333333333334	8	22766	129043	8
quadruplexes model	20kb_overall_density_bkpt_hotspot_0.05	overall	0.05	20kb	0.511945279139649	0.560833860509252	0.48208054028871	0.0385867566759024	0.543694053455638	0.543694053455638	0.530846248766689	1	1	0.15	0.2	1.33333333333333	15	22759	128992	59
quadruplexes model	20kb_overall_density_bkpt_hotspot_0.1	overall	0.1	20kb	0.51282394361281	0.553314228891842	0.488238778999517	0.0280720856202333	0.53039607393256	0.53039607393256	0.532022288127245	1	1	0.1	0.156862745098039	1.56862745098039	24	15158	136515	128
quadruplexes model	20kb_overall_density_bkpt_hotspot_0.5	overall	0.5	20kb	0.523947609765937	0.536831696535625	0.498227928166709	0.0150247670469882	0.530102085469844	0.530102085469844	0.530896385172181	1	1	0.05	0.0711462450592885	1.42292490118577	54	7537	143528	706
quadruplexes model	20kb_overall_density_bkpt_hotspot_1	overall	1	20kb	0.516350439569681	0.532441767512224	0.490865507881708	0.0149668258183857	0.524630719801034	0.524630719801034	0.525486826044829	1	1	0.05	0.0710059171597633	1.42011834319527	108	7483	142823	1411
quadruplexes model	20kb_pancreatic_bkpt_hotspot_0.01	pancreatic	0.01	20kb	0.564868389850605	0.651418888208209	0.475213421863884	0.0869208707739914	0.612999723336561	0.612999723336561	0.613975179827682	1	1	0.35	0.2	0.571428571428572	3	53136	98675	11
quadruplexes model	20kb_pancreatic_bkpt_hotspot_0.05	pancreatic	0.05	20kb	0.500837145180227	0.565202779940833	0.466608678461995	0.0490924105006392	0.543177002978199	0.543177002978199	0.536259030216038	1	1	0.3	0.304347826086957	1.01449275362319	21	45527	106229	48
quadruplexes model	20kb_pancreatic_bkpt_hotspot_0.1	pancreatic	0.1	20kb	0.508378335501208	0.547769875114353	0.479625071978334	0.0312724107195213	0.535219938671089	0.535219938671089	0.53000779964404	1	1	0.3	0.297872340425532	0.992907801418439	42	45506	106178	99
quadruplexes model	20kb_pancreatic_bkpt_hotspot_0.5	pancreatic	0.5	20kb	0.525330045936398	0.545371177186086	0.511167363418435	0.0161631697516701	0.535223424003702	0.535223424003702	0.536688626649965	1	1	0.15	0.181818181818182	1.21212121212121	126	22648	128482	569
quadruplexes model	20kb_pancreatic_bkpt_hotspot_1	pancreatic	1	20kb	0.53242401668142	0.547623473589671	0.519091399564952	0.0128174906806633	0.541783512945084	0.541783512945084	0.53893977674816	1	1	0.1	0.129032258064516	1.29032258064516	180	15002	135429	1214
quadruplexes model	20kb_prostate_bkpt_hotspot_0.01	prostate	0.01	20kb	0.515374582534632	0.61948731629877	0.473606703159892	0.076388872867767	0.575373001600696	0.575373001600696	0.54736648743427	1	1	0.3	0.4	1.33333333333333	6	45542	106267	10
quadruplexes model	20kb_prostate_bkpt_hotspot_0.05	prostate	0.05	20kb	0.511788791880895	0.575203398775052	0.483790067366981	0.0413984206610928	0.548811084227581	0.548811084227581	0.543650268400508	1	1	0.25	0.304347826086957	1.21739130434783	21	37935	113821	48
quadruplexes model	20kb_prostate_bkpt_hotspot_0.1	prostate	0.1	20kb	0.509379911118512	0.53492214396901	0.489965869519329	0.0241510765794897	0.52076668089048	0.52076668089048	0.515022702233499	1	1	0.3	0.307692307692308	1.02564102564103	35	45513	106197	80
quadruplexes model	20kb_prostate_bkpt_hotspot_0.5	prostate	0.5	20kb	0.509718417322783	0.529846267890221	0.498674703924139	0.0139091304943277	0.520682984169595	0.520682984169595	0.518050938416298	1	1	0.05	0.0772946859903382	1.54589371980676	48	7543	143663	571
quadruplexes model	20kb_prostate_bkpt_hotspot_1	prostate	1	20kb	0.501043388756908	0.511802024415662	0.493865846704364	0.00884660125793008	0.504878051378498	0.504878051378498	0.504148015804142	1	1	0.5	0.492813141683778	0.985626283367556	720	75192	75172	741
quadruplexes model	20kb_skin_bkpt_hotspot_0.01	skin	0.01	20kb	0.541381780456477	0.68800513783223	0.485927279913052	0.0946182764609943	0.593632052168758	0.593632052168758	0.556865675328525	1	1	0.3	0.25	0.833333333333333	3	45545	106269	8
quadruplexes model	20kb_skin_bkpt_hotspot_0.05	skin	0.05	20kb	0.523079078418328	0.585360445148082	0.495626389153899	0.041489453067951	0.551272993558967	0.551272993558967	0.554534621800933	1	1	0.1	0.130434782608696	1.30434782608696	9	15173	136584	59
quadruplexes model	20kb_skin_bkpt_hotspot_0.1	skin	0.1	20kb	0.52119124514459	0.567771498322227	0.486161691876656	0.0346528389110639	0.538719766076489	0.538719766076489	0.538132683031974	1	1	0.1	0.142857142857143	1.42857142857143	21	15161	136517	126
quadruplexes model	20kb_skin_bkpt_hotspot_0.5	skin	0.5	20kb	0.555796381975988	0.572038904700755	0.542700710872425	0.0137886154587216	0.566786480443052	0.566786480443052	0.563689842505743	1	1	0.05	0.0900900900900901	1.8018018018018	60	7531	143627	607
quadruplexes model	20kb_skin_bkpt_hotspot_1	skin	1	20kb	0.532266217043432	0.548932855583561	0.52285875917936	0.0103352322588505	0.539714496787121	0.539714496787121	0.539465433930244	1	1	0.05	0.0823798627002288	1.64759725400458	108	7483	143030	1204
quadruplexes model	20kb_uterus_bkpt_hotspot_0.01	uterus	0.01	20kb	0.595836544351572	0.850531557522823	0.437401940443022	0.149976344258364	0.694360463967435	0.694360463967435	0.587515108401753	1	1	0.5	0	0	0	75912	75908	5
quadruplexes model	20kb_uterus_bkpt_hotspot_0.1	uterus	0.1	20kb	0.553996985272314	0.623420150901123	0.502510955157985	0.0564439404330725	0.577301896458065	0.577301896458065	0.590446566834701	1	1	0.1	0.25	2.5	18	15164	136590	53
quadruplexes model	20kb_uterus_bkpt_hotspot_1	uterus	1	20kb	0.530979594376391	0.550092680440714	0.516794488872225	0.0168884641566074	0.541756709761408	0.541756709761408	0.539905861956795	1	1	0.05	0.0728744939271255	1.45748987854251	54	7537	143548	686
quadruplexes model	500kb_blood_bkpt_hotspot_0.1	blood	0.1	500kb	0.60421805624075	0.665268870251603	0.533053774050321	0.0853145422800405	0.644425259003453	0.644425259003453	0.602516654330126	1	1	0.45	0.5	1.11111111111111	4	2735	3345	3
quadruplexes model	500kb_blood_bkpt_hotspot_0.5	blood	0.5	500kb	0.496589658965897	0.567711771177118	0.46212871967553	0.0532161797319326	0.550037110341415	0.550037110341415	0.517482568379988	1	1	0.5	0.5	1	12	3032	3030	13
quadruplexes model	500kb_blood_bkpt_hotspot_1	blood	1	500kb	0.536745529061103	0.629315697963239	0.481259314456036	0.0631562081263378	0.556740561351217	0.556740561351217	0.574123664927968	1	1	0.15	0.3125	2.08333333333333	15	898	5141	33
quadruplexes model	500kb_bone_bkpt_hotspot_0.1	bone	0.1	500kb	0.722523856531754	0.886146758802238	0.615273220863522	0.116423374002172	0.79995066600888	0.79995066600888	0.784209227732544	1	1	0.15	0.666666666666667	4.44444444444445	5	908	5172	2
quadruplexes model	500kb_bone_bkpt_hotspot_0.5	bone	0.5	500kb	0.733878157503715	0.800049529470035	0.671678525950663	0.0573313249440691	0.764586428925211	0.764586428925211	0.763307749442931	1	1	0.05	0.2	4	6	298	5760	23
quadruplexes model	500kb_bone_bkpt_hotspot_1	bone	1	500kb	0.680175700314935	0.754556166535742	0.634995729822712	0.0538561850274416	0.708811207122283	0.708811207122283	0.71759075663577	1	1	0.15	0.388888888888889	2.59259259259259	22	891	5140	34
quadruplexes model	500kb_brain_bkpt_hotspot_0.1	brain	0.1	500kb	0.535150468672916	0.628145041933892	0.480067363056779	0.0677432312685299	0.593117908238777	0.593117908238777	0.536445485939813	1	1	0.45	0.5	1.11111111111111	4	2735	3345	3
quadruplexes model	500kb_brain_bkpt_hotspot_0.5	brain	0.5	500kb	0.503525482434438	0.567546754675468	0.464576457645765	0.0525220491492094	0.535891089108911	0.535891089108911	0.528028880446017	1	1	0.1	0.111111111111111	1.11111111111111	3	606	5455	23
quadruplexes model	500kb_brain_bkpt_hotspot_1	brain	1	500kb	0.570340946706389	0.650430321085733	0.48250261286908	0.0664189193530061	0.602126905352712	0.602126905352712	0.612826878517047	1	1	0.25	0.4	1.6	18	1504	4539	26
quadruplexes model	500kb_breast_bkpt_hotspot_0.1	breast	0.1	500kb	0.669545903257651	0.95436605821411	0.535545140601875	0.173866421197697	0.940059200789344	0.940059200789344	0.786454478164323	1	1	0.1	1	10	7	602	5478	0
quadruplexes model	500kb_breast_bkpt_hotspot_0.5	breast	0.5	500kb	0.689227340267459	0.812010896483408	0.628578504210005	0.0805079294865848	0.74395740465577	0.74395740465577	0.745390848933083	1	1	0.1	0.4	4	12	597	5459	19
quadruplexes model	500kb_breast_bkpt_hotspot_1	breast	1	500kb	0.665670650730412	0.733860129417621	0.638904927824788	0.0462733908051327	0.709436065262758	0.709436065262758	0.702423469387755	1	1	0.1	0.333333333333333	3.33333333333333	20	589	5437	41
quadruplexes model	500kb_liver_bkpt_hotspot_0.1	liver	0.1	500kb	0.540144784468575	0.754933399111988	0.485538005923001	0.133353218974416	0.716329551060681	0.716329551060681	0.583987169997533	1	1	0.5	0	0	0	3044	3036	7
quadruplexes model	500kb_liver_bkpt_hotspot_0.5	liver	0.5	500kb	0.520792079207921	0.601210121012101	0.452625061911838	0.0700632439102988	0.556934125804854	0.556934125804854	0.507570920368512	1	1	0.2	0.2	1	6	1211	4847	23
quadruplexes model	500kb_liver_bkpt_hotspot_1	liver	1	500kb	0.50701672319027	0.568603087358204	0.452827154718746	0.0497315284627564	0.541310957782715	0.541310957782715	0.492672640626827	1	1	0.1	0.235294117647059	2.35294117647059	12	597	5439	39
quadruplexes model	500kb_ovary_bkpt_hotspot_0.1	ovary	0.1	500kb	0.582387765170202	0.710039467192896	0.481894425259004	0.111334868862087	0.680809077454366	0.680809077454366	0.540546373951653	1	1	0.05	0.333333333333333	6.66666666666666	2	302	5778	5
quadruplexes model	500kb_ovary_bkpt_hotspot_0.5	ovary	0.5	500kb	0.563719663199604	0.662134720158494	0.512501238236751	0.0677034905514315	0.619489846458643	0.619489846458643	0.580182020802377	1	1	0.1	0.3	3	9	600	5457	21
quadruplexes model	500kb_ovary_bkpt_hotspot_1	ovary	1	500kb	0.546543597800471	0.622008379156847	0.462822728462948	0.0730565933397501	0.601139041633936	0.601139041633936	0.588901436127114	1	1	0.1	0.210526315789474	2.10526315789474	12	597	5432	46
quadruplexes model	500kb_overall_density_bkpt_hotspot_0.1	overall	0.1	500kb	0.720399605328071	0.828564380858411	0.61655155402072	0.083379454002348	0.746793290577208	0.746793290577208	0.761584011843079	1	1	0.1	0.333333333333333	3.33333333333333	2	607	5473	5
quadruplexes model	500kb_overall_density_bkpt_hotspot_0.5	overall	0.5	500kb	0.550274799531489	0.655819712729074	0.475854383358098	0.0759899652765209	0.580998288134066	0.580998288134066	0.611109145169091	1	1	0.1	0.2	2	6	603	5453	25
quadruplexes model	500kb_overall_density_bkpt_hotspot_1	overall	1	500kb	0.569176207068193	0.618786757730981	0.521819266818573	0.0439441236262213	0.597443559096946	0.597443559096946	0.593945993031359	1	1	0.1	0.238095238095238	2.38095238095238	15	594	5432	46
quadruplexes model	500kb_pancreatic_bkpt_hotspot_0.1	pancreatic	0.1	500kb	0.547466271799934	0.611220796314577	0.47686739058901	0.0623544390688029	0.583127775037001	0.583127775037001	0.544277257030094	1	1	0.5	0.5	1	4	3040	3040	3
quadruplexes model	500kb_pancreatic_bkpt_hotspot_0.5	pancreatic	0.5	500kb	0.475507677067855	0.579049034175334	0.447592867756315	0.0658947839377389	0.545929592959296	0.545929592959296	0.482150817236256	1	1	0.2	0.3	1.5	9	1208	4850	20
quadruplexes model	500kb_pancreatic_bkpt_hotspot_1	pancreatic	1	500kb	0.520632155301145	0.562752029327049	0.493342731992496	0.0336646630269291	0.540044798407168	0.540044798407168	0.519895879189236	1	1	0.5	0.473684210526316	0.947368421052632	27	3017	3012	31
quadruplexes model	500kb_prostate_bkpt_hotspot_0.1	prostate	0.1	500kb	0.563507732806844	0.663293846660086	0.521484953132708	0.0955363788551524	0.617168228909719	0.617168228909719	0.569578090303479	1	1	0.4	0.333333333333333	0.833333333333333	2	2433	3647	5
quadruplexes model	500kb_prostate_bkpt_hotspot_0.5	prostate	0.5	500kb	0.548675556356429	0.623141724479683	0.515262335946181	0.0492294945108209	0.582565626547796	0.582565626547796	0.584728169196834	1	1	0.5	0.4	0.8	12	3032	3024	19
quadruplexes model	500kb_prostate_bkpt_hotspot_1	prostate	1	500kb	0.510375166002656	0.580587356893977	0.473992956331303	0.0453301371910805	0.543031358885017	0.543031358885017	0.525492267618718	1	1	0.45	0.4	0.888888888888889	24	2715	3311	37
quadruplexes model	500kb_skin_bkpt_hotspot_0.1	skin	0.1	500kb	0.629318854886476	0.780340404538727	0.584977799703996	0.0891251209964141	0.711519486926492	0.711519486926492	0.702491981248458	1	1	0.15	0.333333333333333	2.22222222222222	2	911	5169	5
quadruplexes model	500kb_skin_bkpt_hotspot_0.5	skin	0.5	500kb	0.611654203081359	0.671817731550272	0.559726219707267	0.0556600909014987	0.636678980088296	0.636678980088296	0.643311275463864	1	1	0.15	0.3	2	9	904	5152	22
quadruplexes model	500kb_skin_bkpt_hotspot_1	skin	1	500kb	0.518866195339094	0.603129091385179	0.456360303744436	0.0668469882834295	0.557881644409531	0.557881644409531	0.567228740406148	1	1	0.2	0.315789473684211	1.57894736842105	18	1199	4830	40
quadruplexes model	500kb_uterus_bkpt_hotspot_0.1	uterus	0.1	500kb	0.515416872224963	0.82067094227923	0.489984639742548	0.150910343055919	0.619035867061533	0.619035867061533	0.620405772076961	1	1	0.2	0.5	2.5	4	1213	4867	3
quadruplexes model	500kb_uterus_bkpt_hotspot_0.5	uterus	0.5	500kb	0.525222551928783	0.625123639960435	0.494354952663558	0.0758625078066903	0.580613254203759	0.580613254203759	0.554551716829165	1	1	0.05	0.142857142857143	2.85714285714285	3	301	5765	18
quadruplexes model	500kb_uterus_bkpt_hotspot_1	uterus	1	500kb	0.523899371069182	0.629841112214498	0.464396850546705	0.0681490396007174	0.586875206885137	0.586875206885137	0.556694803045349	1	1	0.2	0.4	2	18	1199	4844	26
quadruplexes model	50kb_blood_bkpt_hotspot_0.1	blood	0.1	50kb	0.517214370428938	0.589417374975292	0.48605347804992	0.0503218063714877	0.560692914517781	0.560692914517781	0.535087838505634	1	1	0.05	0.1	2	3	3034	57674	28
quadruplexes model	50kb_blood_bkpt_hotspot_1	blood	1	50kb	0.537452099788848	0.577050042143496	0.479381489881216	0.0342853251146196	0.556060843043716	0.556060843043716	0.556975971256416	1	1	0.05	0.0892857142857143	1.78571428571428	15	3022	57547	155
quadruplexes model	50kb_bone_bkpt_hotspot_0.05	bone	0.05	50kb	0.667915815598164	0.732225626328013	0.559972875623202	0.0656314541331514	0.700758823658606	0.700758823658606	0.694849162425261	1	1	0.05	0.2	4	6	3031	57679	23
quadruplexes model	50kb_bone_bkpt_hotspot_0.1	bone	0.1	50kb	0.673450591908709	0.756690702428286	0.610288204506144	0.0679785800889074	0.716093281101188	0.716093281101188	0.715722645281578	1	1	0.05	0.181818181818182	3.63636363636363	6	3031	57675	27
quadruplexes model	50kb_bone_bkpt_hotspot_0.5	bone	0.5	50kb	0.615546696636202	0.664219625804901	0.583418364822551	0.0360883987497287	0.642163037101437	0.642163037101437	0.636848501826853	1	1	0.05	0.142857142857143	2.85714285714285	15	3022	57611	91
quadruplexes model	50kb_bone_bkpt_hotspot_1	bone	1	50kb	0.609870983356754	0.62299722788084	0.590697248232107	0.0125054717899315	0.617548016961836	0.617548016961836	0.615798522952475	1	1	0.05	0.143564356435644	2.87128712871287	87	2950	57183	519
quadruplexes model	50kb_brain_bkpt_hotspot_0.05	brain	0.05	50kb	0.528017390445136	0.625512573489452	0.476360193007592	0.067675044249213	0.553035917197767	0.553035917197767	0.547159006696579	1	1	0.45	0.5	1.11111111111111	8	27325	33398	8
quadruplexes model	50kb_brain_bkpt_hotspot_0.1	brain	0.1	50kb	0.535315342032424	0.628551657911088	0.509084809877708	0.0524802215190749	0.576439833087389	0.576439833087389	0.565104764258354	1	1	0.2	0.357142857142857	1.78571428571429	15	12133	48564	27
quadruplexes model	50kb_brain_bkpt_hotspot_0.5	brain	0.5	50kb	0.54338706753037	0.632467775964661	0.500783320219163	0.0546174841945785	0.573384391586721	0.573384391586721	0.581375427535336	1	1	0.05	0.0833333333333333	1.66666666666667	6	3031	57636	66
quadruplexes model	50kb_brain_bkpt_hotspot_1	brain	1	50kb	0.586662572279967	0.602515830643159	0.567504789102132	0.0162196669865163	0.593301680542169	0.593301680542169	0.595015453723084	1	1	0.05	0.0892857142857143	1.78571428571428	30	3007	57397	305
quadruplexes model	50kb_breast_bkpt_hotspot_0.05	breast	0.05	50kb	0.558269915002965	0.70327633919747	0.516357481715754	0.0897641845251721	0.646422217829611	0.646422217829611	0.624678180515405	1	1	0.05	0.3	5.99999999999999	9	3028	57681	21
quadruplexes model	50kb_breast_bkpt_hotspot_0.1	breast	0.1	50kb	0.60447298165818	0.701036185836885	0.578660453848816	0.0606636674551373	0.657762025948883	0.657762025948883	0.655896512087803	1	1	0.05	0.25	5	15	3022	57658	44
quadruplexes model	50kb_breast_bkpt_hotspot_0.5	breast	0.5	50kb	0.658480148883375	0.690633012820513	0.639533447063689	0.0241842923074373	0.668788771712159	0.668788771712159	0.676994419079758	1	1	0.05	0.177083333333333	3.54166666666666	51	2986	57465	237
quadruplexes model	50kb_breast_bkpt_hotspot_1	breast	1	50kb	0.629353739694491	0.645480899488049	0.614052186067609	0.0162871794532624	0.637941879841096	0.637941879841096	0.639159847837921	1	1	0.05	0.160621761658031	3.21243523316062	93	2944	57218	484
quadruplexes model	50kb_liver_bkpt_hotspot_0.05	liver	0.05	50kb	0.582813944788351	0.722699040090344	0.481728346262167	0.112686488948821	0.6684089417179	0.6684089417179	0.655494206872699	1	1	0.15	0.428571428571429	2.85714285714286	9	9102	51616	12
quadruplexes model	50kb_liver_bkpt_hotspot_0.1	liver	0.1	50kb	0.50570676357164	0.582602462055668	0.463690546820924	0.0530259722708265	0.53536609482375	0.53536609482375	0.518638605295034	1	1	0.2	0.3	1.5	18	12130	48549	42
quadruplexes model	50kb_liver_bkpt_hotspot_0.5	liver	0.5	50kb	0.502213269705959	0.543833502078038	0.480743633132492	0.0264930711135007	0.527920603041065	0.527920603041065	0.521566812282726	1	1	0.1	0.130434782608696	1.30434782608696	27	6047	54483	182
quadruplexes model	50kb_liver_bkpt_hotspot_1	liver	1	50kb	0.512428725424773	0.545225809763359	0.496386385462567	0.0208754661583831	0.527441375532492	0.527441375532492	0.528096114238525	1	1	0.2	0.214876033057851	1.07438016528926	78	12070	48306	285
quadruplexes model	50kb_ovary_bkpt_hotspot_0.05	ovary	0.05	50kb	0.519061619805307	0.60624104363295	0.450234224440382	0.0644695681284632	0.566023698139729	0.566023698139729	0.530495313964995	1	1	0.05	0.1	2	3	3034	57676	26
quadruplexes model	50kb_ovary_bkpt_hotspot_0.1	ovary	0.1	50kb	0.530134645805527	0.597582216277515	0.497708702858306	0.0482252166421586	0.556689962430175	0.556689962430175	0.5602930272455	1	1	0.15	0.176470588235294	1.17647058823529	9	9102	51587	41
quadruplexes model	50kb_ovary_bkpt_hotspot_0.5	ovary	0.5	50kb	0.528534851535649	0.545670246271934	0.496086851672231	0.0225478435033236	0.537363630591566	0.537363630591566	0.536940807261259	1	1	0.1	0.118279569892473	1.18279569892473	33	6041	54419	246
quadruplexes model	50kb_ovary_bkpt_hotspot_1	ovary	1	50kb	0.53151123631429	0.562607210561005	0.495279264502454	0.0242635886763675	0.551717951814933	0.551717951814933	0.545259307806005	1	1	0.1	0.128571428571429	1.28571428571429	54	6020	54300	365
quadruplexes model	50kb_overall_density_bkpt_hotspot_0.05	overall	0.05	50kb	0.525061097234452	0.586041528149652	0.471571726356269	0.0516257367630897	0.547277129867563	0.547277129867563	0.522187591185911	1	1	0.05	0.1	2	3	3034	57674	28
quadruplexes model	50kb_overall_density_bkpt_hotspot_0.1	overall	0.1	50kb	0.52206318599822	0.568435429645011	0.475474142193217	0.0403519209686166	0.543618362503708	0.543618362503708	0.525197584369792	1	1	0.05	0.0952380952380952	1.9047619047619	6	3031	57647	55
quadruplexes model	50kb_overall_density_bkpt_hotspot_0.5	overall	0.5	50kb	0.538615827331058	0.567928557561639	0.51836305596308	0.022176187167641	0.5509443787443	0.5509443787443	0.549141987914354	1	1	0.05	0.0792079207920792	1.58415841584158	24	3013	57422	280
quadruplexes model	50kb_overall_density_bkpt_hotspot_1	overall	1	50kb	0.529128405193304	0.55723590367202	0.515340557405539	0.0205141501457131	0.54587493720711	0.54587493720711	0.542738248014273	1	1	0.05	0.0788177339901478	1.57635467980295	48	2989	57142	560
quadruplexes model	50kb_pancreatic_bkpt_hotspot_0.05	pancreatic	0.05	50kb	0.538176258084352	0.616167855358447	0.510177224363409	0.0536914527761518	0.587858872362504	0.587858872362504	0.581438473680598	1	1	0.35	0.444444444444444	1.26984126984127	12	21247	39465	15
quadruplexes model	50kb_pancreatic_bkpt_hotspot_0.1	pancreatic	0.1	50kb	0.503724173298403	0.573509330202669	0.484544420953069	0.0503342875530477	0.523333621669715	0.523333621669715	0.535880616519611	1	1	0.35	0.375	1.07142857142857	18	21241	39450	30
quadruplexes model	50kb_pancreatic_bkpt_hotspot_0.5	pancreatic	0.5	50kb	0.513184785989454	0.542272501291876	0.488321167441776	0.0246927606740873	0.532329037693383	0.532329037693383	0.529119921163765	1	1	0.05	0.0617283950617284	1.23456790123457	15	3022	57472	230
quadruplexes model	50kb_pancreatic_bkpt_hotspot_1	pancreatic	1	50kb	0.531523259156082	0.555108529831194	0.491165796927806	0.0236897022921745	0.542502680772505	0.542502680772505	0.546667685749423	1	1	0.15	0.1875	1.25	81	9030	51277	351
quadruplexes model	50kb_prostate_bkpt_hotspot_0.05	prostate	0.05	50kb	0.510858236446297	0.602416485471437	0.472928084961095	0.0617126213342963	0.555035580154181	0.555035580154181	0.538778661790868	1	1	0.15	0.272727272727273	1.81818181818182	8	9103	51605	23
quadruplexes model	50kb_prostate_bkpt_hotspot_0.1	prostate	0.1	50kb	0.508210566211852	0.551250466899567	0.465237456669874	0.0419522777029545	0.537860061960319	0.537860061960319	0.504615439544745	1	1	0.2	0.222222222222222	1.11111111111111	12	12136	48549	42
quadruplexes model	50kb_prostate_bkpt_hotspot_0.5	prostate	0.5	50kb	0.500968616918544	0.528572183664532	0.485400274853889	0.0211063589417443	0.514238089485005	0.514238089485005	0.497136964726445	1	1	0.5	0.510869565217391	1.02173913043478	142	30228	30233	136
quadruplexes model	50kb_prostate_bkpt_hotspot_1	prostate	1	50kb	0.495301042862798	0.524075366950314	0.48009373280161	0.0203653808569501	0.509634474425372	0.509634474425372	0.494429080399631	1	1	0.5	0.5	1	266	30104	30102	267
quadruplexes model	50kb_skin_bkpt_hotspot_0.05	skin	0.05	50kb	0.571105949792449	0.676734532516308	0.498697371021941	0.0809385364310022	0.638286307258981	0.638286307258981	0.625024090729393	1	1	0.2	0.3	1.5	9	12139	48570	21
quadruplexes model	50kb_skin_bkpt_hotspot_0.1	skin	0.1	50kb	0.559135518639375	0.648765264250754	0.51706788292297	0.057102321037208	0.609815336695343	0.609815336695343	0.601302128395916	1	1	0.1	0.2	2	12	6062	54617	48
quadruplexes model	50kb_skin_bkpt_hotspot_0.5	skin	0.5	50kb	0.560867533455742	0.59017387474567	0.53639795276416	0.0294964002750803	0.5785677509801	0.5785677509801	0.574047634482457	1	1	0.1	0.197916666666667	1.97916666666667	57	6017	54435	230
quadruplexes model	50kb_skin_bkpt_hotspot_1	skin	1	50kb	0.545948928957088	0.573462358097687	0.527101830224265	0.0258756545940839	0.558359223270077	0.558359223270077	0.562249131773177	1	1	0.05	0.101063829787234	2.02127659574468	57	2980	57195	507
quadruplexes model	50kb_uterus_bkpt_hotspot_0.05	uterus	0.05	50kb	0.545885820050675	0.669454976729142	0.487970942874086	0.078703156839453	0.574233139858758	0.574233139858758	0.561844049736914	1	1	0.1	0.272727272727273	2.72727272727273	8	6066	54642	23
quadruplexes model	50kb_uterus_bkpt_hotspot_0.1	uterus	0.1	50kb	0.55063333592222	0.63978427167929	0.494346929697594	0.0580537158117461	0.582310722934951	0.582310722934951	0.577940652117121	1	1	0.05	0.142857142857143	2.85714285714285	6	3031	57667	35
quadruplexes model	50kb_uterus_bkpt_hotspot_1	uterus	1	50kb	0.533905481384473	0.597038669109274	0.495429441116478	0.0394670217325221	0.565683344044689	0.565683344044689	0.558023468832005	1	1	0.05	0.1	2	15	3022	57568	134
stemloops and quadruplexes model	100kb_blood_bkpt_hotspot_0.05	blood	0.05	100kb	0.564759928867813	0.694477376012646	0.468538826318909	0.095174488558961	0.619965089088693	0.619965089088693	0.659839726747241	1	1	0.2	0.25	1.25	3	6072	24293	8
stemloops and quadruplexes model	100kb_blood_bkpt_hotspot_0.1	blood	0.1	100kb	0.552436493031531	0.657430287854327	0.495796678857369	0.0683235468048886	0.586488089354552	0.586488089354552	0.65515477183441	1	1	0.2	0.333333333333333	1.66666666666667	8	6067	24284	17
stemloops and quadruplexes model	100kb_blood_bkpt_hotspot_0.5	blood	0.5	100kb	0.551403221538665	0.593541211880664	0.474218186810143	0.0466762126085521	0.570824651055103	0.570824651055103	0.556421451883214	1	1	0.05	0.0833333333333333	1.66666666666667	12	1507	28725	132
stemloops and quadruplexes model	100kb_blood_bkpt_hotspot_1	blood	1	100kb	0.507956613450244	0.568807386880635	0.479264001656518	0.0377027498881826	0.539927578392945	0.539927578392945	0.537956689764174	1	1	0.1	0.12987012987013	1.2987012987013	30	3008	27136	202
stemloops and quadruplexes model	100kb_bone_bkpt_hotspot_0.05	bone	0.05	100kb	0.704565217391304	0.823656126482213	0.598960699254436	0.111969579817481	0.762177650429799	0.762177650429799	0.785312549370688	1	1	0.15	0.6	4	9	4547	25814	6
stemloops and quadruplexes model	100kb_bone_bkpt_hotspot_0.1	bone	0.1	100kb	0.62144128113879	0.739630288651641	0.570444839857651	0.0766479974236665	0.681540067007195	0.681540067007195	0.698251196549729	1	1	0.1	0.3	3	9	3029	27318	20
stemloops and quadruplexes model	100kb_bone_bkpt_hotspot_1	bone	1	100kb	0.607569803015829	0.640678302261008	0.577493250133945	0.0325380010762996	0.623056326854423	0.623056326854423	0.6169430790027	1	1	0.1	0.24390243902439	2.4390243902439	30	3008	27246	92
stemloops and quadruplexes model	100kb_brain_bkpt_hotspot_0.05	brain	0.05	100kb	0.592422446156886	0.779984192847263	0.431746031746032	0.132818290790161	0.673532898636633	0.673532898636633	0.765545599422678	1	1	0.05	0.25	5	2	1517	28849	8
stemloops and quadruplexes model	100kb_brain_bkpt_hotspot_0.1	brain	0.1	100kb	0.521982502965599	0.624518090154211	0.469082841861333	0.0682889538252801	0.56718614433352	0.56718614433352	0.640760396432234	1	1	0.15	0.25	1.66666666666667	6	4550	25800	20
stemloops and quadruplexes model	100kb_brain_bkpt_hotspot_1	brain	1	100kb	0.567369848424807	0.617117842282544	0.536773630238779	0.034821077419559	0.5890406717527	0.5890406717527	0.586328145625429	1	1	0.05	0.09375	1.875	9	1510	28770	87
stemloops and quadruplexes model	100kb_breast_bkpt_hotspot_0.05	breast	0.05	100kb	0.675839920948617	0.823666007905138	0.600300395256917	0.0997727926830611	0.759453227931489	0.759453227931489	0.838738166732705	1	1	0.05	0.2	4	3	1516	28844	13
stemloops and quadruplexes model	100kb_breast_bkpt_hotspot_0.1	breast	0.1	100kb	0.625289174493327	0.732150271873455	0.540307194535568	0.0861227232117652	0.66892553812969	0.66892553812969	0.736007158271488	1	1	0.05	0.272727272727273	5.45454545454545	8	1511	28834	23
stemloops and quadruplexes model	100kb_breast_bkpt_hotspot_0.5	breast	0.5	100kb	0.64329965388954	0.679605829032685	0.61503117970094	0.0325241597722244	0.661887142472351	0.661887142472351	0.645614950059584	1	1	0.05	0.204081632653061	4.08163265306122	30	1489	28741	116
stemloops and quadruplexes model	100kb_breast_bkpt_hotspot_1	breast	1	100kb	0.642771587421034	0.661088797620163	0.623603076445686	0.0193969053067554	0.652255650460318	0.652255650460318	0.634155347678763	1	1	0.1	0.262626262626263	2.62626262626263	78	2960	27119	219
stemloops and quadruplexes model	100kb_liver_bkpt_hotspot_0.05	liver	0.05	100kb	0.524382411067194	0.663191699604743	0.443545104238712	0.114293218772431	0.591483055034088	0.591483055034088	0.670757039993465	1	1	0.1	0.4	4	6	3032	27330	8
stemloops and quadruplexes model	100kb_liver_bkpt_hotspot_0.1	liver	0.1	100kb	0.51525897005041	0.601129287338144	0.446996804059174	0.072965207852797	0.547061876050213	0.547061876050213	0.594293392349036	1	1	0.05	0.111111111111111	2.22222222222222	3	1516	28835	22
stemloops and quadruplexes model	100kb_liver_bkpt_hotspot_0.5	liver	0.5	100kb	0.538126102292769	0.581675485008818	0.497610651023695	0.0380466881382397	0.558208247066943	0.558208247066943	0.569860953000488	1	1	0.2	0.266666666666667	1.33333333333333	36	6039	24201	100
stemloops and quadruplexes model	100kb_liver_bkpt_hotspot_1	liver	1	100kb	0.551150229277996	0.585756689374507	0.527674610011446	0.0292567318280616	0.571238149171072	0.571238149171072	0.553264387643889	1	1	0.1	0.130952380952381	1.30952380952381	33	3005	27121	217
stemloops and quadruplexes model	100kb_ovary_bkpt_hotspot_0.05	ovary	0.05	100kb	0.539966406481573	0.616796759213517	0.485616045845272	0.0887049086119786	0.568273885979646	0.568273885979646	0.624710465361129	1	1	0.15	0.25	1.66666666666667	3	4553	25810	10
stemloops and quadruplexes model	100kb_ovary_bkpt_hotspot_0.1	ovary	0.1	100kb	0.536784411932692	0.609199947278239	0.512955713720838	0.0724123723779177	0.561431835156628	0.561431835156628	0.601381318909923	1	1	0.3	0.4	1.33333333333333	11	9102	21246	17
stemloops and quadruplexes model	100kb_ovary_bkpt_hotspot_0.5	ovary	0.5	100kb	0.507950290728611	0.541638045297549	0.481023790404505	0.0288896814359893	0.525974497150763	0.525974497150763	0.522313134269472	1	1	0.15	0.170731707317073	1.13821138211382	21	4535	25718	102
stemloops and quadruplexes model	100kb_ovary_bkpt_hotspot_1	ovary	1	100kb	0.563294885846637	0.590474208844196	0.541356370761513	0.0264656901714203	0.575378443212838	0.575378443212838	0.557147253931003	1	1	0.05	0.0909090909090909	1.81818181818182	21	1498	28647	210
stemloops and quadruplexes model	100kb_overall_density_bkpt_hotspot_0.05	overall	0.05	100kb	0.517490118577075	0.653833992094862	0.449034914361001	0.105028343975936	0.586413043478261	0.586413043478261	0.652271532986194	1	1	0.1	0.166666666666667	1.66666666666667	3	3035	27325	13
stemloops and quadruplexes model	100kb_overall_density_bkpt_hotspot_0.1	overall	0.1	100kb	0.526594167078596	0.604033613445378	0.491031321619557	0.060930137386627	0.550074147305981	0.550074147305981	0.556395348837209	1	1	0.1	0.181818181818182	1.81818181818182	6	3032	27313	25
stemloops and quadruplexes model	100kb_overall_density_bkpt_hotspot_0.5	overall	0.5	100kb	0.508682917335669	0.552322288716976	0.482236948377366	0.0391832193647097	0.535868572563034	0.535868572563034	0.546334949412317	1	1	0.15	0.18	1.2	27	4529	25695	125
stemloops and quadruplexes model	100kb_overall_density_bkpt_hotspot_1	overall	1	100kb	0.540081033242989	0.572940783703271	0.517887398335627	0.0213308282693965	0.559403510007355	0.559403510007355	0.542899743922012	1	1	0.15	0.207920792079208	1.38613861386139	63	4493	25579	241
stemloops and quadruplexes model	100kb_pancreatic_bkpt_hotspot_0.05	pancreatic	0.05	100kb	0.524621212121212	0.594169960474308	0.480688405797101	0.0516042364508347	0.570882740447958	0.570882740447958	0.56947819597788	1	1	0.45	0.6	1.33333333333333	10	13659	16701	6
stemloops and quadruplexes model	100kb_pancreatic_bkpt_hotspot_0.1	pancreatic	0.1	100kb	0.542307903553578	0.612860814551206	0.486566705113418	0.0528455654783863	0.570709766706208	0.570709766706208	0.579404504312315	1	1	0.45	0.6	1.33333333333333	17	13652	16695	12
stemloops and quadruplexes model	100kb_pancreatic_bkpt_hotspot_0.5	pancreatic	0.5	100kb	0.520964139288022	0.554388535381471	0.509840715820853	0.0273642112058712	0.539603855881571	0.539603855881571	0.531851968380068	1	1	0.4	0.468085106382979	1.17021276595745	66	12084	18150	76
stemloops and quadruplexes model	100kb_pancreatic_bkpt_hotspot_1	pancreatic	1	100kb	0.500626433915212	0.520284289276808	0.486632061430582	0.0146625355781602	0.513061346633416	0.513061346633416	0.50979023018988	1	1	0.5	0.49	0.98	147	15041	15034	154
stemloops and quadruplexes model	100kb_prostate_bkpt_hotspot_0.05	prostate	0.05	100kb	0.525750988142292	0.631462450592885	0.503030303030303	0.0782701273133047	0.592134387351779	0.592134387351779	0.55617502472303	1	1	0.15	0.166666666666667	1.11111111111111	3	4553	25807	13
stemloops and quadruplexes model	100kb_prostate_bkpt_hotspot_0.1	prostate	0.1	100kb	0.517676717745922	0.589836875926841	0.480213544241226	0.0506145642721712	0.544711348359035	0.544711348359035	0.540852407261247	1	1	0.25	0.3	1.2	9	7585	22761	21
stemloops and quadruplexes model	100kb_prostate_bkpt_hotspot_0.5	prostate	0.5	100kb	0.529462720386358	0.572645862274261	0.491723308196071	0.0358176749736332	0.544769855446396	0.544769855446396	0.53579858725713	1	1	0.05	0.0833333333333333	1.66666666666667	12	1507	28725	132
stemloops and quadruplexes model	100kb_prostate_bkpt_hotspot_1	prostate	1	100kb	0.5409274260545	0.577144626556721	0.521706135903634	0.0280312652936056	0.55637416482024	0.55637416482024	0.544313131565329	1	1	0.25	0.311827956989247	1.24731182795699	88	7506	22589	193
stemloops and quadruplexes model	100kb_skin_bkpt_hotspot_0.05	skin	0.05	100kb	0.511214306886671	0.618478260869565	0.459627150217546	0.0793223811937433	0.568577075098814	0.568577075098814	0.587427038965136	1	1	0.3	0.4	1.33333333333333	6	9107	21254	9
stemloops and quadruplexes model	100kb_skin_bkpt_hotspot_0.1	skin	0.1	100kb	0.53180425111221	0.599782501235788	0.47388079278882	0.0498432352844555	0.565991102323282	0.565991102323282	0.57380438217634	1	1	0.3	0.4	1.33333333333333	12	9101	21245	18
stemloops and quadruplexes model	100kb_skin_bkpt_hotspot_0.5	skin	0.5	100kb	0.539573158626166	0.583140174183817	0.480720089524644	0.0419773847238535	0.560595533498759	0.560595533498759	0.554391775725714	1	1	0.1	0.215686274509804	2.15686274509804	33	3005	27219	119
stemloops and quadruplexes model	100kb_skin_bkpt_hotspot_1	skin	1	100kb	0.551130751542832	0.588833334650305	0.488578392250755	0.0364739996265139	0.57382677613332	0.57382677613332	0.557320916199548	1	1	0.05	0.099009900990099	1.98019801980198	30	1489	28583	274
stemloops and quadruplexes model	100kb_uterus_bkpt_hotspot_0.05	uterus	0.05	100kb	0.52701581027668	0.684090909090909	0.466652173913043	0.114643101093753	0.617075098814229	0.617075098814229	0.670050177562434	1	1	0.05	0.2	4	3	1516	28844	13
stemloops and quadruplexes model	100kb_uterus_bkpt_hotspot_0.1	uterus	0.1	100kb	0.501912950178589	0.625725297530812	0.43395027741307	0.0938684317227167	0.571725043411969	0.571725043411969	0.634008450238321	1	1	0.05	0.142857142857143	2.85714285714285	3	1516	28839	18
stemloops and quadruplexes model	100kb_uterus_bkpt_hotspot_0.5	uterus	0.5	100kb	0.5488209763723	0.607200710295027	0.494015968678133	0.0467009621652805	0.572337692391248	0.572337692391248	0.557540027845458	1	1	0.05	0.13953488372093	2.7906976744186	18	1501	28748	109
stemloops and quadruplexes model	100kb_uterus_bkpt_hotspot_1	uterus	1	100kb	0.566074841269122	0.586889871113245	0.535638586667532	0.0238452130643778	0.574925050042117	0.574925050042117	0.548277155478319	1	1	0.05	0.0898876404494382	1.79775280898876	24	1495	28616	241
stemloops and quadruplexes model	10kb_blood_bkpt_hotspot_0.01	blood	0.01	10kb	0.545703652471758	0.693986101505122	0.480813359406404	0.0888539329467167	0.647916872509304	0.647916872509304	0.638547496296592	1	1	0.1	0.25	2.5	2	30362	273269	8
stemloops and quadruplexes model	10kb_blood_bkpt_hotspot_0.1	blood	0.1	10kb	0.551883942160265	0.606291878323088	0.478720130736487	0.0496723635793335	0.577014520785831	0.577014520785831	0.558207196729253	1	1	0.05	0.107142857142857	2.14285714285714	9	15173	288384	75
stemloops and quadruplexes model	10kb_blood_bkpt_hotspot_0.5	blood	0.5	10kb	0.552163663496912	0.574184501021176	0.527340156097294	0.0209919773118133	0.565064150300154	0.565064150300154	0.525984337820138	1	1	0.05	0.0869565217391304	1.73913043478261	54	15128	287891	568
stemloops and quadruplexes model	10kb_blood_bkpt_hotspot_1	blood	1	10kb	0.552640747676904	0.56380111810783	0.544561241271407	0.00840923962709132	0.558615748366234	0.558615748366234	0.521439137793934	1	1	0.05	0.0802348336594912	1.60469667318982	123	15059	287049	1410
stemloops and quadruplexes model	10kb_bone_bkpt_hotspot_0.01	bone	0.01	10kb	0.556198920552108	0.648846773733142	0.524864466070343	0.0661941752991884	0.610862440920244	0.610862440920244	0.636187196154937	1	1	0.1	0.333333333333333	3.33333333333333	9	30355	273259	18
stemloops and quadruplexes model	10kb_bone_bkpt_hotspot_0.1	bone	0.1	10kb	0.57235924853492	0.628172825109449	0.489551354396229	0.0557667876860746	0.607290153409297	0.607290153409297	0.561176599829051	1	1	0.05	0.2	4	15	15167	288400	59
stemloops and quadruplexes model	10kb_bone_bkpt_hotspot_1	bone	1	10kb	0.546944296887291	0.560027011161827	0.534972762358333	0.0104488316152833	0.554952392519676	0.554952392519676	0.492512008222645	1	1	0.05	0.0989473684210526	1.97894736842105	141	15041	287173	1286
stemloops and quadruplexes model	10kb_brain_bkpt_hotspot_0.01	brain	0.01	10kb	0.520378823808394	0.611218151397782	0.468075777935868	0.0741920018893474	0.575326719890391	0.575326719890391	0.61282377747616	1	1	0.15	0.166666666666667	1.11111111111111	3	45543	258081	14
stemloops and quadruplexes model	10kb_brain_bkpt_hotspot_0.05	brain	0.05	10kb	0.549481008423291	0.646384139877158	0.479057857518171	0.0713751595502535	0.594349464209838	0.594349464209838	0.636367317124074	1	1	0.05	0.142857142857143	2.85714285714285	6	15176	288422	37
stemloops and quadruplexes model	10kb_brain_bkpt_hotspot_0.1	brain	0.1	10kb	0.530975101482914	0.570656343036335	0.498494380577499	0.0306498279922757	0.557719516309939	0.557719516309939	0.530588006391764	1	1	0.05	0.0987654320987654	1.97530864197531	24	15158	288240	219
stemloops and quadruplexes model	10kb_brain_bkpt_hotspot_1	brain	1	10kb	0.538543714750558	0.553696445453051	0.528668171600725	0.0122139418487792	0.545766382082964	0.545766382082964	0.50885085309	1	1	0.05	0.0798898071625344	1.59779614325069	87	15095	287458	1001
stemloops and quadruplexes model	10kb_breast_bkpt_hotspot_0.01	breast	0.01	10kb	0.65332288139687	0.775586384376551	0.579982681878104	0.0870090359165845	0.709293019119609	0.709293019119609	0.808652696223671	1	1	0.15	0.555555555555556	3.70370370370371	16	45530	258083	12
stemloops and quadruplexes model	10kb_breast_bkpt_hotspot_0.05	breast	0.05	10kb	0.59190949260105	0.635209474594776	0.536020454661309	0.0490221304605242	0.606764796010631	0.606764796010631	0.636467832863063	1	1	0.05	0.196078431372549	3.92156862745098	30	15152	288337	122
stemloops and quadruplexes model	10kb_breast_bkpt_hotspot_0.1	breast	0.1	10kb	0.606940780757291	0.634684440775914	0.569163452251199	0.0248280000667153	0.619697220259023	0.619697220259023	0.597357371090656	1	1	0.05	0.175257731958763	3.50515463917525	51	15131	288219	240
stemloops and quadruplexes model	10kb_breast_bkpt_hotspot_0.5	breast	0.5	10kb	0.582194835220844	0.597251190981499	0.572460699258088	0.0110951620959541	0.589800869801495	0.589800869801495	0.547550266610931	1	1	0.05	0.119904076738609	2.39808153477218	150	15032	287358	1101
stemloops and quadruplexes model	10kb_breast_bkpt_hotspot_1	breast	1	10kb	0.564548724695249	0.577221264806987	0.55905026553831	0.0105939244056681	0.573574824482432	0.573574824482432	0.530575175321496	1	1	0.05	0.104851330203443	2.09702660406886	201	14981	286741	1718
stemloops and quadruplexes model	10kb_liver_bkpt_hotspot_0.01	liver	0.01	10kb	0.588869127019416	0.69204770021244	0.49386948951204	0.0840666124355651	0.624888839484215	0.624888839484215	0.6600889886747	1	1	0.1	0.25	2.5	6	30358	273258	19
stemloops and quadruplexes model	10kb_liver_bkpt_hotspot_0.05	liver	0.05	10kb	0.554664297045528	0.60557190397241	0.481066193196825	0.0434014484361263	0.583610113017881	0.583610113017881	0.57572371601816	1	1	0.05	0.103448275862069	2.06896551724138	9	15173	288382	77
stemloops and quadruplexes model	10kb_liver_bkpt_hotspot_0.1	liver	0.1	10kb	0.524099141621328	0.567141351438131	0.501184881594438	0.0276405666332258	0.546705049395757	0.546705049395757	0.525093246827165	1	1	0.4	0.470588235294118	1.17647058823529	120	121336	182049	136
stemloops and quadruplexes model	10kb_liver_bkpt_hotspot_1	liver	1	10kb	0.546442233712175	0.55853897647152	0.536170559950952	0.0102678315969141	0.553324300388055	0.553324300388055	0.524179637685402	1	1	0.45	0.526086956521739	1.16908212560386	363	136275	166676	327
stemloops and quadruplexes model	10kb_ovary_bkpt_hotspot_0.01	ovary	0.01	10kb	0.513136832536263	0.577640979022361	0.484915615983558	0.0437691591723638	0.544477670663395	0.544477670663395	0.55370187980033	1	1	0.45	0.5	1.11111111111111	16	136622	166988	15
stemloops and quadruplexes model	10kb_ovary_bkpt_hotspot_0.05	ovary	0.05	10kb	0.51531945171906	0.555504847364832	0.494501497198312	0.0291505280357497	0.540067200980344	0.540067200980344	0.515608420342225	1	1	0.5	0.48	0.96	36	151784	151783	38
stemloops and quadruplexes model	10kb_ovary_bkpt_hotspot_0.1	ovary	0.1	10kb	0.51185960814057	0.547421556525265	0.49153856710596	0.0265421257080927	0.530542846892277	0.530542846892277	0.511367028883789	1	1	0.25	0.282608695652174	1.1304347826087	78	75832	227532	199
stemloops and quadruplexes model	10kb_ovary_bkpt_hotspot_1	ovary	1	10kb	0.525794151247457	0.540674322837409	0.517773398972063	0.0127865211555088	0.533446993245294	0.533446993245294	0.504845317578563	1	1	0.4	0.44574780058651	1.11436950146628	456	121000	181617	568
stemloops and quadruplexes model	10kb_overall_density_bkpt_hotspot_0.01	overall	0.01	10kb	0.516242107447408	0.573509678566841	0.471489298714315	0.0474175107551489	0.538249476305284	0.538249476305284	0.558326346685131	1	1	0.05	0.0909090909090909	1.81818181818182	3	15179	288431	28
stemloops and quadruplexes model	10kb_overall_density_bkpt_hotspot_0.05	overall	0.05	10kb	0.50533791999051	0.555318940719433	0.469215881649359	0.0369000847811057	0.536821960598242	0.536821960598242	0.514191750577718	1	1	0.1	0.156862745098039	1.56862745098039	24	30340	273149	128
stemloops and quadruplexes model	10kb_overall_density_bkpt_hotspot_0.1	overall	0.1	10kb	0.539390792661821	0.570525111473132	0.499412073114589	0.028189350259785	0.560160435632494	0.560160435632494	0.520200944281794	1	1	0.05	0.102040816326531	2.04081632653061	30	15152	288194	265
stemloops and quadruplexes model	10kb_overall_density_bkpt_hotspot_0.5	overall	0.5	10kb	0.544859012787498	0.555081081172126	0.540291867720512	0.006544901230367	0.54968718982878	0.54968718982878	0.508938651214958	1	1	0.05	0.0711462450592885	1.42292490118577	108	15074	287048	1411
stemloops and quadruplexes model	10kb_overall_density_bkpt_hotspot_1	overall	1	10kb	0.543805885867177	0.55344580531533	0.535953350779933	0.00753735722454162	0.547318739880454	0.547318739880454	0.504934427523368	1	1	0.05	0.0685203574975174	1.37040714995035	207	14975	285643	2816
stemloops and quadruplexes model	10kb_pancreatic_bkpt_hotspot_0.01	pancreatic	0.01	10kb	0.515440759917263	0.568222913887654	0.47327949268584	0.0494373801711065	0.544915879477754	0.544915879477754	0.584146987807995	1	1	0.35	0.444444444444444	1.26984126984127	12	106262	197352	15
stemloops and quadruplexes model	10kb_pancreatic_bkpt_hotspot_0.05	pancreatic	0.05	10kb	0.507729348051666	0.552830248347152	0.465559576633824	0.036875744728553	0.525821976697072	0.525821976697072	0.534539034051853	1	1	0.45	0.4	0.888888888888889	30	136608	166959	44
stemloops and quadruplexes model	10kb_pancreatic_bkpt_hotspot_0.1	pancreatic	0.1	10kb	0.506431551679817	0.529392325751034	0.497232965728563	0.0165161479285959	0.520106700919939	0.520106700919939	0.531092946612155	1	1	0.5	0.464788732394366	0.929577464788732	100	151720	151706	115
stemloops and quadruplexes model	10kb_pancreatic_bkpt_hotspot_1	pancreatic	1	10kb	0.523884369142198	0.538492228318623	0.516503905837752	0.0124967944873032	0.530833931859779	0.530833931859779	0.509631338252078	1	1	0.5	0.542735042735043	1.08547008547009	762	151058	151179	642
stemloops and quadruplexes model	10kb_prostate_bkpt_hotspot_0.01	prostate	0.01	10kb	0.505823164204667	0.573331906087205	0.452670103036192	0.0554343340855194	0.545484687295863	0.545484687295863	0.605024069615535	1	1	0.15	0.222222222222222	1.48148148148148	6	45540	258074	21
stemloops and quadruplexes model	10kb_prostate_bkpt_hotspot_0.05	prostate	0.05	10kb	0.50684268612175	0.54069318189632	0.490186643183035	0.0213944730751559	0.524279674274044	0.524279674274044	0.513929473359477	1	1	0.45	0.5	1.11111111111111	69	136569	166934	69
stemloops and quadruplexes model	10kb_prostate_bkpt_hotspot_0.1	prostate	0.1	10kb	0.523549905800377	0.55313017442659	0.501958481850391	0.0222821647725228	0.540533003708282	0.540533003708282	0.516157963633019	1	1	0.4	0.471910112359551	1.17977528089888	126	121330	182043	142
stemloops and quadruplexes model	10kb_prostate_bkpt_hotspot_0.5	prostate	0.5	10kb	0.542907889302282	0.554028049243123	0.533053450020085	0.00857934705042811	0.548695659567966	0.548695659567966	0.523673323084784	1	1	0.15	0.189189189189189	1.26126126126126	273	45273	256925	1170
stemloops and quadruplexes model	10kb_prostate_bkpt_hotspot_1	prostate	1	10kb	0.537818992143121	0.547613818659136	0.530858234248757	0.00803867774517522	0.543177278195139	0.543177278195139	0.515557368312785	1	1	0.3	0.343366778149387	1.14455592716462	923	90169	210783	1766
stemloops and quadruplexes model	10kb_skin_bkpt_hotspot_0.01	skin	0.01	10kb	0.523520467258425	0.606737699608605	0.468126265064258	0.0605276507178648	0.581336012164529	0.581336012164529	0.535190388839558	1	1	0.5	0.444444444444444	0.888888888888889	12	151808	151806	15
stemloops and quadruplexes model	10kb_skin_bkpt_hotspot_0.05	skin	0.05	10kb	0.513745515107786	0.547465232819033	0.482497751376355	0.025099087915516	0.529254840718373	0.529254840718373	0.509868680639804	1	1	0.5	0.536585365853659	1.07317073170732	65	151755	151765	56
stemloops and quadruplexes model	10kb_skin_bkpt_hotspot_0.1	skin	0.1	10kb	0.508959633641004	0.541309104540733	0.485809271256898	0.0252067411833033	0.521075376057299	0.521075376057299	0.508560171060666	1	1	0.05	0.0563380281690141	1.12676056338028	12	15170	288259	200
stemloops and quadruplexes model	10kb_skin_bkpt_hotspot_0.5	skin	0.5	10kb	0.530907149069776	0.551879676969462	0.51323295538065	0.015008025582795	0.543129106681582	0.543129106681582	0.501490304237324	1	1	0.2	0.221311475409836	1.10655737704918	162	60566	242343	570
stemloops and quadruplexes model	10kb_skin_bkpt_hotspot_1	skin	1	10kb	0.548001206638386	0.558901841310862	0.536367459108109	0.00935842321787508	0.55257605293351	0.55257605293351	0.515741212137399	1	1	0.05	0.0711610486891386	1.42322097378277	114	15068	286970	1489
stemloops and quadruplexes model	10kb_uterus_bkpt_hotspot_0.01	uterus	0.01	10kb	0.540772871441699	0.622222128120871	0.480378642342679	0.0590585600129469	0.577567273055772	0.577567273055772	0.601698386364352	1	1	0.05	0.166666666666667	3.33333333333333	3	15179	288443	16
stemloops and quadruplexes model	10kb_uterus_bkpt_hotspot_0.1	uterus	0.1	10kb	0.523824581513469	0.632902515365916	0.484232375774476	0.0641040255071636	0.58096473003419	0.58096473003419	0.562019521836028	1	1	0.1	0.25	2.5	12	30352	273241	36
stemloops and quadruplexes model	10kb_uterus_bkpt_hotspot_0.5	uterus	0.5	10kb	0.550995772733457	0.565625880592778	0.53376901395933	0.0173850506207724	0.559685747682004	0.559685747682004	0.52096846791436	1	1	0.05	0.074468085106383	1.48936170212766	42	15140	287937	522
stemloops and quadruplexes model	10kb_uterus_bkpt_hotspot_1	uterus	1	10kb	0.549265630300339	0.558729239742811	0.543405203294706	0.00686782267722324	0.553736028081452	0.553736028081452	0.511678576630955	1	1	0.05	0.0658761528326746	1.31752305665349	150	15032	286333	2126
stemloops and quadruplexes model	1mb_blood_bkpt_hotspot_0.5	blood	0.5	1mb	0.514201183431953	0.599013806706114	0.44267419016299	0.0628864670567084	0.552813425468904	0.552813425468904	0.622315105073726	1	1	0.2	0.25	1.25	3	608	2432	10
stemloops and quadruplexes model	1mb_blood_bkpt_hotspot_1	blood	1	1mb	0.534794908062235	0.605816831683168	0.495049504950495	0.0541350801905567	0.569554455445545	0.569554455445545	0.575	1	1	0.15	0.25	1.66666666666667	6	452	2578	17
stemloops and quadruplexes model	1mb_bone_bkpt_hotspot_0.5	bone	0.5	1mb	0.600691016781836	0.734945705824284	0.504738400789733	0.105639180466075	0.687573964497041	0.687573964497041	0.712438853948288	1	1	0.05	0.2	4	3	150	2890	10
stemloops and quadruplexes model	1mb_bone_bkpt_hotspot_1	bone	1	1mb	0.691865079365079	0.780357142857143	0.633712522045855	0.0593885417050898	0.725970017636684	0.725970017636684	0.724819104740419	1	1	0.2	0.5	2.5	14	597	2427	15
stemloops and quadruplexes model	1mb_brain_bkpt_hotspot_0.5	brain	0.5	1mb	0.592300098716683	0.732724580454097	0.479407699901283	0.105444968431351	0.638894373149062	0.638894373149062	0.686266318537859	1	1	0.05	0.2	4	3	150	2889	11
stemloops and quadruplexes model	1mb_brain_bkpt_hotspot_1	brain	1	1mb	0.575941526263627	0.639618434093162	0.477141894566067	0.0756296713856227	0.610381565906838	0.610381565906838	0.60773021250385	1	1	0.05	0.125	2.5	3	150	2878	22
stemloops and quadruplexes model	1mb_breast_bkpt_hotspot_0.5	breast	0.5	1mb	0.693649226719316	0.831818181818182	0.596461429610063	0.103282594924476	0.752056597564989	0.752056597564989	0.75972321641613	1	1	0.1	0.5	5	8	297	2740	8
stemloops and quadruplexes model	1mb_breast_bkpt_hotspot_1	breast	1	1mb	0.679543197616683	0.740714995034757	0.640496524329692	0.0425723238284639	0.71012909632572	0.71012909632572	0.696907756813417	1	1	0.1	0.363636363636364	3.63636363636364	11	294	2728	20
stemloops and quadruplexes model	1mb_liver_bkpt_hotspot_0.5	liver	0.5	1mb	0.575353734781178	0.684189723320158	0.533241106719368	0.0684506632042019	0.636393550510036	0.636393550510036	0.691127007437586	1	1	0.1	0.166666666666667	1.66666666666667	3	302	2735	13
stemloops and quadruplexes model	1mb_liver_bkpt_hotspot_1	liver	1	1mb	0.559185700099305	0.646077457795432	0.51304865938431	0.0659687212329782	0.605970418470418	0.605970418470418	0.648085458511999	1	1	0.1	0.2	2	6	299	2723	25
stemloops and quadruplexes model	1mb_ovary_bkpt_hotspot_0.5	ovary	0.5	1mb	0.506521739130435	0.605791378743008	0.455810276679842	0.0717849177809961	0.560381704508062	0.560381704508062	0.601358411703239	1	1	0.35	0.4	1.14285714285714	6	1063	1974	10
stemloops and quadruplexes model	1mb_ovary_bkpt_hotspot_1	ovary	1	1mb	0.54617676266137	0.636544011544012	0.477477656405164	0.0700675426083677	0.595531281032771	0.595531281032771	0.632819672944738	1	1	0.25	0.363636363636364	1.45454545454545	11	752	2270	20
stemloops and quadruplexes model	1mb_overall_density_bkpt_hotspot_0.5	overall	0.5	1mb	0.617637380717341	0.740118577075099	0.503596837944664	0.0946564412643277	0.67670286278381	0.67670286278381	0.714861329147043	1	1	0.05	0.166666666666667	3.33333333333333	3	150	2887	13
stemloops and quadruplexes model	1mb_overall_density_bkpt_hotspot_1	overall	1	1mb	0.603264790764791	0.692254220456802	0.547110228401192	0.0662297734279464	0.641774891774892	0.641774891774892	0.65887582091043	1	1	0.05	0.1	2	3	150	2872	28
stemloops and quadruplexes model	1mb_pancreatic_bkpt_hotspot_0.5	pancreatic	0.5	1mb	0.53389272787101	0.612450592885376	0.47635838187879	0.059914396623089	0.575691699604743	0.575691699604743	0.617214397496088	1	1	0.15	0.2	1.33333333333333	3	455	2582	13
stemloops and quadruplexes model	1mb_pancreatic_bkpt_hotspot_1	pancreatic	1	1mb	0.509136047666336	0.581529581529582	0.47515061954486	0.0472462115283895	0.543921356421356	0.543921356421356	0.544348054679285	1	1	0.5	0.4	0.8	12	1514	1508	19
stemloops and quadruplexes model	1mb_prostate_bkpt_hotspot_0.5	prostate	0.5	1mb	0.512845849802372	0.598418972332016	0.456127470680885	0.063173950514976	0.561660079051383	0.561660079051383	0.569451697127937	1	1	0.45	0.6	1.33333333333333	10	1364	1673	6
stemloops and quadruplexes model	1mb_prostate_bkpt_hotspot_1	prostate	1	1mb	0.512103174603175	0.585898709036743	0.474860224460522	0.0493338024117449	0.540773809523809	0.540773809523809	0.549396008403361	1	1	0.5	0.6	1.2	18	1508	1515	12
stemloops and quadruplexes model	1mb_skin_bkpt_hotspot_0.5	skin	0.5	1mb	0.50395256916996	0.629022704837117	0.463613030602172	0.0788261950912781	0.570977295162883	0.570977295162883	0.620874544508069	1	1	0.1	0.2	2	3	302	2736	12
stemloops and quadruplexes model	1mb_skin_bkpt_hotspot_1	skin	1	1mb	0.499304865938431	0.610228401191658	0.430744786494538	0.0678097339608207	0.5493545183714	0.5493545183714	0.606004195070792	1	1	0.05	0.1	2	3	150	2872	28
stemloops and quadruplexes model	1mb_uterus_bkpt_hotspot_0.5	uterus	0.5	1mb	0.558102766798419	0.716880552813425	0.49531318160358	0.0943301824108664	0.63695652173913	0.63695652173913	0.68978102189781	1	1	0.05	0.2	4	3	150	2888	12
stemloops and quadruplexes model	1mb_uterus_bkpt_hotspot_1	uterus	1	1mb	0.513437950937951	0.570307845084409	0.468997020854022	0.0496930362218082	0.545382323733863	0.545382323733863	0.551533283470456	1	1	0.15	0.181818181818182	1.21212121212121	6	452	2570	25
stemloops and quadruplexes model	20kb_blood_bkpt_hotspot_0.01	blood	0.01	20kb	0.541924391834476	0.644428195956761	0.44607619950992	0.0837169341098424	0.597573314362501	0.597573314362501	0.661469967295313	1	1	0.15	0.2	1.33333333333333	3	22771	129040	11
stemloops and quadruplexes model	20kb_blood_bkpt_hotspot_0.05	blood	0.05	20kb	0.612554497651165	0.664031190807374	0.583500277928449	0.0355901150387872	0.634035467951967	0.634035467951967	0.638441729961387	1	1	0.05	0.130434782608696	2.60869565217391	9	7582	144176	58
stemloops and quadruplexes model	20kb_blood_bkpt_hotspot_0.1	blood	0.1	20kb	0.592410122884372	0.636624214054097	0.538046269475641	0.043756607193786	0.622681088856375	0.622681088856375	0.598794415362896	1	1	0.05	0.125	2.5	12	7579	144149	85
stemloops and quadruplexes model	20kb_blood_bkpt_hotspot_0.5	blood	0.5	20kb	0.554871335811665	0.574811375040668	0.537023098211575	0.0150553029056694	0.566478575207194	0.566478575207194	0.53899505902135	1	1	0.05	0.0710900473933649	1.4218009478673	45	7546	143645	589
stemloops and quadruplexes model	20kb_blood_bkpt_hotspot_1	blood	1	20kb	0.546450446966537	0.560300319638135	0.538038161550968	0.0108415816255653	0.553811875884939	0.553811875884939	0.524993900644922	1	1	0.05	0.0725806451612903	1.45161290322581	108	7483	142853	1381
stemloops and quadruplexes model	20kb_bone_bkpt_hotspot_0.01	bone	0.01	20kb	0.774730757830254	0.89938871762443	0.703972018022291	0.0806712185812584	0.829384448177058	0.829384448177058	0.835074077551972	1	1	0.05	0.5	9.99999999999999	6	7585	144229	5
stemloops and quadruplexes model	20kb_bone_bkpt_hotspot_0.05	bone	0.05	20kb	0.658336133457198	0.718601387543731	0.61688006904776	0.0465508833871172	0.684752584349614	0.684752584349614	0.695399780717344	1	1	0.05	0.2	4	9	7582	144197	37
stemloops and quadruplexes model	20kb_bone_bkpt_hotspot_0.1	bone	0.1	20kb	0.638199034062023	0.695984437665932	0.607822645311573	0.0397071602395456	0.673289236218004	0.673289236218004	0.660444718915519	1	1	0.05	0.178571428571429	3.57142857142857	15	7576	144165	69
stemloops and quadruplexes model	20kb_bone_bkpt_hotspot_0.5	bone	0.5	20kb	0.571319555625423	0.587025240384615	0.552462277954341	0.0163604800685765	0.577062108898046	0.577062108898046	0.552572335808222	1	1	0.05	0.125	2.5	78	7513	143688	546
stemloops and quadruplexes model	20kb_bone_bkpt_hotspot_1	bone	1	20kb	0.566425353577204	0.582440940639969	0.558070373552914	0.00939828384757182	0.572675783342926	0.572675783342926	0.545075225828854	1	1	0.05	0.103070175438596	2.06140350877193	141	7450	143005	1229
stemloops and quadruplexes model	20kb_brain_bkpt_hotspot_0.01	brain	0.01	20kb	0.546582285985298	0.677673701683661	0.495444052504182	0.102172956673922	0.6091465101573	0.6091465101573	0.664757783999321	1	1	0.15	0.25	1.66666666666667	3	22771	129042	9
stemloops and quadruplexes model	20kb_brain_bkpt_hotspot_0.1	brain	0.1	20kb	0.608165923231844	0.674069169088046	0.555689452693511	0.0542979209166129	0.638401867701546	0.638401867701546	0.62123879999529	1	1	0.05	0.166666666666667	3.33333333333333	9	7582	144190	44
stemloops and quadruplexes model	20kb_brain_bkpt_hotspot_0.5	brain	0.5	20kb	0.535936894581245	0.559005678215015	0.523211102874676	0.0189423248861413	0.548944204171666	0.548944204171666	0.525162684353196	1	1	0.05	0.0989010989010989	1.97802197802198	54	7537	143742	492
stemloops and quadruplexes model	20kb_brain_bkpt_hotspot_1	brain	1	20kb	0.539369617959939	0.556704210791571	0.531644288092258	0.011973008712144	0.547301310245866	0.547301310245866	0.518818383436855	1	1	0.05	0.0847953216374269	1.69590643274854	87	7504	143294	940
stemloops and quadruplexes model	20kb_breast_bkpt_hotspot_0.01	breast	0.01	20kb	0.566974290061854	0.715550461435093	0.477480781771832	0.116921095140228	0.620002766634389	0.620002766634389	0.762382159256	1	1	0.05	0.2	4	3	7588	144221	13
stemloops and quadruplexes model	20kb_breast_bkpt_hotspot_0.05	breast	0.05	20kb	0.594230975843501	0.663908788908896	0.50993232799435	0.0570393245087323	0.618546484393466	0.618546484393466	0.674648840388641	1	1	0.05	0.173913043478261	3.47826086956521	12	7579	144176	58
stemloops and quadruplexes model	20kb_breast_bkpt_hotspot_0.1	breast	0.1	20kb	0.606652570319077	0.645991354736966	0.576095813491142	0.0402311065943877	0.620167577300705	0.620167577300705	0.658856800804773	1	1	0.1	0.347826086956522	3.47826086956522	48	15134	136553	90
stemloops and quadruplexes model	20kb_breast_bkpt_hotspot_0.5	breast	0.5	20kb	0.583900229075634	0.612029862240096	0.577131030445045	0.0174227760202177	0.603134088308282	0.603134088308282	0.575687582339527	1	1	0.05	0.141630901287554	2.83261802575107	99	7492	143635	599
stemloops and quadruplexes model	20kb_breast_bkpt_hotspot_1	breast	1	20kb	0.58336403264227	0.601843674784963	0.57684115221292	0.0119519656782473	0.591766296745916	0.591766296745916	0.565639933768413	1	1	0.05	0.120950323974082	2.41900647948164	168	7423	143013	1221
stemloops and quadruplexes model	20kb_liver_bkpt_hotspot_0.01	liver	0.01	20kb	0.609509129713066	0.740791241799067	0.529343121949291	0.0904506732316986	0.674713461386452	0.674713461386452	0.707580142986892	1	1	0.05	0.2	4	3	7588	144223	11
stemloops and quadruplexes model	20kb_liver_bkpt_hotspot_0.1	liver	0.1	20kb	0.518708014793888	0.583403381929009	0.481180391893959	0.0468128778154448	0.547551784000604	0.547551784000604	0.559780420084356	1	1	0.05	0.0869565217391304	1.73913043478261	6	7585	144173	61
stemloops and quadruplexes model	20kb_liver_bkpt_hotspot_0.5	liver	0.5	20kb	0.541799637002781	0.55729606787231	0.526112396818151	0.0151381437017932	0.547393719662937	0.547393719662937	0.523000950855835	1	1	0.35	0.402654867256637	1.15044247787611	272	52867	98282	404
stemloops and quadruplexes model	20kb_liver_bkpt_hotspot_1	liver	1	20kb	0.55892887942472	0.56828182078387	0.549859417020725	0.00866572020679485	0.564392336234499	0.564392336234499	0.537575614647112	1	1	0.05	0.0638888888888889	1.27777777777778	69	7522	143222	1012
stemloops and quadruplexes model	20kb_ovary_bkpt_hotspot_0.01	ovary	0.01	20kb	0.539472384151764	0.642077528570958	0.498447452491519	0.0768794985075353	0.582417745282087	0.582417745282087	0.579870880548599	1	1	0.45	0.5	1.11111111111111	5	68316	83499	5
stemloops and quadruplexes model	20kb_ovary_bkpt_hotspot_0.05	ovary	0.05	20kb	0.500650106520832	0.544603676615932	0.482822529372232	0.0363035759728334	0.528102831038194	0.528102831038194	0.530845316643283	1	1	0.1	0.111111111111111	1.11111111111111	6	15176	136595	48
stemloops and quadruplexes model	20kb_ovary_bkpt_hotspot_0.1	ovary	0.1	20kb	0.508730436971315	0.541750418911047	0.493183276268726	0.0238179863993435	0.523604199178719	0.523604199178719	0.51344761293684	1	1	0.5	0.5	1	66	75846	75847	66
stemloops and quadruplexes model	20kb_ovary_bkpt_hotspot_0.5	ovary	0.5	20kb	0.515318395162157	0.535372134002321	0.48717437747272	0.0192797992836762	0.527857106535892	0.527857106535892	0.503557750948218	1	1	0.1	0.118012422360248	1.18012422360248	57	15125	136217	426
stemloops and quadruplexes model	20kb_ovary_bkpt_hotspot_1	ovary	1	20kb	0.521814670244562	0.537325980772837	0.508363995772327	0.0128837150492013	0.529552654459982	0.529552654459982	0.503492482878319	1	1	0.1	0.115973741794311	1.15973741794311	159	15023	135433	1210
stemloops and quadruplexes model	20kb_overall_density_bkpt_hotspot_0.01	overall	0.01	20kb	0.560808647708634	0.658053870323894	0.503837321897911	0.0747129356637136	0.590867471625529	0.590867471625529	0.656261991329142	1	1	0.2	0.4	2	6	30359	121450	10
stemloops and quadruplexes model	20kb_overall_density_bkpt_hotspot_0.05	overall	0.05	20kb	0.532768749711695	0.600616005060889	0.503495492645896	0.0466735377739975	0.564594338130634	0.564594338130634	0.578512971723128	1	1	0.45	0.583333333333333	1.2962962962963	43	68278	83473	31
stemloops and quadruplexes model	20kb_overall_density_bkpt_hotspot_0.1	overall	0.1	20kb	0.529898101888803	0.571220602488281	0.491280782312454	0.0346224014385941	0.555367200086253	0.555367200086253	0.536378090224338	1	1	0.1	0.137254901960784	1.37254901960784	21	15161	136512	131
stemloops and quadruplexes model	20kb_overall_density_bkpt_hotspot_0.5	overall	0.5	20kb	0.549649347341386	0.567765622970192	0.536808269515255	0.0147155130893322	0.557708537103103	0.557708537103103	0.534191041387817	1	1	0.05	0.0711462450592885	1.42292490118577	54	7537	143528	706
stemloops and quadruplexes model	20kb_overall_density_bkpt_hotspot_1	overall	1	20kb	0.548401851938023	0.563648893928969	0.538422314131346	0.010046783499438	0.557283753790489	0.557283753790489	0.526428368823043	1	1	0.05	0.0691699604743083	1.38339920948616	105	7486	142820	1414
stemloops and quadruplexes model	20kb_pancreatic_bkpt_hotspot_0.01	pancreatic	0.01	20kb	0.506022370215205	0.597429994269114	0.46592364239981	0.0703610987276091	0.553900877400996	0.553900877400996	0.531370026343942	1	1	0.45	0.4	0.888888888888889	6	68315	83496	8
stemloops and quadruplexes model	20kb_pancreatic_bkpt_hotspot_0.05	pancreatic	0.05	20kb	0.508428178272387	0.549089883951394	0.494832475313721	0.0298216079320503	0.532746002208938	0.532746002208938	0.525758311464396	1	1	0.5	0.521739130434783	1.04347826086957	36	75876	75880	33
stemloops and quadruplexes model	20kb_pancreatic_bkpt_hotspot_0.1	pancreatic	0.1	20kb	0.508917604056949	0.547280786174863	0.496690337181993	0.0266158851494676	0.527678174288736	0.527678174288736	0.519230165748526	1	1	0.5	0.531914893617021	1.06382978723404	75	75837	75847	66
stemloops and quadruplexes model	20kb_pancreatic_bkpt_hotspot_0.5	pancreatic	0.5	20kb	0.501702465137005	0.51453373660377	0.491790734071994	0.0102161286547485	0.508920369722636	0.508920369722636	0.533205852963714	1	1	0.5	0.480519480519481	0.961038961038961	334	75578	75552	361
stemloops and quadruplexes model	20kb_pancreatic_bkpt_hotspot_1	pancreatic	1	20kb	0.526841100830934	0.542100020757423	0.522344997275825	0.00979951327209838	0.535407874782991	0.535407874782991	0.505432351027636	1	1	0.1	0.116129032258065	1.16129032258065	162	15020	135411	1232
stemloops and quadruplexes model	20kb_prostate_bkpt_hotspot_0.01	prostate	0.01	20kb	0.531288658775172	0.630282789557931	0.502242950022726	0.0618078577033981	0.581754046202794	0.581754046202794	0.61964108638698	1	1	0.4	0.6	1.5	10	60720	91089	6
stemloops and quadruplexes model	20kb_prostate_bkpt_hotspot_0.05	prostate	0.05	20kb	0.51406558611336	0.556642929894151	0.484962117142476	0.0372601632072819	0.532244908483783	0.532244908483783	0.530587793139366	1	1	0.15	0.173913043478261	1.15942028985507	12	22762	128994	57
stemloops and quadruplexes model	20kb_prostate_bkpt_hotspot_0.1	prostate	0.1	20kb	0.504564803347106	0.567466149058626	0.475378071896707	0.0400506472046587	0.537891118175872	0.537891118175872	0.535478602317876	1	1	0.1	0.131578947368421	1.31578947368421	15	15167	136543	100
stemloops and quadruplexes model	20kb_prostate_bkpt_hotspot_0.5	prostate	0.5	20kb	0.545769585349325	0.565827831612476	0.520008241844942	0.0192170631748591	0.55552421636836	0.55552421636836	0.528400288844928	1	1	0.05	0.0728155339805825	1.45631067961165	45	7546	143660	574
stemloops and quadruplexes model	20kb_prostate_bkpt_hotspot_1	prostate	1	20kb	0.555012782823268	0.566992272949974	0.54288288870707	0.00926593627051682	0.560436723306836	0.560436723306836	0.533288956407822	1	1	0.2	0.256673511293634	1.28336755646817	375	29990	120374	1086
stemloops and quadruplexes model	20kb_skin_bkpt_hotspot_0.01	skin	0.01	20kb	0.537026973619208	0.694352225120544	0.48922240885288	0.0932931339154514	0.587441952376247	0.587441952376247	0.595324390010932	1	1	0.2	0.25	1.25	3	30362	121452	8
stemloops and quadruplexes model	20kb_skin_bkpt_hotspot_0.05	skin	0.05	20kb	0.511298714135524	0.554593211044816	0.482874909019023	0.0335515257127085	0.534550717761745	0.534550717761745	0.507010949964255	1	1	0.45	0.434782608695652	0.966183574879227	30	68291	83466	38
stemloops and quadruplexes model	20kb_skin_bkpt_hotspot_0.1	skin	0.1	20kb	0.504125831503487	0.527155786066874	0.485070061071074	0.0197926396450212	0.51418803280806	0.51418803280806	0.50985666208135	1	1	0.45	0.448979591836735	0.997732426303855	66	68255	83423	81
stemloops and quadruplexes model	20kb_skin_bkpt_hotspot_0.5	skin	0.5	20kb	0.54499462348865	0.557042559369595	0.53401602690294	0.0110565164826476	0.552251125813226	0.552251125813226	0.524672431274026	1	1	0.05	0.0852017937219731	1.70403587443946	57	7534	143624	610
stemloops and quadruplexes model	20kb_skin_bkpt_hotspot_1	skin	1	20kb	0.550789814815068	0.564397381093958	0.542102639361147	0.010125446875782	0.555439139561464	0.555439139561464	0.528661218552114	1	1	0.05	0.0663615560640732	1.32723112128146	87	7504	143009	1225
stemloops and quadruplexes model	20kb_uterus_bkpt_hotspot_0.01	uterus	0.01	20kb	0.516875469311939	0.733841168217836	0.503378979192602	0.141380800101562	0.640484517952062	0.640484517952062	0.660476937869404	1	1	0.5	0.5	1	2	75910	75910	3
stemloops and quadruplexes model	20kb_uterus_bkpt_hotspot_0.1	uterus	0.1	20kb	0.570393456600816	0.62749606337113	0.534972209025568	0.0412136942333364	0.602723139270535	0.602723139270535	0.582249459313404	1	1	0.1	0.25	2.5	18	15164	136590	53
stemloops and quadruplexes model	20kb_uterus_bkpt_hotspot_1	uterus	1	20kb	0.541107161478829	0.562881338300984	0.532279769333703	0.0165249788110017	0.555727062384128	0.555727062384128	0.527679179984015	1	1	0.05	0.0813008130081301	1.6260162601626	60	7531	143554	680
stemloops and quadruplexes model	500kb_blood_bkpt_hotspot_0.1	blood	0.1	500kb	0.590774543660582	0.705824284304047	0.532313764183522	0.0922866939588266	0.660088801184016	0.660088801184016	0.604798640167364	1	1	0.5	0	0	0	3044	3036	7
stemloops and quadruplexes model	500kb_blood_bkpt_hotspot_0.5	blood	0.5	500kb	0.497524752475248	0.587827808015834	0.471188118811881	0.0555802973749984	0.540697674418605	0.540697674418605	0.602480528931762	1	1	0.1	0.111111111111111	1.11111111111111	3	606	5456	22
stemloops and quadruplexes model	500kb_blood_bkpt_hotspot_1	blood	1	500kb	0.567809239940387	0.636767262791853	0.504141828117238	0.0602056051464269	0.598981619473423	0.598981619473423	0.600347130823901	1	1	0.1	0.1875	1.875	9	600	5439	39
stemloops and quadruplexes model	500kb_bone_bkpt_hotspot_0.1	bone	0.1	500kb	0.606068080907745	0.838184509126788	0.543780646043143	0.136246618215297	0.691345837446528	0.691345837446528	0.749331936075452	1	1	0.15	0.5	3.33333333333334	4	909	5171	3
stemloops and quadruplexes model	500kb_bone_bkpt_hotspot_0.5	bone	0.5	500kb	0.66969196919692	0.77825656265478	0.618141729477554	0.0740024319697697	0.733481921743437	0.733481921743437	0.748222280747959	1	1	0.15	0.4	2.66666666666667	12	901	5157	17
stemloops and quadruplexes model	500kb_bone_bkpt_hotspot_1	bone	1	500kb	0.676250327310814	0.736200895077076	0.639881707603902	0.0473794621004975	0.703878667329687	0.703878667329687	0.703234909778408	1	1	0.15	0.368421052631579	2.45614035087719	21	892	5139	35
stemloops and quadruplexes model	500kb_brain_bkpt_hotspot_0.1	brain	0.1	500kb	0.519486926492353	0.693142575234336	0.484764725238565	0.107810649094459	0.602994406054623	0.602994406054623	0.6490989814573	1	1	0.2	0.333333333333333	1.66666666666667	2	1215	4865	5
stemloops and quadruplexes model	500kb_brain_bkpt_hotspot_0.5	brain	0.5	500kb	0.555775577557756	0.658090054428501	0.444775500805895	0.0811110411741536	0.619416941694169	0.619416941694169	0.627799109199816	1	1	0.05	0.125	2.5	3	301	5760	23
stemloops and quadruplexes model	500kb_brain_bkpt_hotspot_1	brain	1	500kb	0.557142857142857	0.619662363455809	0.513651108904336	0.0498949466602293	0.596561503013116	0.596561503013116	0.591040501965362	1	1	0.4	0.571428571428571	1.42857142857143	25	2410	3633	19
stemloops and quadruplexes model	500kb_breast_bkpt_hotspot_0.1	breast	0.1	500kb	0.661566304705495	0.94573260976813	0.50014800197336	0.183142204007507	0.933892451899359	0.933892451899359	0.78910039113429	1	1	0.1	1	10	7	602	5478	0
stemloops and quadruplexes model	500kb_breast_bkpt_hotspot_0.5	breast	0.5	500kb	0.708352103793135	0.778583656185242	0.666755717074851	0.0463283928972123	0.744279346210996	0.744279346210996	0.736350332095013	1	1	0.1	0.4	4	12	597	5459	19
stemloops and quadruplexes model	500kb_breast_bkpt_hotspot_1	breast	1	500kb	0.637497628533485	0.731408661025386	0.598731782675173	0.0588902004244176	0.686302409409979	0.686302409409979	0.680346286016389	1	1	0.1	0.333333333333333	3.33333333333333	20	589	5437	41
stemloops and quadruplexes model	500kb_liver_bkpt_hotspot_0.1	liver	0.1	500kb	0.628021706956093	0.722002960039467	0.497400460677855	0.10310640228837	0.689935865811544	0.689935865811544	0.614233193277311	1	1	0.5	0	0	0	3044	3036	7
stemloops and quadruplexes model	500kb_liver_bkpt_hotspot_0.5	liver	0.5	500kb	0.497964796479648	0.59395740465577	0.463447251114413	0.0605622343014707	0.554135710747895	0.554135710747895	0.569670827976166	1	1	0.05	0.1	2	3	301	5757	26
stemloops and quadruplexes model	500kb_liver_bkpt_hotspot_1	liver	1	500kb	0.530668927610806	0.607414337504385	0.474535142088645	0.0579814657858134	0.562419600046778	0.562419600046778	0.589743788099143	1	1	0.2	0.294117647058824	1.47058823529412	15	1202	4834	36
stemloops and quadruplexes model	500kb_ovary_bkpt_hotspot_0.1	ovary	0.1	500kb	0.558707449432659	0.71262950172669	0.448404080289569	0.125148934055732	0.654662062160829	0.654662062160829	0.624745497259201	1	1	0.15	0.333333333333333	2.22222222222222	2	911	5169	5
stemloops and quadruplexes model	500kb_ovary_bkpt_hotspot_0.5	ovary	0.5	500kb	0.525408618127786	0.606438831104507	0.498424962852898	0.0537422002036567	0.56691431401684	0.56691431401684	0.618928852717249	1	1	0.15	0.3	2	9	904	5153	21
stemloops and quadruplexes model	500kb_ovary_bkpt_hotspot_1	ovary	1	500kb	0.528986645718775	0.607488871432312	0.473061010735795	0.0628690272825621	0.571379942393297	0.571379942393297	0.581677435084725	1	1	0.15	0.25	1.66666666666667	14	899	5130	44
stemloops and quadruplexes model	500kb_overall_density_bkpt_hotspot_0.1	overall	0.1	500kb	0.625534715366897	0.752343364578194	0.512185495806611	0.114878500200784	0.701875616979269	0.701875616979269	0.708252554362064	1	1	0.2	0.5	2.5	4	1213	4867	3
stemloops and quadruplexes model	500kb_overall_density_bkpt_hotspot_0.5	overall	0.5	500kb	0.533531451213472	0.598712233779099	0.482254333895566	0.0503999505464704	0.562573204793225	0.562573204793225	0.57890656262505	1	1	0.05	0.0909090909090909	1.81818181818182	3	301	5755	28
stemloops and quadruplexes model	500kb_overall_density_bkpt_hotspot_1	overall	1	500kb	0.564584370333499	0.619561971129915	0.522005973120956	0.0435525545726353	0.594624191139871	0.594624191139871	0.584862829061924	1	1	0.45	0.619047619047619	1.37566137566138	38	2701	3325	23
stemloops and quadruplexes model	500kb_pancreatic_bkpt_hotspot_0.1	pancreatic	0.1	500kb	0.517275419545903	0.585347804637395	0.473578636417576	0.0545298681607471	0.543907252096695	0.543907252096695	0.56733543141883	1	1	0.45	0.5	1.11111111111111	4	2735	3345	3
stemloops and quadruplexes model	500kb_pancreatic_bkpt_hotspot_0.5	pancreatic	0.5	500kb	0.553046062407132	0.617781079742447	0.488251609707776	0.0568751767918347	0.581921743437345	0.581921743437345	0.573378839590444	1	1	0.45	0.6	1.33333333333333	17	2722	3336	12
stemloops and quadruplexes model	500kb_pancreatic_bkpt_hotspot_1	pancreatic	1	500kb	0.508959681433549	0.548357391737183	0.489730295888976	0.0303936963141493	0.533673736580257	0.533673736580257	0.524687098301874	1	1	0.5	0.526315789473684	1.05263157894737	31	3013	3016	27
stemloops and quadruplexes model	500kb_prostate_bkpt_hotspot_0.1	prostate	0.1	500kb	0.530587074494327	0.709916132215096	0.494178589047854	0.0941431141982799	0.634681795757277	0.634681795757277	0.572489539748954	1	1	0.45	0.333333333333333	0.740740740740741	2	2737	3343	5
stemloops and quadruplexes model	500kb_prostate_bkpt_hotspot_0.5	prostate	0.5	500kb	0.532795747364627	0.572511144130758	0.487520979740131	0.0446974387151354	0.551986665465357	0.551986665465357	0.53645716283367	1	1	0.15	0.181818181818182	1.21212121212121	6	907	5149	25
stemloops and quadruplexes model	500kb_prostate_bkpt_hotspot_1	prostate	1	500kb	0.511003604629103	0.566251866600299	0.482455890722823	0.0378990452673504	0.525872699677481	0.525872699677481	0.539184725158562	1	1	0.15	0.15	1	9	904	5122	52
stemloops and quadruplexes model	500kb_skin_bkpt_hotspot_0.1	skin	0.1	500kb	0.555610398157289	0.713862851504687	0.498436912799289	0.0912867760413516	0.639615194869265	0.639615194869265	0.64147489539749	1	1	0.3	0.5	1.66666666666667	4	1822	4258	3
stemloops and quadruplexes model	500kb_skin_bkpt_hotspot_0.5	skin	0.5	500kb	0.566815255076771	0.641802872709262	0.490332462383999	0.0652292843284118	0.600819893684116	0.600819893684116	0.616789603090973	1	1	0.5	0.7	1.4	22	3022	3034	9
stemloops and quadruplexes model	500kb_skin_bkpt_hotspot_1	skin	1	500kb	0.524564459930314	0.581775333857031	0.490628866878309	0.0440473528830206	0.548677664310029	0.548677664310029	0.550872850002367	1	1	0.4	0.45	1.125	26	2409	3620	32
stemloops and quadruplexes model	500kb_uterus_bkpt_hotspot_0.1	uterus	0.1	500kb	0.602861371484953	0.768623581647755	0.518056240749877	0.108888062740781	0.661895360315893	0.661895360315893	0.689630309386471	1	1	0.4	0.333333333333333	0.833333333333333	2	2433	3647	5
stemloops and quadruplexes model	500kb_uterus_bkpt_hotspot_0.5	uterus	0.5	500kb	0.536244171259008	0.64207997739155	0.493457679807828	0.0697576395024642	0.594178324148651	0.594178324148651	0.59990258888764	1	1	0.05	0.142857142857143	2.85714285714285	3	301	5765	18
stemloops and quadruplexes model	500kb_uterus_bkpt_hotspot_1	uterus	1	500kb	0.522509102946044	0.582720953326713	0.494369851779596	0.0487777993475494	0.534916696207019	0.534916696207019	0.563063300017535	1	1	0.15	0.2	1.33333333333333	9	904	5139	35
stemloops and quadruplexes model	50kb_blood_bkpt_hotspot_0.1	blood	0.1	50kb	0.600953745799565	0.715026325720139	0.551542795018778	0.0735739094981639	0.667162482704092	0.667162482704092	0.678915935334294	1	1	0.05	0.2	4	6	3031	57677	25
stemloops and quadruplexes model	50kb_blood_bkpt_hotspot_1	blood	1	50kb	0.549137578964747	0.593694939960233	0.518735521319396	0.0354951927890471	0.574192539297724	0.574192539297724	0.559540501494423	1	1	0.05	0.0892857142857143	1.78571428571428	15	3022	57547	155
stemloops and quadruplexes model	50kb_bone_bkpt_hotspot_0.05	bone	0.05	50kb	0.611335672283441	0.71866877501606	0.487913729107641	0.0794677626437103	0.641083164500667	0.641083164500667	0.697375357212219	1	1	0.05	0.2	4	6	3031	57679	23
stemloops and quadruplexes model	50kb_bone_bkpt_hotspot_0.1	bone	0.1	50kb	0.63813374665858	0.734563963413539	0.579703933328841	0.0698819493062961	0.680014376530314	0.680014376530314	0.716014398406985	1	1	0.05	0.181818181818182	3.63636363636363	6	3031	57675	27
stemloops and quadruplexes model	50kb_bone_bkpt_hotspot_0.5	bone	0.5	50kb	0.581184220756731	0.624750548381245	0.52071341788575	0.0477423087111552	0.598429426691264	0.598429426691264	0.608613096336929	1	1	0.05	0.142857142857143	2.85714285714285	15	3022	57611	91
stemloops and quadruplexes model	50kb_bone_bkpt_hotspot_1	bone	1	50kb	0.586798268252867	0.610761769651322	0.571886404365841	0.0170186048497067	0.598404826763544	0.598404826763544	0.575949767500712	1	1	0.05	0.143564356435644	2.87128712871287	87	2950	57183	519
stemloops and quadruplexes model	50kb_brain_bkpt_hotspot_0.05	brain	0.05	50kb	0.505854453831332	0.60736459002355	0.479794476557482	0.0777623554849576	0.561204156579879	0.561204156579879	0.660023159723136	1	1	0.1	0.2	2	3	6071	54652	13
stemloops and quadruplexes model	50kb_brain_bkpt_hotspot_0.1	brain	0.1	50kb	0.567492091735864	0.641134271027509	0.535474919505169	0.0537890667856645	0.610751002654917	0.610751002654917	0.622532535921162	1	1	0.1	0.214285714285714	2.14285714285714	9	6065	54632	33
stemloops and quadruplexes model	50kb_brain_bkpt_hotspot_0.5	brain	0.5	50kb	0.557605614069788	0.620553742438478	0.474905218738667	0.0529297962153502	0.580240579566808	0.580240579566808	0.572357292243341	1	1	0.1	0.166666666666667	1.66666666666667	12	6062	54605	60
stemloops and quadruplexes model	50kb_brain_bkpt_hotspot_1	brain	1	50kb	0.558578257476321	0.589661747490156	0.531894267267374	0.0242484292475943	0.570867625669587	0.570867625669587	0.553906993001694	1	1	0.05	0.0892857142857143	1.78571428571428	30	3007	57397	305
stemloops and quadruplexes model	50kb_breast_bkpt_hotspot_0.05	breast	0.05	50kb	0.597667638483965	0.745592014232062	0.508824430498592	0.0946105183363718	0.676457797983791	0.676457797983791	0.733184802383526	1	1	0.05	0.3	5.99999999999999	9	3028	57681	21
stemloops and quadruplexes model	50kb_breast_bkpt_hotspot_0.1	breast	0.1	50kb	0.640517624956741	0.687178029366688	0.599005289958966	0.048319841027431	0.664179067582934	0.664179067582934	0.701030791943478	1	1	0.05	0.25	5	15	3022	57658	44
stemloops and quadruplexes model	50kb_breast_bkpt_hotspot_0.5	breast	0.5	50kb	0.658660963889302	0.687503618693135	0.632529892631558	0.0203441532615575	0.669648321836799	0.669648321836799	0.651136213283938	1	1	0.05	0.177083333333333	3.54166666666666	51	2986	57465	237
stemloops and quadruplexes model	50kb_breast_bkpt_hotspot_1	breast	1	50kb	0.61701478923573	0.641037592283219	0.584865394684352	0.0202870198279986	0.62929804553612	0.62929804553612	0.606549503163415	1	1	0.05	0.161458333333333	3.22916666666666	93	2944	57218	484
stemloops and quadruplexes model	50kb_liver_bkpt_hotspot_0.05	liver	0.05	50kb	0.664462168266516	0.76973735291834	0.564735694168967	0.0891694095958874	0.732094329900546	0.732094329900546	0.721542529185221	1	1	0.05	0.285714285714286	5.71428571428571	6	3031	57687	15
stemloops and quadruplexes model	50kb_liver_bkpt_hotspot_0.1	liver	0.1	50kb	0.527890937855342	0.603112330663502	0.493361514881835	0.0576964372019887	0.561894991842587	0.561894991842587	0.58720406011073	1	1	0.1	0.15	1.5	9	6065	54614	51
stemloops and quadruplexes model	50kb_liver_bkpt_hotspot_0.5	liver	0.5	50kb	0.504188644779416	0.546568582332075	0.469917746060637	0.032150808425321	0.533084939489018	0.533084939489018	0.526668543365524	1	1	0.1	0.144927536231884	1.44927536231884	30	6044	54486	179
stemloops and quadruplexes model	50kb_liver_bkpt_hotspot_1	liver	1	50kb	0.537761305887788	0.555465854373644	0.497257183922797	0.0239862361265336	0.546791232482932	0.546791232482932	0.526419511194901	1	1	0.1	0.148760330578512	1.48760330578512	54	6020	54356	309
stemloops and quadruplexes model	50kb_ovary_bkpt_hotspot_0.05	ovary	0.05	50kb	0.511795226565202	0.576898157299422	0.481653407125562	0.0485278631807906	0.547160176582988	0.547160176582988	0.551442309692648	1	1	0.05	0.1	2	3	3034	57676	26
stemloops and quadruplexes model	50kb_ovary_bkpt_hotspot_0.1	ovary	0.1	50kb	0.506836090837719	0.567770637666831	0.469054112994679	0.0442898106728701	0.530019481841179	0.530019481841179	0.534730674472799	1	1	0.05	0.0588235294117647	1.17647058823529	3	3034	57655	47
stemloops and quadruplexes model	50kb_ovary_bkpt_hotspot_0.5	ovary	0.5	50kb	0.504979400551239	0.529473590983833	0.490078459436216	0.0196361502557659	0.518312755225623	0.518312755225623	0.508126849728208	1	1	0.5	0.516129032258065	1.03225806451613	144	30226	30234	135
stemloops and quadruplexes model	50kb_ovary_bkpt_hotspot_1	ovary	1	50kb	0.505256672012435	0.532038593524643	0.487712359347072	0.0205797493680304	0.517895331405552	0.517895331405552	0.507284106718203	1	1	0.4	0.428571428571429	1.07142857142857	180	24116	36204	239
stemloops and quadruplexes model	50kb_overall_density_bkpt_hotspot_0.05	overall	0.05	50kb	0.514465668745171	0.597380905317256	0.488763589642222	0.0560953769130957	0.557602113245521	0.557602113245521	0.547239625469574	1	1	0.05	0.1	2	3	3034	57674	28
stemloops and quadruplexes model	50kb_overall_density_bkpt_hotspot_0.1	overall	0.1	50kb	0.516629585681796	0.579553544942154	0.489074317356726	0.0484521751648429	0.538660752543873	0.538660752543873	0.546124015696189	1	1	0.05	0.0952380952380952	1.9047619047619	6	3031	57647	55
stemloops and quadruplexes model	50kb_overall_density_bkpt_hotspot_0.5	overall	0.5	50kb	0.559976445281513	0.593031216747885	0.539319144125879	0.0299549404836861	0.578865600633034	0.578865600633034	0.557801367102674	1	1	0.05	0.0891089108910891	1.78217821782178	27	3010	57425	277
stemloops and quadruplexes model	50kb_overall_density_bkpt_hotspot_1	overall	1	50kb	0.553560000511191	0.573205204707279	0.538400740046774	0.0168646325764679	0.560714019313921	0.560714019313921	0.542386247281161	1	1	0.05	0.0742574257425743	1.48514851485148	45	2992	57139	563
stemloops and quadruplexes model	50kb_pancreatic_bkpt_hotspot_0.05	pancreatic	0.05	50kb	0.52968984203851	0.617770750293727	0.47861119346444	0.0651791085017315	0.573393286556643	0.573393286556643	0.552681992337165	1	1	0.5	0.444444444444444	0.888888888888889	12	30358	30354	15
stemloops and quadruplexes model	50kb_pancreatic_bkpt_hotspot_0.1	pancreatic	0.1	50kb	0.515781018289669	0.548279164607019	0.490690805734058	0.0390908892381143	0.526275951557093	0.526275951557093	0.540118810772352	1	1	0.5	0.5	1	24	30346	30345	24
stemloops and quadruplexes model	50kb_pancreatic_bkpt_hotspot_0.5	pancreatic	0.5	50kb	0.503901342326258	0.533480493247779	0.489143326140363	0.0232660127617166	0.514496259517517	0.514496259517517	0.510785677115679	1	1	0.5	0.51219512195122	1.02439024390244	125	30245	30249	120
stemloops and quadruplexes model	50kb_pancreatic_bkpt_hotspot_1	pancreatic	1	50kb	0.516329566433412	0.538016532351673	0.4904692521434	0.0218285450182722	0.527850669916758	0.527850669916758	0.508786346373686	1	1	0.05	0.0555555555555556	1.11111111111111	24	3013	57294	408
stemloops and quadruplexes model	50kb_prostate_bkpt_hotspot_0.05	prostate	0.05	50kb	0.511316465704685	0.605738647594746	0.474941328685152	0.0608455521438354	0.554086776042696	0.554086776042696	0.540505646849421	1	1	0.15	0.181818181818182	1.21212121212121	6	9105	51603	25
stemloops and quadruplexes model	50kb_prostate_bkpt_hotspot_0.1	prostate	0.1	50kb	0.508881638571688	0.561638982268802	0.479586315483878	0.0405612602095335	0.538467031397623	0.538467031397623	0.523596546696879	1	1	0.5	0.5	1	27	30343	30342	27
stemloops and quadruplexes model	50kb_prostate_bkpt_hotspot_0.5	prostate	0.5	50kb	0.549576860326027	0.57700597869523	0.529152722893025	0.0219216953055525	0.56492961188099	0.56492961188099	0.54429640304432	1	1	0.3	0.397849462365591	1.32616487455197	111	18111	42350	167
stemloops and quadruplexes model	50kb_prostate_bkpt_hotspot_1	prostate	1	50kb	0.537872150071019	0.560089321055841	0.524442303267211	0.0196225364078918	0.549727536545238	0.549727536545238	0.527987606853559	1	1	0.35	0.410112359550562	1.17174959871589	219	21040	39166	314
stemloops and quadruplexes model	50kb_skin_bkpt_hotspot_0.05	skin	0.05	50kb	0.515314291361929	0.611504249851749	0.490409622256162	0.0567047306913026	0.573300059300257	0.573300059300257	0.582426276987888	1	1	0.5	0.7	1.4	21	30349	30360	9
stemloops and quadruplexes model	50kb_skin_bkpt_hotspot_0.1	skin	0.1	50kb	0.495125086522298	0.559191140116681	0.465816770493424	0.0460286409923139	0.538047562543261	0.538047562543261	0.5453683668892	1	1	0.05	0.1	2	6	3031	57648	54
stemloops and quadruplexes model	50kb_skin_bkpt_hotspot_0.5	skin	0.5	50kb	0.53067672406663	0.567331232527749	0.471573864707834	0.0352457104646937	0.552421052631579	0.552421052631579	0.531391209742717	1	1	0.05	0.104166666666667	2.08333333333333	30	3007	57445	257
stemloops and quadruplexes model	50kb_skin_bkpt_hotspot_1	skin	1	50kb	0.549061975589938	0.578947912755138	0.525782611508815	0.0300483214865726	0.560775234335307	0.560775234335307	0.541012585190711	1	1	0.05	0.0904255319148936	1.80851063829787	51	2986	57189	513
stemloops and quadruplexes model	50kb_uterus_bkpt_hotspot_0.05	uterus	0.05	50kb	0.533005983935021	0.586909468274362	0.448669877266438	0.0635692410761211	0.56204289385254	0.56204289385254	0.569395125000471	1	1	0.1	0.2	2	6	6068	54640	25
stemloops and quadruplexes model	50kb_uterus_bkpt_hotspot_0.1	uterus	0.1	50kb	0.508239042491712	0.610907922700539	0.487335371232168	0.0672594144480277	0.539480487879064	0.539480487879064	0.58616178412481	1	1	0.05	0.142857142857143	2.85714285714285	6	3031	57667	35
stemloops and quadruplexes model	50kb_uterus_bkpt_hotspot_1	uterus	1	50kb	0.587797197603605	0.631974055552805	0.561411217244908	0.0334736964064475	0.611644303609447	0.611644303609447	0.592159776024097	1	1	0.05	0.1	2	15	3022	57568	134
stemloops model	100kb_blood_bkpt_hotspot_0.05	blood	0.05	100kb	0.524525785417902	0.634755977079628	0.482584280882999	0.0710236762767954	0.574170124481328	0.574170124481328	0.574755206334154	1	1	0.2	0.25	1.25	3	6072	24293	8
stemloops model	100kb_blood_bkpt_hotspot_0.1	blood	0.1	100kb	0.588341405555006	0.704798304284318	0.525632598596422	0.0692517674644103	0.644262133043392	0.644262133043392	0.646094706657366	1	1	0.1	0.222222222222222	2.22222222222222	6	3032	27319	19
stemloops model	100kb_blood_bkpt_hotspot_0.5	blood	0.5	100kb	0.543218261056531	0.603242532499752	0.480524444397049	0.0456485992680624	0.583234107296421	0.583234107296421	0.55215120693613	1	1	0.1	0.166666666666667	1.66666666666667	24	3014	27218	120
stemloops model	100kb_blood_bkpt_hotspot_1	blood	1	100kb	0.508010268659154	0.56240175363384	0.477029234035603	0.0358965759226654	0.546292083712466	0.546292083712466	0.522741678242527	1	1	0.05	0.0769230769230769	1.53846153846154	18	1501	28643	214
stemloops model	100kb_bone_bkpt_hotspot_0.05	bone	0.05	100kb	0.610117577314495	0.751403162055336	0.437289753273923	0.114406282491844	0.675842308072325	0.675842308072325	0.673869929848621	1	1	0.1	0.4	4	6	3032	27329	9
stemloops model	100kb_bone_bkpt_hotspot_0.1	bone	0.1	100kb	0.539521550019771	0.637821273230526	0.478834279647244	0.0659937702429549	0.585478449980229	0.585478449980229	0.590527037264168	1	1	0.4	0.4	1	12	12138	18209	17
stemloops model	100kb_bone_bkpt_hotspot_1	bone	1	100kb	0.534117319854408	0.58311909742796	0.490738962719325	0.038585222212631	0.553604720349068	0.553604720349068	0.548779542004832	1	1	0.05	0.0975609756097561	1.95121951219512	12	1507	28747	110
stemloops model	100kb_brain_bkpt_hotspot_0.05	brain	0.05	100kb	0.529506685108345	0.692616742409274	0.472777119146414	0.114772890951989	0.636270829216887	0.636270829216887	0.682558927630093	1	1	0.1	0.25	2.5	2	3036	27330	8
stemloops model	100kb_brain_bkpt_hotspot_0.1	brain	0.1	100kb	0.553589667556258	0.681767761633334	0.478175662317121	0.0827835861415801	0.62154013444049	0.62154013444049	0.619586977136234	1	1	0.05	0.125	2.5	3	1516	28834	23
stemloops model	100kb_brain_bkpt_hotspot_1	brain	1	100kb	0.568177877947295	0.621578693153671	0.538693277519073	0.0406613351924823	0.60324606162687	0.60324606162687	0.576423528635524	1	1	0.1	0.1875	1.875	18	3020	27260	78
stemloops model	100kb_breast_bkpt_hotspot_0.05	breast	0.05	100kb	0.587384716732543	0.736324110671937	0.535971014492754	0.0974686951619164	0.648418972332016	0.648418972332016	0.717310612047454	1	1	0.1	0.2	2	3	3035	27325	13
stemloops model	100kb_breast_bkpt_hotspot_0.1	breast	0.1	100kb	0.571824023727138	0.638517053880376	0.503417247112749	0.049920246918868	0.597469105289175	0.597469105289175	0.639525417596334	1	1	0.4	0.6	1.5	19	12131	18214	12
stemloops model	100kb_breast_bkpt_hotspot_0.5	breast	0.5	100kb	0.576535000661638	0.61814842042801	0.549331372918325	0.031729341078153	0.595036059282784	0.595036059282784	0.576598712458053	1	1	0.1	0.163265306122449	1.63265306122449	24	3014	27216	122
stemloops model	100kb_breast_bkpt_hotspot_1	breast	1	100kb	0.551619325108254	0.573582640003304	0.536918602601259	0.0147157656305033	0.561560145641534	0.561560145641534	0.531269862743077	1	1	0.35	0.444444444444444	1.26984126984127	132	10500	19579	165
stemloops model	100kb_liver_bkpt_hotspot_0.05	liver	0.05	100kb	0.573856338306492	0.687672924901186	0.500918881533445	0.0792081276807649	0.636241478114811	0.636241478114811	0.624794650379107	1	1	0.15	0.4	2.66666666666667	6	4550	25812	8
stemloops model	100kb_liver_bkpt_hotspot_0.1	liver	0.1	100kb	0.523618112527868	0.603703337616553	0.488556390234259	0.0593929418750643	0.574725709202333	0.574725709202333	0.547308107303643	1	1	0.15	0.222222222222222	1.48148148148148	6	4550	25801	19
stemloops model	100kb_liver_bkpt_hotspot_0.5	liver	0.5	100kb	0.553750431331953	0.607375776397515	0.509579537612146	0.0380782064479638	0.574931657848324	0.574931657848324	0.556848116460044	1	1	0.05	0.0888888888888889	1.77777777777778	12	1507	28733	124
stemloops model	100kb_liver_bkpt_hotspot_1	liver	1	100kb	0.548603095912829	0.569439678650871	0.528564606964004	0.0193548978205808	0.555157623694768	0.555157623694768	0.531119896808834	1	1	0.05	0.0714285714285714	1.42857142857143	18	1501	28625	232
stemloops model	100kb_ovary_bkpt_hotspot_0.05	ovary	0.05	100kb	0.539422981918783	0.682284359253038	0.488760991996838	0.0926176047244518	0.61308171129335	0.61308171129335	0.58547481454158	1	1	0.45	0.75	1.66666666666667	10	13659	16704	3
stemloops model	100kb_ovary_bkpt_hotspot_0.1	ovary	0.1	100kb	0.513784543737094	0.592164228285225	0.486834936953561	0.0431506455306394	0.555533588155178	0.555533588155178	0.539270617440077	1	1	0.45	0.555555555555556	1.23456790123457	16	13653	16695	12
stemloops model	100kb_ovary_bkpt_hotspot_0.5	ovary	0.5	100kb	0.496698464604638	0.530802236820464	0.468607083691065	0.0270846285201029	0.512183028414973	0.512183028414973	0.525214256055006	1	1	0.5	0.51219512195122	1.02439024390244	63	15125	15128	60
stemloops model	100kb_ovary_bkpt_hotspot_1	ovary	1	100kb	0.516160093887005	0.564137594093804	0.462325254363471	0.0375428474195791	0.54708680711268	0.54708680711268	0.522329922282116	1	1	0.05	0.0649350649350649	1.2987012987013	15	1504	28641	216
stemloops model	100kb_overall_density_bkpt_hotspot_0.05	overall	0.05	100kb	0.55199604743083	0.677091567852437	0.461913043478261	0.0907799997867078	0.602486824769433	0.602486824769433	0.597907632679688	1	1	0.2	0.166666666666667	0.833333333333333	3	6072	24288	13
stemloops model	100kb_overall_density_bkpt_hotspot_0.1	overall	0.1	100kb	0.506799083269671	0.58071181413742	0.45558908911158	0.0508879012658471	0.543638161146812	0.543638161146812	0.513952285543554	1	1	0.05	0.1	2	3	1516	28829	28
stemloops model	100kb_overall_density_bkpt_hotspot_0.5	overall	0.5	100kb	0.508774388167178	0.557619614850109	0.477017661655233	0.0354314795158261	0.537679174111574	0.537679174111574	0.527587954074832	1	1	0.15	0.215686274509804	1.43790849673203	33	4523	25701	119
stemloops model	100kb_overall_density_bkpt_hotspot_1	overall	1	100kb	0.515267318830846	0.544144054269753	0.48863954232614	0.0250137877083426	0.533130388058758	0.533130388058758	0.511569294970349	1	1	0.05	0.0686274509803922	1.37254901960784	21	1498	28574	283
stemloops model	100kb_pancreatic_bkpt_hotspot_0.05	pancreatic	0.05	100kb	0.511798418972332	0.594881422924901	0.47902766798419	0.0882598802658284	0.553932806324111	0.553932806324111	0.547164209124911	1	1	0.5	0.4	0.8	6	15182	15178	10
stemloops model	100kb_pancreatic_bkpt_hotspot_0.1	pancreatic	0.1	100kb	0.510399367338869	0.573942269671807	0.475062964129201	0.047661409076789	0.547569616081727	0.547569616081727	0.548808770820156	1	1	0.5	0.555555555555556	1.11111111111111	16	15172	15175	13
stemloops model	100kb_pancreatic_bkpt_hotspot_0.5	pancreatic	0.5	100kb	0.535472274591519	0.563107759476086	0.47719908824643	0.0319356431521399	0.548600701760312	0.548600701760312	0.527736306775992	1	1	0.35	0.404255319148936	1.15501519756839	57	10575	19659	85
stemloops model	100kb_pancreatic_bkpt_hotspot_1	pancreatic	1	100kb	0.502643391521197	0.519860349127182	0.493525041850819	0.0173213498887195	0.506394410014568	0.506394410014568	0.52653021124339	1	1	0.5	0.485148514851485	0.97029702970297	146	15042	15033	155
stemloops model	100kb_prostate_bkpt_hotspot_0.05	prostate	0.05	100kb	0.511166007905138	0.636297760210804	0.471268774703557	0.0740766726291516	0.548695652173913	0.548695652173913	0.523375939489684	1	1	0.1	0.2	2	3	3035	27325	13
stemloops model	100kb_prostate_bkpt_hotspot_0.1	prostate	0.1	100kb	0.505684626791893	0.587119414788454	0.490840121520662	0.0577065673415032	0.530519031141868	0.530519031141868	0.534111362559865	1	1	0.2	0.2	1	6	6069	24277	24
stemloops model	100kb_prostate_bkpt_hotspot_0.5	prostate	0.5	100kb	0.502794866706357	0.555871869934835	0.47453053681286	0.0335336070321928	0.521603368723953	0.521603368723953	0.523582053319209	1	1	0.2	0.229166666666667	1.14583333333333	33	6042	24190	111
stemloops model	100kb_prostate_bkpt_hotspot_1	prostate	1	100kb	0.548828854050019	0.571507346703315	0.530638340289796	0.0190980014922691	0.558596308433105	0.558596308433105	0.54129464222215	1	1	0.2	0.24468085106383	1.22340425531915	69	6006	24089	212
stemloops model	100kb_skin_bkpt_hotspot_0.05	skin	0.05	100kb	0.518268945756348	0.596126482213439	0.483446640316206	0.0693478878868364	0.558521885189211	0.558521885189211	0.566547274163814	1	1	0.5	0.6	1.2	9	15179	15182	6
stemloops model	100kb_skin_bkpt_hotspot_0.1	skin	0.1	100kb	0.542046465645082	0.615066732575383	0.473034354429791	0.0550653324913724	0.588345195729537	0.588345195729537	0.554691865675576	1	1	0.4	0.6	1.5	18	12132	18214	12
stemloops model	100kb_skin_bkpt_hotspot_0.5	skin	0.5	100kb	0.508550576558167	0.540872865275142	0.494830574635162	0.0228352220100834	0.523847613487082	0.523847613487082	0.526384339150285	1	1	0.5	0.529411764705882	1.05882352941176	80	15108	15116	72
stemloops model	100kb_skin_bkpt_hotspot_1	skin	1	100kb	0.526699646338982	0.549762747623525	0.511589413131257	0.017922475787168	0.539274059089867	0.539274059089867	0.515788171960964	1	1	0.5	0.568627450980392	1.13725490196078	173	15015	15057	131
stemloops model	100kb_uterus_bkpt_hotspot_0.05	uterus	0.05	100kb	0.498596837944664	0.608333333333333	0.44402371541502	0.070146826518185	0.564782608695652	0.564782608695652	0.545478502944375	1	1	0.2	0.2	1	3	6072	24288	13
stemloops model	100kb_uterus_bkpt_hotspot_0.1	uterus	0.1	100kb	0.508189083105074	0.59466862451642	0.466382386036293	0.0604686179470809	0.538054296726102	0.538054296726102	0.536431545893356	1	1	0.05	0.142857142857143	2.85714285714285	3	1516	28839	18
stemloops model	100kb_uterus_bkpt_hotspot_0.5	uterus	0.5	100kb	0.500108622244891	0.555339519199943	0.472493541699135	0.0351495743188825	0.535613928205419	0.535613928205419	0.521068332245735	1	1	0.05	0.0697674418604651	1.3953488372093	9	1510	28739	118
stemloops model	100kb_uterus_bkpt_hotspot_1	uterus	1	100kb	0.541245120327515	0.574228164779081	0.527459988949976	0.0255999366059628	0.555357676596593	0.555357676596593	0.532926922236549	1	1	0.1	0.136363636363636	1.36363636363636	36	3002	27109	229
stemloops model	10kb_blood_bkpt_hotspot_0.01	blood	0.01	10kb	0.546666996014887	0.655444126074499	0.525755817238988	0.0750002555741922	0.575298139530288	0.575298139530288	0.620342166717433	1	1	0.15	0.333333333333333	2.22222222222222	3	45543	258088	7
stemloops model	10kb_blood_bkpt_hotspot_0.1	blood	0.1	10kb	0.553369537287767	0.603306355402763	0.48005296469585	0.0487458373729308	0.575913593354247	0.575913593354247	0.513385260105284	1	1	0.05	0.107142857142857	2.14285714285714	9	15173	288384	75
stemloops model	10kb_blood_bkpt_hotspot_0.5	blood	0.5	10kb	0.550544383443341	0.580065376276282	0.530629115198006	0.0186566591025158	0.564224290114874	0.564224290114874	0.519753467427141	1	1	0.05	0.0865384615384615	1.73076923076923	54	15128	287891	568
stemloops model	10kb_blood_bkpt_hotspot_1	blood	1	10kb	0.554361362129125	0.567447594875734	0.543259253063618	0.0102496970111285	0.560666634887465	0.560666634887465	0.524853494169504	1	1	0.05	0.0821917808219178	1.64383561643835	126	15056	287052	1407
stemloops model	10kb_bone_bkpt_hotspot_0.01	bone	0.01	10kb	0.531672002424147	0.603760244608029	0.45429196289399	0.059595587224342	0.552276150701114	0.552276150701114	0.607242416083289	1	1	0.2	0.222222222222222	1.11111111111111	6	60722	242892	21
stemloops model	10kb_bone_bkpt_hotspot_0.1	bone	0.1	10kb	0.497827234185534	0.567707359495597	0.471781260808981	0.0466709778457607	0.529693815533309	0.529693815533309	0.59294390816145	1	1	0.05	0.08	1.6	6	15176	288391	68
stemloops model	10kb_bone_bkpt_hotspot_1	bone	1	10kb	0.494417470079219	0.514189074106776	0.48415499287527	0.0128082880787574	0.506752383794154	0.506752383794154	0.544844731817611	1	1	0.35	0.350840336134454	1.00240096038415	501	105773	196441	926
stemloops model	10kb_brain_bkpt_hotspot_0.01	brain	0.01	10kb	0.543995204595157	0.651139238004901	0.487883566516481	0.0895422970093663	0.596288501567728	0.596288501567728	0.670962865694642	1	1	0.1	0.166666666666667	1.66666666666667	3	30361	273263	14
stemloops model	10kb_brain_bkpt_hotspot_0.05	brain	0.05	10kb	0.554068151435714	0.668466073781291	0.495763086309436	0.0711291463935979	0.614527529210481	0.614527529210481	0.680077464358954	1	1	0.1	0.214285714285714	2.14285714285714	9	30355	273243	34
stemloops model	10kb_brain_bkpt_hotspot_0.1	brain	0.1	10kb	0.524651439531662	0.57524659191606	0.508243343657106	0.0311291451154368	0.549254538669467	0.549254538669467	0.598228112383164	1	1	0.05	0.0864197530864197	1.72839506172839	21	15161	288237	222
stemloops model	10kb_brain_bkpt_hotspot_1	brain	1	10kb	0.508017924487406	0.520341030065547	0.490855063082589	0.0119097353620331	0.517588449020598	0.517588449020598	0.517518548071192	1	1	0.05	0.0580110497237569	1.16022099447514	63	15119	287434	1025
stemloops model	10kb_breast_bkpt_hotspot_0.01	breast	0.01	10kb	0.587242379528257	0.680828930784466	0.511049738921167	0.0808589629335962	0.633458712655187	0.633458712655187	0.752062523346152	1	1	0.1	0.333333333333333	3.33333333333333	9	30355	273258	19
stemloops model	10kb_breast_bkpt_hotspot_0.05	breast	0.05	10kb	0.536702076419864	0.598075266997757	0.508763201612308	0.042250991016705	0.56334707353479	0.56334707353479	0.685565679960949	1	1	0.15	0.235294117647059	1.56862745098039	36	45510	257979	116
stemloops model	10kb_breast_bkpt_hotspot_0.1	breast	0.1	10kb	0.517059344034353	0.553306015110188	0.487747978788275	0.0295580231907303	0.54341286183842	0.54341286183842	0.604628688772372	1	1	0.25	0.309278350515464	1.23711340206186	90	75820	227530	201
stemloops model	10kb_breast_bkpt_hotspot_0.5	breast	0.5	10kb	0.505585114931359	0.5204238050079	0.498361409684717	0.0107387296341157	0.515331988702321	0.515331988702321	0.516263743625239	1	1	0.5	0.486810551558753	0.973621103117506	609	151211	151179	642
stemloops model	10kb_breast_bkpt_hotspot_1	breast	1	10kb	0.509116499418339	0.519246870381849	0.502040437886531	0.009032767227692	0.513747754555518	0.513747754555518	0.51697749324124	1	1	0.5	0.471875	0.94375	906	150914	150808	1013
stemloops model	10kb_liver_bkpt_hotspot_0.01	liver	0.01	10kb	0.571269929099504	0.696804866641635	0.47722378021022	0.0870629529940807	0.650749715923126	0.650749715923126	0.675821727707532	1	1	0.05	0.111111111111111	2.22222222222222	3	15179	288437	22
stemloops model	10kb_liver_bkpt_hotspot_0.05	liver	0.05	10kb	0.545370633850935	0.610226671090435	0.493098029727045	0.0446537042844828	0.582205349368603	0.582205349368603	0.578107024552625	1	1	0.15	0.214285714285714	1.42857142857143	18	45528	258027	68
stemloops model	10kb_liver_bkpt_hotspot_0.1	liver	0.1	10kb	0.529785983686045	0.55720473988208	0.482010552086324	0.0268272518235033	0.542025889146894	0.542025889146894	0.517951577750658	1	1	0.1	0.117647058823529	1.17647058823529	30	30334	273051	226
stemloops model	10kb_liver_bkpt_hotspot_1	liver	1	10kb	0.547053235295131	0.562068561690754	0.53096586744876	0.0128362399706489	0.555964375759914	0.555964375759914	0.505433032722059	1	1	0.4	0.473913043478261	1.18478260869565	327	121129	181822	363
stemloops model	10kb_ovary_bkpt_hotspot_0.01	ovary	0.01	10kb	0.522251316660573	0.57713061865755	0.477818333937438	0.0436673027015369	0.553052281058862	0.553052281058862	0.522605624993986	1	1	0.35	0.4	1.14285714285714	12	106262	197348	19
stemloops model	10kb_ovary_bkpt_hotspot_0.05	ovary	0.05	10kb	0.515919261645699	0.559505603375861	0.477119291622607	0.0319487655244501	0.531228073209539	0.531228073209539	0.533340708143244	1	1	0.5	0.5	1	37	151783	151784	37
stemloops model	10kb_ovary_bkpt_hotspot_0.1	ovary	0.1	10kb	0.515660478643106	0.544469812148554	0.494458143211331	0.0210584203696156	0.52612206297836	0.52612206297836	0.517666943688759	1	1	0.45	0.5	1.11111111111111	138	136500	166864	139
stemloops model	10kb_ovary_bkpt_hotspot_1	ovary	1	10kb	0.527984276231496	0.539176722091863	0.516480409649491	0.0106456391700469	0.53254144388789	0.53254144388789	0.516684780621842	1	1	0.35	0.392961876832845	1.12274821952241	402	105872	196745	622
stemloops model	10kb_overall_density_bkpt_hotspot_0.01	overall	0.01	10kb	0.522244399869569	0.619769670859559	0.458188313189511	0.0572600074774781	0.563290707158539	0.563290707158539	0.543747627393808	1	1	0.1	0.181818181818182	1.81818181818182	6	30358	273252	25
stemloops model	10kb_overall_density_bkpt_hotspot_0.05	overall	0.05	10kb	0.514236294638453	0.551686782717001	0.480019413437409	0.0330066221208696	0.534999814897836	0.534999814897836	0.531097834903924	1	1	0.05	0.0784313725490196	1.56862745098039	12	15170	288319	140
stemloops model	10kb_overall_density_bkpt_hotspot_0.1	overall	0.1	10kb	0.537259455035538	0.570868001986717	0.517752641789703	0.0233053378647927	0.552870420650989	0.552870420650989	0.517118372390753	1	1	0.05	0.0918367346938776	1.83673469387755	27	15155	288191	268
stemloops model	10kb_overall_density_bkpt_hotspot_0.5	overall	0.5	10kb	0.539706488564584	0.554025076423419	0.535031579695976	0.010110872219019	0.546087874144816	0.546087874144816	0.523913037550418	1	1	0.1	0.138067061143984	1.38067061143984	210	30154	271968	1309
stemloops model	10kb_overall_density_bkpt_hotspot_1	overall	1	10kb	0.537599152887908	0.546074654663774	0.526706007125613	0.00770824757877457	0.541517410642014	0.541517410642014	0.536082341744062	1	1	0.1	0.126117179741807	1.26117179741807	381	29983	270635	2642
stemloops model	10kb_pancreatic_bkpt_hotspot_0.01	pancreatic	0.01	10kb	0.526537994938766	0.604250929914935	0.498179279757704	0.0567474074098702	0.565111611750084	0.565111611750084	0.62216277212441	1	1	0.4	0.555555555555556	1.38888888888889	15	121441	182173	12
stemloops model	10kb_pancreatic_bkpt_hotspot_0.05	pancreatic	0.05	10kb	0.513456461011902	0.547846900354782	0.481813477749558	0.0273574593581957	0.532208087506218	0.532208087506218	0.571315906898444	1	1	0.5	0.458333333333333	0.916666666666667	34	151786	151781	40
stemloops model	10kb_pancreatic_bkpt_hotspot_0.1	pancreatic	0.1	10kb	0.502686990623418	0.527457352527098	0.494039925165719	0.0214396585945788	0.516719346750253	0.516719346750253	0.545283199162899	1	1	0.5	0.472222222222222	0.944444444444444	102	151718	151708	113
stemloops model	10kb_pancreatic_bkpt_hotspot_1	pancreatic	1	10kb	0.523396445423126	0.534868566392151	0.511541795673514	0.0121300431204215	0.531399255146352	0.531399255146352	0.544605312841038	1	1	0.45	0.485042735042735	1.07787274453941	681	135957	166280	723
stemloops model	10kb_prostate_bkpt_hotspot_0.01	prostate	0.01	10kb	0.522166779199534	0.595876905510817	0.500011857121684	0.0483204078588725	0.56726348102183	0.56726348102183	0.650986541577122	1	1	0.5	0.666666666666667	1.33333333333333	18	151802	151812	9
stemloops model	10kb_prostate_bkpt_hotspot_0.05	prostate	0.05	10kb	0.507370327616913	0.542492706922278	0.483940136004136	0.0276848570784743	0.517759632707369	0.517759632707369	0.533430247861604	1	1	0.3	0.347826086956522	1.15942028985507	48	91044	212459	90
stemloops model	10kb_prostate_bkpt_hotspot_0.1	prostate	0.1	10kb	0.521704968735681	0.548720805116779	0.491432667602663	0.0251819177953865	0.538054992446093	0.538054992446093	0.514572182105981	1	1	0.15	0.179775280898876	1.19850187265918	48	45498	257875	220
stemloops model	10kb_prostate_bkpt_hotspot_0.5	prostate	0.5	10kb	0.541814590527525	0.55581835664331	0.532305433321828	0.0117520135291956	0.549573745031043	0.549573745031043	0.502183381641866	1	1	0.15	0.193347193347193	1.28898128898129	279	45267	256931	1164
stemloops model	10kb_prostate_bkpt_hotspot_1	prostate	1	10kb	0.536842216868954	0.549157880837488	0.530357650177509	0.00913728652946254	0.544650869765917	0.544650869765917	0.505730007028872	1	1	0.15	0.172991071428571	1.15327380952381	465	45081	255871	2224
stemloops model	10kb_skin_bkpt_hotspot_0.01	skin	0.01	10kb	0.512428691883061	0.579544269332323	0.492406536412702	0.0507080042129257	0.540325192540992	0.540325192540992	0.529951708357197	1	1	0.4	0.444444444444444	1.11111111111111	12	121444	182170	15
stemloops model	10kb_skin_bkpt_hotspot_0.05	skin	0.05	10kb	0.501307455352214	0.522762248821326	0.484467422138318	0.0169490765289191	0.515371937176915	0.515371937176915	0.548672808865923	1	1	0.5	0.55	1.1	67	151753	151767	54
stemloops model	10kb_skin_bkpt_hotspot_0.1	skin	0.1	10kb	0.503796887292532	0.528783817863232	0.482662298499578	0.0174966318669706	0.516225667382383	0.516225667382383	0.53562770096277	1	1	0.5	0.507042253521127	1.01408450704225	107	151713	151716	105
stemloops model	10kb_skin_bkpt_hotspot_0.5	skin	0.5	10kb	0.517430930350478	0.53715356533429	0.495020851023758	0.0168616450592422	0.527674376277478	0.527674376277478	0.52392238535922	1	1	0.05	0.0532786885245902	1.0655737704918	39	15143	287766	693
stemloops model	10kb_skin_bkpt_hotspot_1	skin	1	10kb	0.537997735079187	0.550034540823336	0.530640499696201	0.0100077134529346	0.543557093775214	0.543557093775214	0.510035281704609	1	1	0.05	0.0580524344569288	1.16104868913858	93	15089	286949	1510
stemloops model	10kb_uterus_bkpt_hotspot_0.01	uterus	0.01	10kb	0.529393553146851	0.617737728242827	0.48002575579423	0.0704350409219641	0.574917143760516	0.574917143760516	0.564538340575597	1	1	0.05	0.142857142857143	2.85714285714285	3	15179	288443	16
stemloops model	10kb_uterus_bkpt_hotspot_0.1	uterus	0.1	10kb	0.506772922883851	0.565284763532876	0.472147485622246	0.0444642144930708	0.540338399359665	0.540338399359665	0.569119300292251	1	1	0.05	0.0625	1.25	3	15179	288414	45
stemloops model	10kb_uterus_bkpt_hotspot_0.5	uterus	0.5	10kb	0.520717702331525	0.545787586384967	0.490162068279923	0.0194031049648075	0.536091404319343	0.536091404319343	0.510234591536184	1	1	0.2	0.25531914893617	1.27659574468085	144	60584	242493	420
stemloops model	10kb_uterus_bkpt_hotspot_1	uterus	1	10kb	0.536907446611987	0.547720421489338	0.526343197738826	0.00923429757351528	0.540472197149408	0.540472197149408	0.524347566804739	1	1	0.25	0.288537549407115	1.15415019762846	657	75253	226112	1619
stemloops model	1mb_blood_bkpt_hotspot_0.5	blood	0.5	1mb	0.507897334649556	0.660167818361303	0.456607495069034	0.0935091302195083	0.577909270216962	0.577909270216962	0.618304732189288	1	1	0.15	0.2	1.33333333333333	3	455	2585	10
stemloops model	1mb_blood_bkpt_hotspot_1	blood	1	1mb	0.518564356435644	0.592945544554455	0.471173974540311	0.0523237962905722	0.551237623762376	0.551237623762376	0.531887088342917	1	1	0.1	0.125	1.25	3	302	2728	20
stemloops model	1mb_bone_bkpt_hotspot_0.5	bone	0.5	1mb	0.588845014807503	0.722090729783037	0.522359328726555	0.0845472335023013	0.647828232971372	0.647828232971372	0.647815912636505	1	1	0.1	0.2	2	3	302	2738	10
stemloops model	1mb_bone_bkpt_hotspot_1	bone	1	1mb	0.671516754850088	0.76577380952381	0.624902998236331	0.0615854305835614	0.726962081128748	0.726962081128748	0.702936288088643	1	1	0.25	0.555555555555556	2.22222222222222	16	747	2277	13
stemloops model	1mb_brain_bkpt_hotspot_0.5	brain	0.5	1mb	0.539190523198421	0.677986179664363	0.485962487660415	0.0854294455332609	0.592300098716683	0.592300098716683	0.62795661705319	1	1	0.1	0.2	2	3	302	2737	11
stemloops model	1mb_brain_bkpt_hotspot_1	brain	1	1mb	0.537953795379538	0.625495540138751	0.48384539147671	0.0587228592237604	0.582631318136769	0.582631318136769	0.56465038845727	1	1	0.05	0.125	2.5	3	150	2878	22
stemloops model	1mb_breast_bkpt_hotspot_0.5	breast	0.5	1mb	0.577657124053965	0.660250082263903	0.505294491765156	0.0665067618341661	0.603158933859822	0.603158933859822	0.601465201465201	1	1	0.05	0.166666666666667	3.33333333333333	3	150	2887	13
stemloops model	1mb_breast_bkpt_hotspot_1	breast	1	1mb	0.553932178932179	0.614995034756703	0.457060575968222	0.0600217649687605	0.596027805362463	0.596027805362463	0.566973200210194	1	1	0.05	0.0909090909090909	1.81818181818182	3	150	2872	28
stemloops model	1mb_liver_bkpt_hotspot_0.5	liver	0.5	1mb	0.514822134387352	0.612450592885376	0.483675720248105	0.0729366751135906	0.576284584980237	0.576284584980237	0.549111807732497	1	1	0.1	0.166666666666667	1.66666666666667	3	302	2735	13
stemloops model	1mb_liver_bkpt_hotspot_1	liver	1	1mb	0.527597402597403	0.626352813852814	0.472292007892802	0.0698262261468059	0.571300893743793	0.571300893743793	0.591105263157895	1	1	0.1	0.181818181818182	1.81818181818182	6	299	2723	25
stemloops model	1mb_ovary_bkpt_hotspot_0.5	ovary	0.5	1mb	0.549209486166008	0.649884830536361	0.458422874177198	0.0766357037379032	0.607601184600197	0.607601184600197	0.581609413550958	1	1	0.1	0.166666666666667	1.66666666666667	3	302	2735	13
stemloops model	1mb_ovary_bkpt_hotspot_1	ovary	1	1mb	0.542800397219464	0.645021645021645	0.508995100673353	0.0625667198632748	0.588023088023088	0.588023088023088	0.597891904014353	1	1	0.05	0.0909090909090909	1.81818181818182	3	150	2872	28
stemloops model	1mb_overall_density_bkpt_hotspot_0.5	overall	0.5	1mb	0.622573214873314	0.76600790513834	0.561927511520198	0.0840981129424509	0.682411067193676	0.682411067193676	0.689889994761655	1	1	0.05	0.2	4	3	150	2887	13
stemloops model	1mb_overall_density_bkpt_hotspot_1	overall	1	1mb	0.557199602780536	0.6504329004329	0.511610637514312	0.0660238045533384	0.609731876861966	0.609731876861966	0.597676240208877	1	1	0.05	0.1	2	3	150	2872	28
stemloops model	1mb_pancreatic_bkpt_hotspot_0.5	pancreatic	0.5	1mb	0.528792365909839	0.64100032905561	0.458616600790514	0.0786047771249285	0.584782608695652	0.584782608695652	0.598757528334993	1	1	0.1	0.166666666666667	1.66666666666667	3	302	2735	13
stemloops model	1mb_pancreatic_bkpt_hotspot_1	pancreatic	1	1mb	0.513207547169811	0.570616883116883	0.47256321191773	0.0454180984141735	0.545093795093795	0.545093795093795	0.524832784266747	1	1	0.45	0.4	0.888888888888889	12	1362	1660	19
stemloops model	1mb_prostate_bkpt_hotspot_0.5	prostate	0.5	1mb	0.515959197104311	0.612450592885376	0.48244086428472	0.0636662464103427	0.581605791378743	0.581605791378743	0.531775434596751	1	1	0.2	0.166666666666667	0.833333333333333	3	608	2429	13
stemloops model	1mb_prostate_bkpt_hotspot_1	prostate	1	1mb	0.571924603174603	0.620655412115194	0.514928831512744	0.0485348751656138	0.59781746031746	0.59781746031746	0.576405675249606	1	1	0.5	0.7	1.4	21	1505	1518	9
stemloops model	1mb_skin_bkpt_hotspot_0.5	skin	0.5	1mb	0.499209486166008	0.60888450148075	0.377852931651378	0.087636473013055	0.54649555774926	0.54649555774926	0.565072765072765	1	1	0.1	0.2	2	3	302	2736	12
stemloops model	1mb_skin_bkpt_hotspot_1	skin	1	1mb	0.492949354518371	0.641233766233766	0.429890764647468	0.089321001773956	0.557696127110228	0.557696127110228	0.590317542946382	1	1	0.05	0.1	2	3	150	2872	28
stemloops model	1mb_uterus_bkpt_hotspot_0.5	uterus	0.5	1mb	0.56426456071076	0.704837117472853	0.463376110562685	0.121973258379691	0.65296442687747	0.65296442687747	0.674947916666667	1	1	0.05	0.2	4	3	150	2888	12
stemloops model	1mb_uterus_bkpt_hotspot_1	uterus	1	1mb	0.511634199134199	0.571400198609732	0.470401174462744	0.0533232470574392	0.547269116186693	0.547269116186693	0.530973673004183	1	1	0.05	0.1	2	3	150	2872	28
stemloops model	20kb_blood_bkpt_hotspot_0.01	blood	0.01	20kb	0.526742945221722	0.65927199430875	0.462839696466682	0.0846553566617808	0.596012172950755	0.596012172950755	0.622192502975059	1	1	0.25	0.4	1.6	6	37950	113861	8
stemloops model	20kb_blood_bkpt_hotspot_0.05	blood	0.05	20kb	0.605689500868009	0.670129716091049	0.573477917854133	0.0418933582626133	0.634797446652505	0.634797446652505	0.619130866311126	1	1	0.05	0.0909090909090909	1.81818181818182	6	7585	144173	61
stemloops model	20kb_blood_bkpt_hotspot_0.1	blood	0.1	20kb	0.588839073869029	0.636412280528314	0.552000392972952	0.0367632753170146	0.603172391549351	0.603172391549351	0.587606134854513	1	1	0.05	0.09375	1.875	9	7582	144146	88
stemloops model	20kb_blood_bkpt_hotspot_0.5	blood	0.5	20kb	0.552240048140983	0.577190503627612	0.544273730728955	0.0158448360651011	0.567112858500661	0.567112858500661	0.530743814559114	1	1	0.05	0.0707547169811321	1.41509433962264	45	7546	143645	589
stemloops model	20kb_blood_bkpt_hotspot_1	blood	1	20kb	0.547817264327905	0.560134794029117	0.537542499757381	0.00894984107463938	0.55432372732564	0.55432372732564	0.516945316521124	1	1	0.05	0.0725806451612903	1.45161290322581	108	7483	142853	1381
stemloops model	20kb_bone_bkpt_hotspot_0.01	bone	0.01	20kb	0.567453808912163	0.668501136251359	0.511468234364193	0.0904695822424207	0.618535717814445	0.618535717814445	0.564356180780345	1	1	0.3	0.25	0.833333333333333	3	45545	106269	8
stemloops model	20kb_bone_bkpt_hotspot_0.05	bone	0.05	20kb	0.515973059514162	0.589036691505412	0.46247135638	0.0514700393267406	0.550191396701783	0.550191396701783	0.573534926855362	1	1	0.05	0.0666666666666667	1.33333333333333	3	7588	144191	43
stemloops model	20kb_bone_bkpt_hotspot_0.1	bone	0.1	20kb	0.529342257256395	0.589085187266817	0.498373220407582	0.0406767601952911	0.555089149793683	0.555089149793683	0.57051083610026	1	1	0.3	0.25	0.833333333333333	21	45527	106214	63
stemloops model	20kb_bone_bkpt_hotspot_0.5	bone	0.5	20kb	0.502697888049451	0.515450911935287	0.491785113324176	0.0110236188464949	0.511053848137934	0.511053848137934	0.535675848910049	1	1	0.35	0.346153846153846	0.989010989010989	216	52923	98278	408
stemloops model	20kb_bone_bkpt_hotspot_1	bone	1	20kb	0.498964220978292	0.5117047021693	0.493226818044261	0.00870289362613575	0.505156141522332	0.505156141522332	0.530420237207681	1	1	0.45	0.448577680525164	0.99683929005592	615	67706	82749	755
stemloops model	20kb_brain_bkpt_hotspot_0.01	brain	0.01	20kb	0.55895531973757	0.663022428613773	0.447207236582088	0.104141647599618	0.608978539245909	0.608978539245909	0.666990371939471	1	1	0.1	0.25	2.5	3	15179	136634	9
stemloops model	20kb_brain_bkpt_hotspot_0.1	brain	0.1	20kb	0.577228272925136	0.69038630059365	0.543713054208751	0.0673951412042639	0.630844272874202	0.630844272874202	0.625476893170137	1	1	0.05	0.166666666666667	3.33333333333333	9	7582	144190	44
stemloops model	20kb_brain_bkpt_hotspot_0.5	brain	0.5	20kb	0.504629420790406	0.531629390499639	0.488495087120823	0.0203224259550412	0.51514639229806	0.51514639229806	0.507797218509564	1	1	0.05	0.0714285714285714	1.42857142857143	39	7552	143727	507
stemloops model	20kb_brain_bkpt_hotspot_1	brain	1	20kb	0.504635716994337	0.521299108567494	0.484479609413592	0.014640906891423	0.513700350288071	0.513700350288071	0.515715594652237	1	1	0.05	0.0584795321637427	1.16959064327485	60	7531	143267	967
stemloops model	20kb_breast_bkpt_hotspot_0.01	breast	0.01	20kb	0.553836729047685	0.655668636246863	0.506098057427425	0.0810791497239889	0.593235578918246	0.593235578918246	0.698419105970104	1	1	0.1	0.166666666666667	1.66666666666667	3	15179	136630	13
stemloops model	20kb_breast_bkpt_hotspot_0.05	breast	0.05	20kb	0.560673042074396	0.632740415400682	0.499536377284324	0.0606868557539836	0.59724097623028	0.59724097623028	0.677953964673176	1	1	0.15	0.333333333333333	2.22222222222222	23	22751	129004	47
stemloops model	20kb_breast_bkpt_hotspot_0.1	breast	0.1	20kb	0.533362827901345	0.607739658413347	0.493499070448163	0.0510535672246154	0.569747469579492	0.569747469579492	0.616364185133366	1	1	0.15	0.239130434782609	1.59420289855073	33	22741	128946	105
stemloops model	20kb_breast_bkpt_hotspot_0.5	breast	0.5	20kb	0.502936416005714	0.520547670360094	0.488359374414276	0.0143557848964071	0.513002990047035	0.513002990047035	0.535888340044252	1	1	0.35	0.330472103004292	0.944206008583691	231	52908	98219	467
stemloops model	20kb_breast_bkpt_hotspot_1	breast	1	20kb	0.495389424005016	0.510884870161628	0.485622726490585	0.0131080122115346	0.500401922976285	0.500401922976285	0.516897829396122	0	0	0.5	0.494600431965443	0.989200863930886	687	75225	75211	702
stemloops model	20kb_liver_bkpt_hotspot_0.01	liver	0.01	20kb	0.578337680815746	0.733380431990198	0.520422386135451	0.10105042649359	0.661109793692198	0.661109793692198	0.700272885140163	1	1	0.05	0.2	4	3	7588	144223	11
stemloops model	20kb_liver_bkpt_hotspot_0.1	liver	0.1	20kb	0.53914351078092	0.59654931163288	0.499905920790157	0.0419528901088585	0.563308928449481	0.563308928449481	0.558795883873409	1	1	0.2	0.318181818181818	1.59090909090909	21	30344	121414	46
stemloops model	20kb_liver_bkpt_hotspot_0.5	liver	0.5	20kb	0.528533117734086	0.550003346050668	0.509364629182351	0.0177292090690729	0.542842581382168	0.542842581382168	0.506360494533107	1	1	0.15	0.172566371681416	1.15044247787611	117	22657	128492	559
stemloops model	20kb_liver_bkpt_hotspot_1	liver	1	20kb	0.559032614896779	0.570884689716783	0.548061691786517	0.0109256611377395	0.566632392223461	0.566632392223461	0.532234657093187	1	1	0.05	0.0637119113573407	1.27423822714681	69	7522	143222	1012
stemloops model	20kb_ovary_bkpt_hotspot_0.01	ovary	0.01	20kb	0.549278727398478	0.634054605934855	0.514371109574153	0.0582525935053936	0.592780687020387	0.592780687020387	0.57026800804829	1	1	0.45	0.666666666666667	1.48148148148148	7	68314	83501	3
stemloops model	20kb_ovary_bkpt_hotspot_0.05	ovary	0.05	20kb	0.508828600294305	0.554208121938899	0.483214353524577	0.0405025414413503	0.527175989984846	0.527175989984846	0.518476779553068	1	1	0.15	0.166666666666667	1.11111111111111	9	22765	129006	45
stemloops model	20kb_ovary_bkpt_hotspot_0.1	ovary	0.1	20kb	0.501458098107888	0.537253804733781	0.481050522829753	0.0272955905180502	0.521209843870235	0.521209843870235	0.513461687461388	1	1	0.45	0.477272727272727	1.06060606060606	63	68258	83435	69
stemloops model	20kb_ovary_bkpt_hotspot_0.5	ovary	0.5	20kb	0.505335037682374	0.532837945917622	0.485131283624845	0.0197603811218523	0.521619085622978	0.521619085622978	0.511205264848269	1	1	0.05	0.0683229813664596	1.36645962732919	33	7558	143784	450
stemloops model	20kb_ovary_bkpt_hotspot_1	ovary	1	20kb	0.495105143521589	0.522645740282873	0.484524408413112	0.0169377807733309	0.516325458325987	0.516325458325987	0.514512970473574	1	1	0.05	0.0592105263157895	1.18421052631579	81	7510	142946	1288
stemloops model	20kb_overall_density_bkpt_hotspot_0.01	overall	0.01	20kb	0.510977610023121	0.58022910367633	0.45443471730925	0.059857959391381	0.534576342641082	0.534576342641082	0.557611772927301	1	1	0.35	0.333333333333333	0.952380952380952	5	53134	98675	11
stemloops model	20kb_overall_density_bkpt_hotspot_0.05	overall	0.05	20kb	0.551435676676617	0.606821919974695	0.504852127154832	0.0410759562567463	0.584044757235489	0.584044757235489	0.578620436886087	1	1	0.05	0.08	1.6	6	7585	144166	68
stemloops model	20kb_overall_density_bkpt_hotspot_0.1	overall	0.1	20kb	0.511433233775738	0.557840383671171	0.484672941914448	0.0378103114918778	0.536531136051082	0.536531136051082	0.519540167680194	1	1	0.05	0.06	1.2	9	7582	144091	143
stemloops model	20kb_overall_density_bkpt_hotspot_0.5	overall	0.5	20kb	0.537822134779822	0.557041919368531	0.526633228190519	0.0145259576033613	0.547928403983888	0.547928403983888	0.515174644440424	1	1	0.05	0.0708661417322835	1.41732283464567	54	7537	143528	706
stemloops model	20kb_overall_density_bkpt_hotspot_1	overall	1	20kb	0.541430422649258	0.55163062214742	0.530719157322085	0.00918627414551229	0.548299614742533	0.548299614742533	0.512574379543479	1	1	0.1	0.130434782608696	1.30434782608696	198	14984	135322	1321
stemloops model	20kb_pancreatic_bkpt_hotspot_0.01	pancreatic	0.01	20kb	0.534368021658795	0.633168982076161	0.479135704347784	0.0761193199047499	0.583969646668247	0.583969646668247	0.536853865484332	1	1	0.45	0.4	0.888888888888889	6	68315	83496	8
stemloops model	20kb_pancreatic_bkpt_hotspot_0.05	pancreatic	0.05	20kb	0.507521133176616	0.561279628836987	0.485847841128363	0.0394005225863161	0.537896179912416	0.537896179912416	0.523404208858958	1	1	0.5	0.521739130434783	1.04347826086957	36	75876	75880	33
stemloops model	20kb_pancreatic_bkpt_hotspot_0.1	pancreatic	0.1	20kb	0.508682371031074	0.544308602164565	0.493804913130001	0.0237275121214972	0.52699183249052	0.52699183249052	0.508764973388647	1	1	0.45	0.48936170212766	1.08747044917258	69	68252	83432	72
stemloops model	20kb_pancreatic_bkpt_hotspot_0.5	pancreatic	0.5	20kb	0.503960354444728	0.515511063820175	0.495160284557882	0.0103018353310377	0.506770031548332	0.506770031548332	0.538716581195612	1	1	0.5	0.476190476190476	0.952380952380952	331	75581	75549	364
stemloops model	20kb_pancreatic_bkpt_hotspot_1	pancreatic	1	20kb	0.520936541470243	0.535307748288172	0.493143209921019	0.0133121834150287	0.530005262264034	0.530005262264034	0.509602039879072	1	1	0.5	0.53448275862069	1.06896551724138	745	75167	75264	649
stemloops model	20kb_prostate_bkpt_hotspot_0.01	prostate	0.01	20kb	0.545248305436437	0.665577139695275	0.489700874124723	0.0796943506599938	0.600468351678754	0.600468351678754	0.599128416392535	1	1	0.45	0.6	1.33333333333333	10	68311	83498	6
stemloops model	20kb_prostate_bkpt_hotspot_0.05	prostate	0.05	20kb	0.522488192495627	0.575428357779201	0.471052784965331	0.0399775451952962	0.543213107596362	0.543213107596362	0.521782423260094	1	1	0.1	0.130434782608696	1.30434782608696	9	15173	136583	60
stemloops model	20kb_prostate_bkpt_hotspot_0.1	prostate	0.1	20kb	0.520712821206665	0.575224025061665	0.483654151045157	0.0378925546714972	0.545554884839149	0.545554884839149	0.531592574439891	1	1	0.05	0.102564102564103	2.05128205128205	12	7579	144131	103
stemloops model	20kb_prostate_bkpt_hotspot_0.5	prostate	0.5	20kb	0.538046329731184	0.553241263909664	0.519860449884993	0.0146059606509872	0.544986512324407	0.544986512324407	0.515883770105789	1	1	0.15	0.189320388349515	1.2621359223301	117	22657	128549	502
stemloops model	20kb_prostate_bkpt_hotspot_1	prostate	1	20kb	0.552619268123356	0.569769002955353	0.547938260760333	0.0106873134408158	0.558900848038097	0.558900848038097	0.530265932274057	1	1	0.2	0.258726899383984	1.29363449691992	378	29987	120377	1083
stemloops model	20kb_skin_bkpt_hotspot_0.01	skin	0.01	20kb	0.519489180910977	0.628514968876593	0.457888208228091	0.0851163955648287	0.597613872147021	0.597613872147021	0.599027637677593	1	1	0.15	0.25	1.66666666666667	3	22771	129043	8
stemloops model	20kb_skin_bkpt_hotspot_0.05	skin	0.05	20kb	0.510727749042096	0.564000350672724	0.487577571009208	0.0342804387371143	0.530662805828731	0.530662805828731	0.511000190293051	1	1	0.45	0.478260869565217	1.06280193236715	33	68288	83469	35
stemloops model	20kb_skin_bkpt_hotspot_0.1	skin	0.1	20kb	0.506922201622594	0.535114562053386	0.491942301125471	0.0215276534375331	0.517466560587328	0.517466560587328	0.503323558545159	1	1	0.5	0.551020408163265	1.10204081632653	81	75831	75847	66
stemloops model	20kb_skin_bkpt_hotspot_0.5	skin	0.5	20kb	0.497189892230181	0.521470926065127	0.487960154812058	0.0147701603914644	0.508881480019296	0.508881480019296	0.517216295838015	1	1	0.5	0.497757847533632	0.995515695067265	332	75580	75578	335
stemloops model	20kb_skin_bkpt_hotspot_1	skin	1	20kb	0.530328991743215	0.543947502744276	0.52052242201237	0.0112274622108864	0.536188044667557	0.536188044667557	0.503957861985836	1	1	0.25	0.279176201372998	1.11670480549199	366	37590	112923	946
stemloops model	20kb_uterus_bkpt_hotspot_0.01	uterus	0.01	20kb	0.539194182622957	0.737496788981761	0.521724610382468	0.133684127774878	0.706656193807181	0.706656193807181	0.647012356824466	1	1	0.5	0	0	0	75912	75908	5
stemloops model	20kb_uterus_bkpt_hotspot_0.1	uterus	0.1	20kb	0.525298589832295	0.582476277552634	0.49720626997463	0.0394735458225064	0.561910645448255	0.561910645448255	0.532420270681952	1	1	0.25	0.375	1.5	27	37929	113825	44
stemloops model	20kb_uterus_bkpt_hotspot_1	uterus	1	20kb	0.523415170521698	0.55257719535663	0.514321920630666	0.0168059044053286	0.5399458527548	0.5399458527548	0.505969382662795	1	1	0.15	0.178137651821862	1.18758434547908	132	22642	128443	608
stemloops model	500kb_blood_bkpt_hotspot_0.1	blood	0.1	500kb	0.582141095214603	0.646275283670449	0.504210450786706	0.0744585028347512	0.625205659756499	0.625205659756499	0.587643979057592	1	1	0.5	0.333333333333333	0.666666666666667	2	3042	3038	5
stemloops model	500kb_blood_bkpt_hotspot_0.5	blood	0.5	500kb	0.525977238990599	0.631848184818482	0.505405739732806	0.0648723086450633	0.575086590796635	0.575086590796635	0.577898789155041	1	1	0.15	0.222222222222222	1.48148148148148	6	907	5155	19
stemloops model	500kb_blood_bkpt_hotspot_1	blood	1	500kb	0.545827123695976	0.623913313462494	0.519343020367611	0.0522718717791745	0.578334575260805	0.578334575260805	0.572093791281374	1	1	0.1	0.1875	1.875	9	600	5439	39
stemloops model	500kb_bone_bkpt_hotspot_0.1	bone	0.1	500kb	0.537000493339911	0.726936359151455	0.471548085706405	0.115603724697473	0.609081934846989	0.609081934846989	0.59229761592874	1	1	0.5	0	0	0	3044	3036	7
stemloops model	500kb_bone_bkpt_hotspot_0.5	bone	0.5	500kb	0.650817236255572	0.707280832095097	0.580210018030035	0.0553218322140954	0.691035165923725	0.691035165923725	0.660815644464086	1	1	0.05	0.1	2	3	301	5757	26
stemloops model	500kb_bone_bkpt_hotspot_1	bone	1	500kb	0.624482015580971	0.690861482063367	0.60404297703297	0.0392128172967578	0.673710395391464	0.673710395391464	0.647579725859816	1	1	0.2	0.368421052631579	1.8421052631579	21	1196	4835	35
stemloops model	500kb_brain_bkpt_hotspot_0.1	brain	0.1	500kb	0.53330044400592	0.681549087321164	0.466308017155047	0.128961457845521	0.62925505673409	0.62925505673409	0.637555439603444	1	1	0.2	0.333333333333333	1.66666666666667	2	1215	4865	5
stemloops model	500kb_brain_bkpt_hotspot_0.5	brain	0.5	500kb	0.533883388338834	0.640400791687284	0.49467806404589	0.0741883952575292	0.582728272827283	0.582728272827283	0.580570689814387	1	1	0.05	0.111111111111111	2.22222222222222	3	301	5760	23
stemloops model	500kb_brain_bkpt_hotspot_1	brain	1	500kb	0.570043032108573	0.65445216815624	0.527639584470798	0.0566413779058185	0.589771598808342	0.589771598808342	0.593427374478597	1	1	0.35	0.533333333333333	1.52380952380952	23	2107	3936	21
stemloops model	500kb_breast_bkpt_hotspot_0.1	breast	0.1	500kb	0.549333991119882	0.624568327577701	0.451497203027312	0.0857150833622568	0.586087814504193	0.586087814504193	0.540728129910948	1	1	0.3	0.5	1.66666666666667	4	1822	4258	3
stemloops model	500kb_breast_bkpt_hotspot_0.5	breast	0.5	500kb	0.519960376423972	0.617217767366429	0.436948984645864	0.0703047681376798	0.583110450718177	0.583110450718177	0.565701754385965	1	1	0.05	0.0909090909090909	1.81818181818182	3	301	5755	28
stemloops model	500kb_breast_bkpt_hotspot_1	breast	1	500kb	0.539920358387257	0.593106022896964	0.497207565953211	0.0448299279793602	0.567521154803385	0.567521154803385	0.545116463737427	1	1	0.3	0.380952380952381	1.26984126984127	23	1803	4223	38
stemloops model	500kb_liver_bkpt_hotspot_0.1	liver	0.1	500kb	0.570300937345831	0.661401776900296	0.449720302731162	0.0901561930990456	0.618460019743337	0.618460019743337	0.569973890339426	1	1	0.45	0.5	1.11111111111111	4	2735	3345	3
stemloops model	500kb_liver_bkpt_hotspot_0.5	liver	0.5	500kb	0.536083608360836	0.610302129767211	0.492897473997028	0.0576011196991661	0.566864784546805	0.566864784546805	0.543164523747048	1	1	0.05	0.1	2	3	301	5757	26
stemloops model	500kb_liver_bkpt_hotspot_1	liver	1	500kb	0.502251198690212	0.570751958835224	0.470032744708221	0.0465219658104199	0.526605075429774	0.526605075429774	0.545865572853547	1	1	0.15	0.176470588235294	1.17647058823529	9	904	5132	42
stemloops model	500kb_ovary_bkpt_hotspot_0.1	ovary	0.1	500kb	0.511187890753537	0.699309324124322	0.42852912142152	0.117238872227431	0.639121854958066	0.639121854958066	0.5874148768989	1	1	0.45	0.666666666666667	1.48148148148148	5	2734	3346	2
stemloops model	500kb_ovary_bkpt_hotspot_0.5	ovary	0.5	500kb	0.51347201584943	0.575829618623081	0.465121347201585	0.0570815428443757	0.543189697870233	0.543189697870233	0.534382376081825	1	1	0.15	0.2	1.33333333333333	6	907	5150	24
stemloops model	500kb_ovary_bkpt_hotspot_1	ovary	1	500kb	0.53121235925635	0.597512437810945	0.498627913066248	0.0436670070091084	0.557606703325478	0.557606703325478	0.553161213012514	1	1	0.15	0.2	1.33333333333333	12	901	5128	46
stemloops model	500kb_overall_density_bkpt_hotspot_0.1	overall	0.1	500kb	0.548100641341885	0.790227048371175	0.498335907174825	0.138505826791968	0.72076961026147	0.72076961026147	0.675430359937402	1	1	0.05	0.333333333333333	6.66666666666666	2	302	5778	5
stemloops model	500kb_overall_density_bkpt_hotspot_0.5	overall	0.5	500kb	0.488063397721644	0.588360574541852	0.437171695454137	0.0646520327861216	0.564487369985141	0.564487369985141	0.544103084771682	1	1	0.05	0.1	2	3	301	5755	28
stemloops model	500kb_overall_density_bkpt_hotspot_1	overall	1	500kb	0.552911896465903	0.616628723202428	0.519887118193891	0.0438478673598614	0.586834245893479	0.586834245893479	0.565095279411292	1	1	0.45	0.6	1.33333333333333	37	2702	3324	24
stemloops model	500kb_pancreatic_bkpt_hotspot_0.1	pancreatic	0.1	500kb	0.543907252096695	0.644548593981253	0.526048347311297	0.0648351835662087	0.58732116428219	0.58732116428219	0.548353371667538	1	1	0.5	0.5	1	4	3040	3040	3
stemloops model	500kb_pancreatic_bkpt_hotspot_0.5	pancreatic	0.5	500kb	0.570133729569094	0.623982398239824	0.54591381872214	0.039514984316634	0.600148588410104	0.600148588410104	0.587767685565371	1	1	0.5	0.7	1.4	20	3024	3034	9
stemloops model	500kb_pancreatic_bkpt_hotspot_1	pancreatic	1	500kb	0.503377847604085	0.548389630793401	0.489457913336047	0.0318429355684021	0.533897461423594	0.533897461423594	0.518260751594085	1	1	0.5	0.473684210526316	0.947368421052632	27	3017	3012	31
stemloops model	500kb_prostate_bkpt_hotspot_0.1	prostate	0.1	500kb	0.535767143561914	0.706482395524844	0.510804144055254	0.117916745686939	0.593487913172176	0.593487913172176	0.575196232339089	1	1	0.45	0.5	1.11111111111111	4	2735	3345	3
stemloops model	500kb_prostate_bkpt_hotspot_0.5	prostate	0.5	500kb	0.516803315614019	0.561942517343905	0.479425458147598	0.0376822153677305	0.535413571074789	0.535413571074789	0.524624274558468	1	1	0.35	0.4	1.14285714285714	12	2118	3938	19
stemloops model	500kb_prostate_bkpt_hotspot_1	prostate	1	500kb	0.496864111498258	0.55973724151015	0.471438090346429	0.0378632216049511	0.519039323046292	0.519039323046292	0.517876947451809	1	1	0.2	0.2	1	12	1205	4821	49
stemloops model	500kb_skin_bkpt_hotspot_0.1	skin	0.1	500kb	0.547607301430686	0.684435669628167	0.478455721079023	0.0913311203595581	0.621114948199309	0.621114948199309	0.595384211906635	1	1	0.5	1	2	7	3037	3043	0
stemloops model	500kb_skin_bkpt_hotspot_0.5	skin	0.5	500kb	0.55234705829354	0.646815028380935	0.464219910846954	0.0750339755679146	0.590837048043586	0.590837048043586	0.592964032554476	1	1	0.05	0.0909090909090909	1.81818181818182	3	301	5755	28
stemloops model	500kb_skin_bkpt_hotspot_1	skin	1	500kb	0.531421838177533	0.588635768525792	0.489567355384665	0.0403318973892931	0.56184668989547	0.56184668989547	0.543227124864459	1	1	0.45	0.55	1.22222222222222	32	2707	3322	26
stemloops model	500kb_uterus_bkpt_hotspot_0.1	uterus	0.1	500kb	0.552294030587074	0.643139190523198	0.521164282190429	0.0798586002556801	0.593487913172176	0.593487913172176	0.594322916666667	1	1	0.35	0.5	1.42857142857143	4	2126	3954	3
stemloops model	500kb_uterus_bkpt_hotspot_0.5	uterus	0.5	500kb	0.527342094107673	0.609650982054543	0.492539211530309	0.0568557873654821	0.558287409919457	0.558287409919457	0.563293755166454	1	1	0.1	0.142857142857143	1.42857142857143	3	606	5460	18
stemloops model	500kb_uterus_bkpt_hotspot_1	uterus	1	500kb	0.519099635882158	0.560155973059199	0.488149619331347	0.0429308195496216	0.540383978814962	0.540383978814962	0.525912215758858	1	1	0.25	0.266666666666667	1.06666666666667	12	1510	4533	32
stemloops model	50kb_blood_bkpt_hotspot_0.1	blood	0.1	50kb	0.611395532713975	0.707328523423602	0.47451472623048	0.0900576973946186	0.662690254991105	0.662690254991105	0.669943663838812	1	1	0.05	0.181818181818182	3.63636363636363	6	3031	57677	25
stemloops model	50kb_blood_bkpt_hotspot_1	blood	1	50kb	0.547841646441131	0.579798581971795	0.516725101553258	0.0294453520862462	0.563228278720576	0.563228278720576	0.539198620398852	1	1	0.05	0.0714285714285714	1.42857142857143	12	3025	57544	158
stemloops model	50kb_bone_bkpt_hotspot_0.05	bone	0.05	50kb	0.533755003211938	0.592029451005584	0.499985568240223	0.0491310348837747	0.558531549933013	0.558531549933013	0.564703699777377	1	1	0.25	0.3	1.2	9	15176	45534	20
stemloops model	50kb_bone_bkpt_hotspot_0.1	bone	0.1	50kb	0.52516117438282	0.612230228755234	0.481808747220163	0.0605649992293891	0.557072579014758	0.557072579014758	0.553245203894727	1	1	0.3	0.363636363636364	1.21212121212121	12	18210	42496	21
stemloops model	50kb_bone_bkpt_hotspot_0.5	bone	0.5	50kb	0.516290280398934	0.565139209906911	0.491968305802357	0.032415998235539	0.528628524620806	0.528628524620806	0.555231484647473	1	1	0.4	0.416666666666667	1.04166666666667	44	24252	36381	62
stemloops model	50kb_bone_bkpt_hotspot_1	bone	1	50kb	0.498289159887851	0.524553778716527	0.482652125647993	0.0180789291933388	0.50538691117166	0.50538691117166	0.526025305155321	1	1	0.2	0.212871287128713	1.06435643564356	129	12019	48114	477
stemloops model	50kb_brain_bkpt_hotspot_0.05	brain	0.05	50kb	0.515249575943218	0.676488315794674	0.436609851291932	0.100980218956574	0.587994664295242	0.587994664295242	0.646684856030304	1	1	0.15	0.333333333333333	2.22222222222222	5	9106	51617	11
stemloops model	50kb_brain_bkpt_hotspot_0.1	brain	0.1	50kb	0.566867423092402	0.652632545134893	0.527671157430944	0.0559230831688246	0.610412077049088	0.610412077049088	0.603388898370977	1	1	0.05	0.142857142857143	2.85714285714285	6	3031	57666	36
stemloops model	50kb_brain_bkpt_hotspot_0.5	brain	0.5	50kb	0.544551313750701	0.620836011801744	0.486171001879141	0.0524379556581544	0.581816908140896	0.581816908140896	0.560338154635527	1	1	0.05	0.125	2.5	9	3028	57639	63
stemloops model	50kb_brain_bkpt_hotspot_1	brain	1	50kb	0.511083846337646	0.545035740891837	0.49704515780308	0.0220459536060927	0.526533934351556	0.526533934351556	0.551879681683652	1	1	0.05	0.0625	1.25	21	3016	57388	314
stemloops model	50kb_breast_bkpt_hotspot_0.05	breast	0.05	50kb	0.551003162680372	0.665938627266887	0.51173650919154	0.0756359855545411	0.6030834609873	0.6030834609873	0.673388188453882	1	1	0.15	0.3	2	9	9102	51607	21
stemloops model	50kb_breast_bkpt_hotspot_0.1	breast	0.1	50kb	0.522917387650171	0.585573738072873	0.495401339498406	0.0459685007852363	0.549443915335655	0.549443915335655	0.611321906177033	1	1	0.15	0.2	1.33333333333333	12	9099	51581	47
stemloops model	50kb_breast_bkpt_hotspot_0.5	breast	0.5	50kb	0.552800315947926	0.584987593052109	0.535452801902399	0.0253292943130159	0.569606079404467	0.569606079404467	0.544515598358909	1	1	0.05	0.0729166666666667	1.45833333333333	21	3016	57435	267
stemloops model	50kb_breast_bkpt_hotspot_1	breast	1	50kb	0.535290133306738	0.54680500669027	0.518729222765201	0.0155061703357308	0.543001900051209	0.543001900051209	0.512560235221759	1	1	0.15	0.171875	1.14583333333333	99	9012	51150	478
stemloops model	50kb_liver_bkpt_hotspot_0.05	liver	0.05	50kb	0.638530491247883	0.766892774205388	0.540920288269466	0.0925277613766593	0.707305194805195	0.707305194805195	0.688111967576372	1	1	0.05	0.285714285714286	5.71428571428571	6	3031	57687	15
stemloops model	50kb_liver_bkpt_hotspot_0.1	liver	0.1	50kb	0.528891031345793	0.6010728764956	0.470229178220063	0.0555195610320504	0.561645901315139	0.561645901315139	0.56484605175846	1	1	0.25	0.4	1.6	24	15161	45518	36
stemloops model	50kb_liver_bkpt_hotspot_0.5	liver	0.5	50kb	0.516052223535992	0.560229115187731	0.479870616832741	0.0323273169859597	0.536188304929941	0.536188304929941	0.516927825765567	1	1	0.05	0.0869565217391304	1.73913043478261	18	3019	57511	191
stemloops model	50kb_liver_bkpt_hotspot_1	liver	1	50kb	0.52728668959499	0.561342025563369	0.488522108721318	0.0302582287864929	0.547040090344438	0.547040090344438	0.52142224737155	1	1	0.05	0.0826446280991736	1.65289256198347	30	3007	57369	333
stemloops model	50kb_ovary_bkpt_hotspot_0.05	ovary	0.05	50kb	0.515817561891585	0.589370954192815	0.476373240209967	0.0518165696703251	0.547007955724663	0.547007955724663	0.555610851932354	1	1	0.35	0.4	1.14285714285714	12	21247	39463	17
stemloops model	50kb_ovary_bkpt_hotspot_0.1	ovary	0.1	50kb	0.508025297839735	0.565808987097731	0.493269750806897	0.0428243081049196	0.532648076531651	0.532648076531651	0.530841974117836	1	1	0.2	0.235294117647059	1.17647058823529	12	12136	48553	38
stemloops model	50kb_ovary_bkpt_hotspot_0.5	ovary	0.5	50kb	0.499997865789079	0.535460822633464	0.484292047556622	0.0252211126920973	0.51947814274563	0.51947814274563	0.51021074283462	1	1	0.35	0.376344086021505	1.0752688172043	105	21154	39306	174
stemloops model	50kb_ovary_bkpt_hotspot_1	ovary	1	50kb	0.501490660649636	0.531069314879679	0.49144434418717	0.0188481173866823	0.519804225962529	0.519804225962529	0.507825199372392	1	1	0.5	0.528571428571429	1.05714285714286	221	30149	30171	198
stemloops model	50kb_overall_density_bkpt_hotspot_0.05	overall	0.05	50kb	0.523998634297112	0.575316268037162	0.461940466135959	0.0509776440434226	0.555811425182843	0.555811425182843	0.541546828558781	1	1	0.05	0.0909090909090909	1.81818181818182	3	3034	57674	28
stemloops model	50kb_overall_density_bkpt_hotspot_0.1	overall	0.1	50kb	0.513045090477603	0.604805695639276	0.481390478073955	0.060340698503561	0.551050510187265	0.551050510187265	0.5531875679546	1	1	0.05	0.1	2	6	3031	57647	55
stemloops model	50kb_overall_density_bkpt_hotspot_0.5	overall	0.5	50kb	0.53329499740741	0.565206215334862	0.52054751565998	0.0199067433570469	0.551974914542832	0.551974914542832	0.527991515322709	1	1	0.05	0.0882352941176471	1.76470588235294	27	3010	57425	277
stemloops model	50kb_overall_density_bkpt_hotspot_1	overall	1	50kb	0.530135303317922	0.555479177336952	0.494255101830161	0.0221998768877459	0.544566117103948	0.544566117103948	0.510294141972331	1	1	0.05	0.0738916256157636	1.47783251231527	45	2992	57139	563
stemloops model	50kb_pancreatic_bkpt_hotspot_0.05	pancreatic	0.05	50kb	0.507513739959261	0.548815975139047	0.479488615462327	0.0628300906840884	0.523798542823102	0.523798542823102	0.542172232679669	1	1	0.5	0.555555555555556	1.11111111111111	15	30355	30357	12
stemloops model	50kb_pancreatic_bkpt_hotspot_0.1	pancreatic	0.1	50kb	0.523412011863569	0.575044797330697	0.498131889179971	0.0357018594999194	0.549197395086748	0.549197395086748	0.541328414811871	1	1	0.05	0.0625	1.25	3	3034	57657	45
stemloops model	50kb_pancreatic_bkpt_hotspot_0.5	pancreatic	0.5	50kb	0.507516948588777	0.527746552344846	0.49020714710097	0.0182028827451455	0.520219167478062	0.520219167478062	0.509486492646047	1	1	0.5	0.524390243902439	1.04878048780488	128	30242	30252	117
stemloops model	50kb_pancreatic_bkpt_hotspot_1	pancreatic	1	50kb	0.515836939939641	0.532970738124454	0.500055091411198	0.0155225874911774	0.521888369316486	0.521888369316486	0.507469729106448	1	1	0.5	0.541666666666667	1.08333333333333	234	30136	30171	198
stemloops model	50kb_prostate_bkpt_hotspot_0.05	prostate	0.05	50kb	0.499629373393951	0.571170191737498	0.457954141134612	0.0487882970208962	0.543476971733544	0.543476971733544	0.524621894073487	1	1	0.05	0.0909090909090909	1.81818181818182	3	3034	57674	28
stemloops model	50kb_prostate_bkpt_hotspot_0.1	prostate	0.1	50kb	0.504369630654978	0.550985432733505	0.475772856107046	0.0418479360908847	0.529767495509747	0.529767495509747	0.517647869186749	1	1	0.1	0.111111111111111	1.11111111111111	6	6068	54617	48
stemloops model	50kb_prostate_bkpt_hotspot_0.5	prostate	0.5	50kb	0.552875653169519	0.580409325184081	0.531418240835886	0.0232760877369505	0.570697831002357	0.570697831002357	0.538823001700619	1	1	0.25	0.33695652173913	1.34782608695652	94	15091	45370	184
stemloops model	50kb_prostate_bkpt_hotspot_1	prostate	1	50kb	0.539603396372403	0.560394028243011	0.526233629222977	0.0140295199757608	0.549801297058926	0.549801297058926	0.525895089814576	1	1	0.35	0.412429378531073	1.17836965294592	220	21039	39167	313
stemloops model	50kb_skin_bkpt_hotspot_0.05	skin	0.05	50kb	0.550192725835145	0.612585857587587	0.508230875667128	0.043046522972309	0.574467559420863	0.574467559420863	0.562728405866285	1	1	0.5	0.7	1.4	21	30349	30360	9
stemloops model	50kb_skin_bkpt_hotspot_0.1	skin	0.1	50kb	0.499513003065361	0.54725243486429	0.474877879956492	0.0320635378359503	0.528418866805102	0.528418866805102	0.508391524838701	1	1	0.5	0.55	1.1	33	30337	30342	27
stemloops model	50kb_skin_bkpt_hotspot_0.5	skin	0.5	50kb	0.50869632193605	0.5343717433378	0.489157415898975	0.0194487853453302	0.522305034489604	0.522305034489604	0.512397141108683	1	1	0.5	0.552083333333333	1.10416666666667	158	30212	30240	129
stemloops model	50kb_skin_bkpt_hotspot_1	skin	1	50kb	0.521916065691317	0.544648975418096	0.492886704039869	0.0196029458578029	0.536020600929386	0.536020600929386	0.507797333760931	1	1	0.5	0.553191489361702	1.1063829787234	312	30058	30117	252
stemloops model	50kb_uterus_bkpt_hotspot_0.05	uterus	0.05	50kb	0.498831964635483	0.573509856421499	0.45765458498805	0.0560612235253775	0.537749555248073	0.537749555248073	0.532107375194456	1	1	0.1	0.181818181818182	1.81818181818182	6	6068	54640	25
stemloops model	50kb_uterus_bkpt_hotspot_0.1	uterus	0.1	50kb	0.516464777808194	0.597291553402857	0.483865820335943	0.0561170355967726	0.539292245341768	0.539292245341768	0.538972869872178	1	1	0.1	0.142857142857143	1.42857142857143	6	6068	54630	35
stemloops model	50kb_uterus_bkpt_hotspot_1	uterus	1	50kb	0.570579293954548	0.613373632281195	0.547428246243922	0.0289898904954637	0.589886616824281	0.589886616824281	0.568580168064882	1	1	0.1	0.18	1.8	27	6047	54543	122
