# Supplementary material for: Tissue-specific impact of stem-loops and quadruplexes on cancer breakpoints formation
Source: BMC Cancer. 2019 May 10;19:434. doi: 10.1186/s12885-019-5653-x (PMC6511154; doi:10.1186/s12885-019-5653-x)
Supplement: Supplementary file 3 — List of 363 translocations form the Mitelman database that fell into hotspots regions. (XLSX 38 kb) [file 12885_2019_5653_MOESM3_ESM.xlsx]

## Sheet: summary
cancer_type	n_markers
brain	4
liver	14
ovary	30
breast	36
prostate	39
blood	42
bone	44
uterus	51
pancreatic	55
overall	68
skin	105

## Sheet: data
full_location	Fusion.gene	start_chr	start_pos	end_chr	end_pos	n_hsp_blood_bkpt_hotspot_1	n_hsp_bone_bkpt_hotspot_1	n_hsp_brain_bkpt_hotspot_1	n_hsp_breast_bkpt_hotspot_1	n_hsp_liver_bkpt_hotspot_1	n_hsp_ovary_bkpt_hotspot_1	n_hsp_pancreatic_bkpt_hotspot_1	n_hsp_prostate_bkpt_hotspot_1	n_hsp_skin_bkpt_hotspot_1	n_hsp_uterus_bkpt_hotspot_1	n_hsp_overall_density_bkpt_hotspot_1	total_hsp	total_cancers
10p11_22q12	NA	10	p11	22	q12	0	0	0	1	0	0	0	0	0	0	0	1	1
10p13_11q23	NA	10	p13	11	q23	0	1	0	0	0	0	0	1	0	0	0	2	2
10p13_22q11	NA	10	p13	22	q11	0	1	0	0	0	1	0	1	0	0	0	3	3
10p13_11q13	NA	10	p13	11	q13	0	1	0	0	0	0	0	1	0	0	0	2	2
10q22_22q11	NA	10	q22	22	q11	0	0	0	0	0	1	0	0	0	0	0	1	1
10p14_22q11	NA	10	p14	22	q11	0	0	0	0	0	1	0	1	0	0	0	2	2
10q23_22q11	NA	10	q23	22	q11	0	0	0	0	0	1	0	0	0	0	0	1	1
10q26_22q11	NA	10	q26	22	q11	0	0	0	0	0	1	0	0	0	0	0	1	1
10p11_22q11	NA	10	p11	22	q11	0	0	0	0	0	1	0	0	0	0	0	1	1
10p15_22q11	NA	10	p15	22	q11	0	0	0	0	0	1	0	0	0	0	0	1	1
10p13_14q32	NA	10	p13	14	q32	0	1	0	0	0	0	0	1	0	0	0	2	2
10q11_22q11	NA	10	q11	22	q11	0	0	0	0	0	1	0	0	0	0	0	1	1
10q25_22q11	NA	10	q25	22	q11	0	0	0	0	0	1	0	0	0	0	0	1	1
10p13_17q21	NA	10	p13	17	q21	0	1	0	0	0	0	0	1	0	0	0	2	2
11q13_16q24	NA	11	q13	16	q24	1	0	0	0	0	1	0	0	2	0	1	5	4
11q23_15q21	NA	11	q23	15	q21	0	0	0	0	0	0	0	0	1	0	0	1	1
11q13_22q12	NA	11	q13	22	q12	0	0	0	0	0	0	0	0	2	0	0	2	1
11q13_16q22	NA	11	q13	16	q22	0	0	0	0	0	0	0	0	2	0	0	2	1
11q13_14q24	NA	11	q13	14	q24	0	0	0	0	0	0	0	0	2	0	0	2	1
11q13_12q14	NA	11	q13	12	q14	0	0	0	0	0	0	0	0	3	0	0	3	1
11q21_12q15	NA	11	q21	12	q15	0	0	0	1	0	0	0	0	0	0	0	1	1
11q13_12q15	NA	11	q13	12	q15	0	0	0	1	0	0	0	0	2	0	0	3	2
11q13_12q13	NA	11	q13	12	q13	0	0	0	0	0	0	0	0	3	0	0	3	1
11q23_12q15	NA	11	q23	12	q15	0	0	0	1	0	0	0	0	0	0	0	1	1
11p15_12q15	NA	11	p15	12	q15	0	0	0	1	0	0	0	0	0	0	0	1	1
11p15_12q13	NA	11	p15	12	q13	0	0	0	0	0	0	0	0	1	0	0	1	1
11q13_16p11	NA	11	q13	16	p11	0	0	0	0	0	0	0	0	2	0	0	2	1
11q13_22q11 ("IGL-CCND1")	"IGL-CCND1"	11	q13	22	q11	0	0	0	0	0	0	0	0	2	0	0	2	1
11q13_19p13	NA	11	q13	19	p13	0	0	0	0	0	0	0	0	2	0	0	2	1
11q13_11q23	NA	11	q13	11	q23	0	0	0	0	0	0	0	0	2	0	0	2	1
11q13_12p13	NA	11	q13	12	p13	0	0	0	0	0	0	0	0	2	0	0	2	1
11q14_22q11	NA	11	q14	22	q11	0	0	0	0	0	0	0	0	2	0	0	2	1
11q13_17p13	NA	11	q13	17	p13	0	0	0	0	0	0	0	0	2	0	0	2	1
11q23_12q13	NA	11	q23	12	q13	0	0	0	0	0	0	0	0	1	0	0	1	1
11q13_15q22	NA	11	q13	15	q22	0	0	0	0	0	0	0	0	3	0	0	3	1
11q23_19q13	NA	11	q23	19	q13	0	0	0	0	0	0	0	1	0	0	0	1	1
11q13_17q11	NA	11	q13	17	q11	0	0	0	0	0	0	0	0	2	0	0	2	1
11q14_21q22	NA	11	q14	21	q22	0	0	0	0	0	0	0	0	2	0	0	2	1
11q13_17p11	NA	11	q13	17	p11	0	1	0	0	0	0	0	0	2	0	0	3	2
11p15_11q13	NA	11	p15	11	q13	0	0	0	0	0	0	0	0	2	0	0	2	1
11q14_14q32	NA	11	q14	14	q32	0	0	0	0	0	0	0	0	2	0	0	2	1
11q13_12q13	NA	11	q13	12	q13	0	0	0	0	0	0	0	0	3	0	0	3	1
11q13_21q22	NA	11	q13	21	q22	0	0	0	0	0	0	0	0	2	0	0	2	1
11q13_18q21	NA	11	q13	18	q21	0	0	0	0	0	0	0	0	2	0	0	2	1
11q13_17q21	NA	11	q13	17	q21	0	0	0	0	0	0	0	0	2	0	0	2	1
11q13_14q11	NA	11	q13	14	q11	0	0	0	0	0	0	0	0	2	0	0	2	1
11p13_11q13	NA	11	p13	11	q13	0	0	0	0	0	0	0	0	2	0	0	2	1
11q13_14q32 (IGH-CCND1)	IGH-CCND1	11	q13	14	q32	0	0	0	0	0	0	0	0	2	0	0	2	1
11q13_13q14	NA	11	q13	13	q14	0	0	0	0	0	0	0	0	2	0	0	2	1
11q23_17q25	NA	11	q23	17	q25	0	0	0	1	0	0	0	0	0	0	0	1	1
11q13_19q13	NA	11	q13	19	q13	0	0	0	0	0	0	0	1	2	0	0	3	2
11q13_22q13	NA	11	q13	22	q13	0	0	0	0	0	0	0	0	2	0	0	2	1
11q23_13q21	NA	11	q23	13	q21	0	0	0	0	0	0	0	0	1	0	0	1	1
11q23_18q23	NA	11	q23	18	q23	0	0	0	0	0	0	0	0	1	0	0	1	1
11q13_12p11	NA	11	q13	12	p11	0	0	0	0	0	0	0	0	2	0	0	2	1
12q15_14q32	NA	12	q15	14	q32	0	0	0	0	0	0	0	0	1	0	0	1	1
12q13_16p11 (FUS-ATF1)	FUS-ATF1	12	q13	16	p11	0	0	0	0	0	0	0	0	0	1	1	2	2
12q15_14q24	NA	12	q15	14	q24	0	0	0	0	0	0	0	0	1	0	0	1	1
12q15_20q11	NA	12	q15	20	q11	0	0	0	0	0	0	0	0	1	0	0	1	1
12q15_14q22	NA	12	q15	14	q22	0	0	0	0	0	0	0	0	1	0	0	1	1
12q15_17p11	NA	12	q15	17	p11	0	0	0	0	0	0	1	0	1	0	0	2	2
12q15_15q26	NA	12	q15	15	q26	0	0	0	0	0	0	0	0	1	0	0	1	1
12q15_16q22	NA	12	q15	16	q22	0	0	0	0	0	0	0	0	1	0	0	1	1
12q15_20q13	NA	12	q15	20	q13	0	0	0	0	0	0	0	0	1	0	0	1	1
12p12_12q15	NA	12	p12	12	q15	0	0	0	0	0	0	0	0	1	0	0	1	1
12q15_22q13	NA	12	q15	22	q13	0	0	0	0	0	0	0	0	1	0	0	1	1
12q13_16q13	NA	12	q13	16	q13	0	0	0	0	0	0	0	0	1	0	0	1	1
12q15_18q21	NA	12	q15	18	q21	0	0	0	0	0	0	0	0	1	0	0	1	1
12q15_13q14	NA	12	q15	13	q14	0	0	0	0	0	0	0	0	1	0	0	1	1
12q14_12q15	NA	12	q14	12	q15	0	0	0	0	0	0	0	0	2	0	0	2	1
12q15_16p11	NA	12	q15	16	p11	0	0	0	0	0	0	0	0	1	1	1	3	3
12q14_14q24	NA	12	q14	14	q24	0	0	0	0	0	0	0	0	1	0	0	1	1
12p11_12q15	NA	12	p11	12	q15	0	0	0	0	0	0	0	0	1	0	0	1	1
12q15_17q23	NA	12	q15	17	q23	0	0	0	0	0	0	0	0	1	0	0	1	1
12q15_21q22	NA	12	q15	21	q22	0	0	0	0	0	0	0	0	1	0	0	1	1
12q15_12q22	NA	12	q15	12	q22	0	0	0	0	0	0	0	0	1	0	0	1	1
12q15_13q34	NA	12	q15	13	q34	0	0	0	0	0	0	0	0	1	0	0	1	1
12q14_22q11	NA	12	q14	22	q11	0	0	0	0	0	0	0	0	1	0	0	1	1
12q15_18q12	NA	12	q15	18	q12	0	0	0	0	0	0	0	0	1	0	0	1	1
12p13_14q11	NA	12	p13	14	q11	0	0	0	0	0	0	0	0	0	1	1	2	2
12p13_17q11	NA	12	p13	17	q11	0	0	0	0	0	0	1	0	0	0	0	1	1
12q15_22q11	NA	12	q15	22	q11	0	0	0	0	0	0	0	0	1	0	0	1	1
12q14_22q11	NA	12	q14	22	q11	0	0	0	0	0	0	0	0	1	0	0	1	1
14q32_17q21	NA	14	q32	17	q21	0	0	0	0	0	0	0	2	0	0	1	3	2
14q13_22q11	NA	14	q13	22	q11	0	0	0	1	0	1	0	0	0	0	0	2	2
14q24_21q22	NA	14	q24	21	q22	0	0	0	0	0	0	0	0	0	1	1	2	2
14q24_14q32	NA	14	q24	14	q32	0	0	0	0	0	0	0	0	0	1	1	2	2
14q24_18q21	NA	14	q24	18	q21	0	0	0	0	0	0	0	0	0	1	1	2	2
14q21_22q11	NA	14	q21	22	q11	0	1	0	0	0	0	0	0	0	0	0	1	1
14q22_22q11	NA	14	q22	22	q11	0	1	0	0	0	0	0	0	0	0	0	1	1
14q32_17q12	NA	14	q32	17	q12	0	0	0	0	0	0	0	2	0	0	1	3	2
14q13_14q32	NA	14	q13	14	q32	0	0	0	1	0	1	0	0	0	0	0	2	2
14q24_22q11	NA	14	q24	22	q11	0	0	0	0	0	0	0	0	0	1	1	2	2
14q13_21q22	NA	14	q13	21	q22	0	0	0	1	0	1	0	0	0	0	0	2	2
15q22_16q22	NA	15	q22	16	q22	0	0	1	0	0	0	0	0	0	0	1	2	2
15q22_20q13	NA	15	q22	20	q13	0	0	1	0	0	0	0	0	0	0	0	1	1
16q22_22q11	NA	16	q22	22	q11	0	0	0	0	0	0	0	0	0	1	1	2	2
17p11_19p13	NA	17	p11	19	p13	0	0	0	0	1	0	0	1	0	0	0	2	2
17p11_22q11	NA	17	p11	22	q11	0	0	0	0	1	0	0	0	0	1	1	3	3
17q12_17q22	NA	17	q12	17	q22	0	0	0	5	0	0	0	0	0	0	0	5	1
17q21_19p13	NA	17	q21	19	p13	0	0	0	4	0	0	0	1	0	0	0	5	2
17q21_22q12	NA	17	q21	22	q12	0	0	0	6	0	0	0	0	0	1	1	8	3
17p13_22q11	NA	17	p13	22	q11	0	0	0	0	0	0	0	0	0	1	1	2	2
17q22_22q11	NA	17	q22	22	q11	0	0	0	3	0	0	0	0	0	1	1	5	3
17q21_21q22	NA	17	q21	21	q22	0	0	0	4	0	0	0	0	0	0	0	4	1
17q25_22q11	NA	17	q25	22	q11	0	0	0	0	0	0	0	0	0	1	1	2	2
17q23_22q11	NA	17	q23	22	q11	0	0	0	1	0	0	0	0	0	1	1	3	3
17q11_19p13	NA	17	q11	19	p13	0	0	0	0	0	0	0	1	0	0	0	1	1
17q12_22q11	NA	17	q12	22	q11	0	0	0	2	0	0	0	0	0	1	1	4	3
17q12_21q22	NA	17	q12	21	q22	0	0	0	2	0	0	0	0	0	0	0	2	1
17q23_21q22	NA	17	q23	21	q22	0	0	0	1	0	0	0	0	0	0	0	1	1
17q21_18q21	NA	17	q21	18	q21	0	0	0	4	0	0	0	0	0	0	0	4	1
17q21_22q11	NA	17	q21	22	q11	0	0	0	4	0	0	0	0	0	1	1	6	3
17p11_21q22	NA	17	p11	21	q22	0	0	0	0	1	0	0	0	0	0	0	1	1
17p12_22q11	NA	17	p12	22	q11	0	0	0	0	1	0	0	0	0	1	1	3	3
17q21_19q13	NA	17	q21	19	q13	0	0	0	5	0	0	0	0	0	0	0	5	1
17p13_17q21	NA	17	p13	17	q21	0	0	0	4	0	0	0	0	0	0	0	4	1
17q11_22q11	NA	17	q11	22	q11	0	0	0	0	0	0	0	0	0	1	1	2	2
18q11_22q11	NA	18	q11	22	q11	0	0	0	0	0	0	0	1	0	0	0	1	1
18q12_22q11	NA	18	q12	22	q11	0	0	0	0	0	0	0	1	0	0	0	1	1
19q12_22q11	NA	19	q12	22	q11	0	0	0	0	0	0	1	0	0	0	0	1	1
19q11_22q11	NA	19	q11	22	q11	0	0	0	0	0	0	1	0	0	0	0	1	1
2p12_11q13	NA	2	p12	11	q13	1	0	0	0	0	0	0	0	0	0	1	2	2
2q37_12q13	NA	2	q37	12	q13	0	1	0	0	0	0	0	0	0	0	0	1	1
2p12_14q32	NA	2	p12	14	q32	1	0	0	0	0	0	0	0	0	0	1	2	2
2q37_22q11	NA	2	q37	22	q11	0	1	0	0	0	0	0	0	0	0	0	1	1
2q37_22q12	NA	2	q37	22	q12	0	1	0	0	0	0	0	0	0	0	0	1	1
2q37_12q15	NA	2	q37	12	q15	0	1	0	0	0	0	0	0	0	0	0	1	1
2q37_11q24	NA	2	q37	11	q24	0	1	0	0	0	0	0	0	0	0	0	1	1
2q33_12q15	NA	2	q33	12	q15	0	0	0	0	1	0	0	0	0	0	0	1	1
2p13_22q11	NA	2	p13	22	q11	1	0	0	0	0	0	0	0	0	0	1	2	2
2p12_18q21	NA	2	p12	18	q21	1	0	0	0	0	0	0	0	0	0	1	2	2
2q37_9q34	NA	2	q37	9	q34	0	1	0	0	0	0	0	0	0	0	0	1	1
2p13_9q34	NA	2	p13	9	q34	1	0	0	0	0	0	0	0	0	0	1	2	2
2p12_22q11	NA	2	p12	22	q11	1	0	0	0	0	0	0	0	0	0	1	2	2
2q33_9q34	NA	2	q33	9	q34	0	0	0	0	1	0	0	0	0	0	0	1	1
2q33_22q11	NA	2	q33	22	q11	0	0	0	0	1	0	0	0	0	0	0	1	1
2p12_8q24	NA	2	p12	8	q24	1	0	0	0	0	0	0	0	0	0	1	2	2
2p13_17q21	NA	2	p13	17	q21	1	0	0	0	0	0	0	0	0	0	1	2	2
2p13_14q32	NA	2	p13	14	q32	1	0	0	0	0	0	0	0	0	0	1	2	2
2q37_14q32	NA	2	q37	14	q32	0	1	0	0	0	0	0	0	0	0	0	1	1
2p13_15q22	NA	2	p13	15	q22	1	0	0	0	0	0	0	0	0	0	1	2	2
2p13_11q23	NA	2	p13	11	q23	1	0	0	0	0	0	0	0	0	0	1	2	2
2p12_8q22	NA	2	p12	8	q22	1	0	0	0	0	0	0	0	0	0	1	2	2
2q37_21q22	NA	2	q37	21	q22	0	1	0	0	0	0	0	0	0	0	0	1	1
2p13_8q24	NA	2	p13	8	q24	1	0	0	0	0	0	0	0	0	0	1	2	2
2q37_11q23	NA	2	q37	11	q23	0	1	0	0	0	0	0	0	0	0	0	1	1
2p13_18q21	NA	2	p13	18	q21	1	0	0	0	0	0	0	0	0	0	1	2	2
2q33_21q22	NA	2	q33	21	q22	0	0	0	0	1	0	0	0	0	0	0	1	1
2q33_11q23	NA	2	q33	11	q23	0	0	0	0	1	0	0	0	0	0	0	1	1
20q11_22q12	NA	20	q11	22	q12	0	1	0	0	0	0	1	1	0	0	0	3	3
20q13_22q11	NA	20	q13	22	q11	0	1	0	0	0	0	1	1	0	0	0	3	3
20p13_22q11	NA	20	p13	22	q11	0	1	0	0	0	0	1	1	0	0	0	3	3
20q11_22q11	NA	20	q11	22	q11	0	1	0	0	0	0	1	1	0	0	0	3	3
20q12_22q11	NA	20	q12	22	q11	0	1	0	0	0	0	1	1	0	0	0	3	3
3p21_14q11	NA	3	p21	14	q11	0	0	0	0	0	0	1	0	0	0	0	1	1
3p13_8q22	NA	3	p13	8	q22	0	0	0	0	0	0	0	0	1	0	0	1	1
3p21_8q12 (CTNNB1-PLAG1)	CTNNB1-PLAG1	3	p21	8	q12	0	0	0	0	0	0	1	0	0	0	0	1	1
3p13_5q22	NA	3	p13	5	q22	0	0	0	0	0	0	0	0	1	0	0	1	1
3q27_12q14	NA	3	q27	12	q14	0	1	0	0	0	0	0	0	0	0	0	1	1
3p13_5q13	NA	3	p13	5	q13	0	0	0	0	0	0	0	0	1	0	0	1	1
3p21_5q31	NA	3	p21	5	q31	0	0	0	0	0	0	1	0	0	0	0	1	1
3p21_12q15	NA	3	p21	12	q15	0	0	0	0	0	0	1	0	0	0	0	1	1
3p13_7q11	NA	3	p13	7	q11	0	0	0	0	0	0	0	1	1	0	0	2	2
3p21_7q11	NA	3	p21	7	q11	0	0	0	0	0	0	1	1	0	0	0	2	2
3p21_8q11	NA	3	p21	8	q11	0	0	0	0	0	0	1	0	0	0	0	1	1
3q27_12q13	NA	3	q27	12	q13	0	1	0	0	0	0	0	0	0	0	0	1	1
3q21_12q13	NA	3	q21	12	q13	0	1	0	0	0	0	0	0	0	0	0	1	1
3p21_3q21	NA	3	p21	3	q21	0	0	0	0	0	0	1	0	0	0	0	1	1
3p21_5q22	NA	3	p21	5	q22	0	0	0	0	0	0	1	0	0	0	0	1	1
3p21_11q24	NA	3	p21	11	q24	0	0	0	0	0	0	1	0	0	0	0	1	1
3p13_12q15	NA	3	p13	12	q15	0	0	0	0	0	0	0	0	1	0	0	1	1
3p21_3p13	NA	3	p21	3	p13	0	0	0	0	0	0	1	0	1	0	0	2	2
3p13_12q14	NA	3	p13	12	q14	0	1	0	0	0	0	0	0	1	0	0	2	2
3p21_14q24	NA	3	p21	14	q24	0	0	0	0	0	0	1	0	0	0	0	1	1
3p21_6p21	NA	3	p21	6	p21	0	0	0	0	0	0	1	0	0	0	0	1	1
3p14_12q15	NA	3	p14	12	q15	0	0	0	0	0	0	1	0	1	0	0	2	2
3p11_12q13	NA	3	p11	12	q13	0	1	0	0	0	0	0	0	0	0	0	1	1
3q13_12q15	NA	3	q13	12	q15	1	0	0	0	0	0	0	0	0	0	1	2	2
3p13_3q21	NA	3	p13	3	q21	0	0	0	0	0	0	0	0	1	0	0	1	1
3p14_12q13	NA	3	p14	12	q13	0	1	0	0	0	0	1	0	1	0	0	3	3
3q12_12q15	NA	3	q12	12	q15	1	0	0	0	0	0	0	0	0	0	1	2	2
3p21_5q13	NA	3	p21	5	q13	0	0	0	0	0	0	1	0	0	0	0	1	1
3p21_19q13	NA	3	p21	19	q13	0	0	0	0	0	0	1	0	0	0	0	1	1
3q28_12q13	NA	3	q28	12	q13	0	1	0	0	0	0	0	0	0	0	0	1	1
3p21_10q22	NA	3	p21	10	q22	0	0	0	0	0	0	1	0	0	0	0	1	1
3p21_22q11	NA	3	p21	22	q11	0	0	0	0	0	0	1	0	0	0	0	1	1
3p13_5q33	NA	3	p13	5	q33	0	0	0	0	0	0	0	0	1	0	0	1	1
3p13_13q14	NA	3	p13	13	q14	0	0	0	0	0	0	0	0	1	0	0	1	1
3p21_12p13	NA	3	p21	12	p13	0	0	0	0	0	0	1	0	0	0	0	1	1
3p21_22q11	NA	3	p21	22	q11	0	0	0	0	0	0	1	0	0	0	0	1	1
3p21_9q34	NA	3	p21	9	q34	0	0	0	0	0	0	1	0	0	0	0	1	1
3q26_11q23	NA	3	q26	11	q23	0	1	0	0	0	0	0	0	0	0	0	1	1
3p21_8q22	NA	3	p21	8	q22	0	0	0	0	0	0	1	0	0	0	0	1	1
3p13_9q34	NA	3	p13	9	q34	0	0	0	0	0	0	0	0	1	0	0	1	1
3p21_9p22	NA	3	p21	9	p22	0	0	0	0	0	0	1	0	0	0	0	1	1
3p14_22q11	NA	3	p14	22	q11	0	0	0	0	0	0	1	0	1	0	0	2	2
3p14_9q34	NA	3	p14	9	q34	0	0	0	0	0	0	1	0	1	0	0	2	2
3p21_19p13	NA	3	p21	19	p13	0	0	0	0	0	0	1	0	0	0	0	1	1
3q13_14q32	NA	3	q13	14	q32	1	0	0	0	0	0	0	0	0	0	1	2	2
3q21_11q23	NA	3	q21	11	q23	0	1	0	0	0	0	0	0	0	0	0	1	1
3p21_15q22	NA	3	p21	15	q22	0	0	0	0	0	0	1	0	0	0	0	1	1
3p21_14q32	NA	3	p21	14	q32	0	0	0	0	0	0	1	0	0	0	0	1	1
3p13_22q11	NA	3	p13	22	q11	0	0	0	0	0	0	0	0	1	0	0	1	1
3q12_22q11	NA	3	q12	22	q11	1	0	0	0	0	0	0	0	0	0	1	2	2
3q12_9q34	NA	3	q12	9	q34	1	0	0	0	0	0	0	0	0	0	1	2	2
3p21_8q24	NA	3	p21	8	q24	0	0	0	0	0	0	1	0	0	0	0	1	1
3p21_18q21	NA	3	p21	18	q21	0	0	0	0	0	0	1	0	0	0	0	1	1
3p21_17q21	NA	3	p21	17	q21	0	0	0	0	0	0	1	0	0	0	0	1	1
3p21_11q13	NA	3	p21	11	q13	0	0	0	0	0	0	1	0	0	0	0	1	1
3q29_11q23	NA	3	q29	11	q23	0	1	0	0	0	0	0	0	0	0	0	1	1
3p13_14q32	NA	3	p13	14	q32	0	0	0	0	0	0	0	0	1	0	0	1	1
3q12_14q32	NA	3	q12	14	q32	1	0	0	0	0	0	0	0	0	0	1	2	2
4q21_7p15	NA	4	q21	7	p15	0	0	0	0	1	0	0	0	1	0	0	2	2
4q21_17q25	NA	4	q21	17	q25	0	0	0	0	0	0	0	0	1	0	0	1	1
4q31_9q34	NA	4	q31	9	q34	0	0	0	0	0	0	1	0	0	0	0	1	1
4p16_22q12	NA	4	p16	22	q12	0	0	0	0	0	0	0	0	1	0	0	1	1
4q21_22q11	NA	4	q21	22	q11	0	0	0	0	0	0	0	0	1	0	0	1	1
4q21_12p13	NA	4	q21	12	p13	0	0	0	0	0	0	0	0	1	0	0	1	1
4q21_5q31	NA	4	q21	5	q31	0	0	0	0	0	0	0	0	1	0	0	1	1
4q21_11p15	NA	4	q21	11	p15	0	0	0	0	0	0	0	0	1	0	0	1	1
4q21_14q32	NA	4	q21	14	q32	0	0	0	0	0	0	0	0	1	0	0	1	1
4q21_9q34	NA	4	q21	9	q34	0	0	0	0	0	0	0	0	1	0	0	1	1
4q31_22q11	NA	4	q31	22	q11	0	0	0	0	0	0	1	0	0	0	0	1	1
4q21_17q11	NA	4	q21	17	q11	0	0	0	0	0	0	0	0	1	0	0	1	1
4q21_12p11	NA	4	q21	12	p11	0	0	0	0	0	0	0	0	1	0	0	1	1
4q21_10q22	NA	4	q21	10	q22	0	0	0	0	0	0	0	0	1	0	0	1	1
4q35_14q32	NA	4	q35	14	q32	0	0	0	0	0	0	0	1	0	0	0	1	1
4q21_21q22	NA	4	q21	21	q22	0	0	0	0	0	0	0	0	1	0	0	1	1
4q21_15q22	NA	4	q21	15	q22	0	0	0	0	0	0	0	0	1	0	0	1	1
4q21_18q21	NA	4	q21	18	q21	0	0	0	0	0	0	0	0	1	0	0	1	1
4q21_17q21	NA	4	q21	17	q21	0	0	0	0	0	0	0	0	1	0	0	1	1
4q21_17q12	NA	4	q21	17	q12	0	0	0	0	0	0	0	0	1	0	0	1	1
4q21_11q23 (KMT2A-AFF1)	KMT2A-AFF1	4	q21	11	q23	0	0	0	0	0	0	0	0	1	0	0	1	1
4q35_22q11	NA	4	q35	22	q11	0	0	0	0	0	0	0	1	0	0	0	1	1
4q31_14q32	NA	4	q31	14	q32	0	0	0	0	0	0	1	0	0	0	0	1	1
4q21_11p13	NA	4	q21	11	p13	0	0	0	0	0	0	0	0	1	0	0	1	1
4q31_21q22	NA	4	q31	21	q22	0	0	0	0	0	0	1	0	0	0	0	1	1
4q31_15q22	NA	4	q31	15	q22	0	0	0	0	0	0	1	0	0	0	0	1	1
4q21_12q13	NA	4	q21	12	q13	0	0	0	0	0	0	0	0	1	0	0	1	1
4q31_11q23	NA	4	q31	11	q23	0	0	0	0	0	0	1	0	0	0	0	1	1
4q21_16p13	NA	4	q21	16	p13	0	0	0	0	0	0	0	0	1	0	0	1	1
4q31_8q22	NA	4	q31	8	q22	0	0	0	0	0	0	1	0	0	1	0	2	2
5p11_9q34	NA	5	p11	9	q34	0	0	0	0	0	0	0	0	0	1	0	1	1
5q33_12q13	NA	5	q33	12	q13	0	2	0	0	0	0	0	0	0	0	0	2	1
5q13_8q12	NA	5	q13	8	q12	1	0	0	0	0	0	0	0	0	0	1	2	2
5q31_12q13	NA	5	q31	12	q13	0	2	0	0	0	0	0	0	0	0	0	2	1
5q31_8q12	NA	5	q31	8	q12	1	0	0	0	0	0	0	0	0	0	1	2	2
5q15_12q13	NA	5	q15	12	q13	0	2	0	0	0	0	0	0	0	0	0	2	1
5q35_22q11	NA	5	q35	22	q11	0	0	0	0	0	0	0	1	0	0	0	1	1
5q31_22q11	NA	5	q31	22	q11	0	0	0	0	0	0	0	1	0	0	0	1	1
5q31_9q34	NA	5	q31	9	q34	0	0	0	0	0	0	0	0	0	1	0	1	1
5q35_9q34	NA	5	q35	9	q34	0	0	0	0	0	0	0	0	0	1	0	1	1
5p15_22q11	NA	5	p15	22	q11	0	0	0	0	0	0	0	1	0	0	0	1	1
5q23_9q34	NA	5	q23	9	q34	0	0	0	0	0	0	0	0	0	1	0	1	1
5q23_22q11	NA	5	q23	22	q11	0	0	0	0	0	0	0	1	0	0	0	1	1
5p15_9q34	NA	5	p15	9	q34	0	0	0	0	0	0	0	0	0	1	0	1	1
5q33_9q34	NA	5	q33	9	q34	0	0	0	0	0	0	0	0	0	1	0	1	1
5q11_22q11	NA	5	q11	22	q11	0	0	0	0	0	0	0	1	0	0	0	1	1
5q11_9q34	NA	5	q11	9	q34	0	0	0	0	0	0	0	0	0	1	0	1	1
5q13_9q34	NA	5	q13	9	q34	0	0	0	0	0	0	0	0	0	1	0	1	1
5q33_22q11	NA	5	q33	22	q11	0	0	0	0	0	0	0	1	0	0	0	1	1
5p13_22q11	NA	5	p13	22	q11	0	0	0	0	0	0	0	1	0	0	0	1	1
5p13_9q34	NA	5	p13	9	q34	0	0	0	0	0	0	0	0	0	1	0	1	1
5q13_22q11	NA	5	q13	22	q11	0	0	0	0	0	0	0	1	0	0	0	1	1
5q13_18q21	NA	5	q13	18	q21	0	0	0	0	0	0	0	0	0	1	0	1	1
5q22_22q11	NA	5	q22	22	q11	0	0	0	0	0	0	0	1	0	0	0	1	1
5p11_22q11	NA	5	p11	22	q11	0	0	0	0	0	0	0	1	0	0	0	1	1
5q22_9q34	NA	5	q22	9	q34	0	0	0	0	0	0	0	0	0	1	0	1	1
6p12_11q23	NA	6	p12	11	q23	0	0	0	0	0	0	0	0	0	1	0	1	1
6p12_8q24	NA	6	p12	8	q24	0	0	0	0	0	0	0	0	0	1	0	1	1
6p11_12q15	NA	6	p11	12	q15	0	0	0	0	0	0	0	0	0	1	0	1	1
6q13_14q32	NA	6	q13	14	q32	1	0	0	0	0	0	0	0	0	0	1	2	2
6p12_22q11	NA	6	p12	22	q11	0	0	0	0	0	0	0	0	0	1	0	1	1
6p12_9q34	NA	6	p12	9	q34	0	0	0	0	0	0	0	0	0	1	0	1	1
6q13_22q11	NA	6	q13	22	q11	1	0	0	0	0	0	0	0	0	0	1	2	2
6q25_9q34	NA	6	q25	9	q34	0	0	0	0	0	0	0	0	0	1	0	1	1
6p12_14q32	NA	6	p12	14	q32	0	0	0	0	0	0	0	0	0	1	0	1	1
6q13_9q34	NA	6	q13	9	q34	1	0	0	0	0	0	0	0	0	0	1	2	2
6p11_22q11	NA	6	p11	22	q11	0	0	0	0	0	0	0	0	0	1	0	1	1
6p11_9q34	NA	6	p11	9	q34	0	0	0	0	0	0	0	0	0	1	0	1	1
6q25_22q11	NA	6	q25	22	q11	0	0	0	0	0	0	0	0	0	1	0	1	1
6p11_14q32	NA	6	p11	14	q32	0	0	0	0	0	0	0	0	0	1	0	1	1
7p22_22q12	NA	7	p22	22	q12	1	0	0	0	0	0	0	0	0	0	1	2	2
7p15_22q11	NA	7	p15	22	q11	1	0	0	0	0	0	0	0	0	0	1	2	2
7p14_22q11	NA	7	p14	22	q11	1	0	0	0	0	0	0	0	0	0	1	2	2
7q31_22q11	NA	7	q31	22	q11	1	0	0	0	0	0	0	0	0	0	1	2	2
7q21_22q11	NA	7	q21	22	q11	1	0	0	0	0	0	0	0	0	0	1	2	2
7q35_22q11	NA	7	q35	22	q11	1	0	0	0	0	0	0	0	0	0	1	2	2
7p13_22q11	NA	7	p13	22	q11	2	0	0	0	0	0	0	0	0	1	3	6	3
7p13_9q34	NA	7	p13	9	q34	1	0	0	0	0	0	0	0	0	1	2	4	3
7q11_11q23	NA	7	q11	11	q23	0	0	0	0	0	0	0	0	0	1	0	1	1
7q22_22q11	NA	7	q22	22	q11	1	0	0	0	0	0	0	0	0	0	1	2	2
7p22_11q23	NA	7	p22	11	q23	0	0	0	0	0	0	0	0	0	1	0	1	1
7q11_22q11	NA	7	q11	22	q11	1	0	0	0	0	0	0	0	0	0	1	2	2
7q36_22q11	NA	7	q36	22	q11	1	0	0	0	0	0	0	0	0	0	1	2	2
7q32_22q11	NA	7	q32	22	q11	1	0	0	0	0	0	0	0	0	0	1	2	2
7q22_11q23	NA	7	q22	11	q23	0	0	0	0	0	0	0	0	0	1	0	1	1
7p13_14q32	NA	7	p13	14	q32	1	0	0	0	0	0	0	0	0	1	2	4	3
7q34_22q11	NA	7	q34	22	q11	1	0	0	0	0	0	0	0	0	0	1	2	2
7p22_22q11	NA	7	p22	22	q11	1	0	0	0	0	0	0	0	0	0	1	2	2
7p13_21q22	NA	7	p13	21	q22	1	0	0	0	0	0	0	0	0	1	2	4	3
7q32_11q23	NA	7	q32	11	q23	0	0	0	0	0	0	0	0	0	1	0	1	1
8p23_11q23	NA	8	p23	11	q23	0	0	0	0	0	1	0	0	0	0	0	1	1
8q21_17q12	NA	8	q21	17	q12	0	1	0	2	0	0	0	0	0	0	0	3	2
8q24_9q21	NA	8	q24	9	q21	0	0	0	0	0	0	0	1	0	0	0	1	1
8q11_9q34	NA	8	q11	9	q34	0	0	0	0	0	1	0	0	0	0	0	1	1
8q11_12q13	NA	8	q11	12	q13	0	0	0	0	0	0	0	0	1	0	0	1	1
8p21_22q12	NA	8	p21	22	q12	0	0	0	1	0	0	0	0	0	0	0	1	1
8q12_14q22	NA	8	q12	14	q22	0	0	0	0	0	0	0	0	2	0	0	2	1
8q24_9q34	NA	8	q24	9	q34	0	0	0	0	0	1	0	0	0	0	0	1	1
8q22_9q34	NA	8	q22	9	q34	0	0	0	0	0	1	0	0	0	0	0	1	1
8q13_9q34	NA	8	q13	9	q34	0	0	0	0	0	1	0	0	0	0	0	1	1
8p21_9q34	NA	8	p21	9	q34	0	0	0	0	0	1	0	0	0	0	0	1	1
8q24_22q13	NA	8	q24	22	q13	0	0	0	1	0	0	0	0	0	0	0	1	1
8q21_9q34	NA	8	q21	9	q34	0	0	0	0	0	1	0	0	0	0	0	1	1
8p23_9q34	NA	8	p23	9	q34	0	0	0	0	0	1	0	0	0	0	0	1	1
8q22_16p11	NA	8	q22	16	p11	0	0	0	2	0	0	0	0	0	0	0	2	1
8q21_17q21	NA	8	q21	17	q21	0	1	0	2	0	0	0	0	0	0	0	3	2
8q24_22q12	NA	8	q24	22	q12	0	0	0	1	0	0	0	0	0	0	0	1	1
8q22_17q25	NA	8	q22	17	q25	0	0	0	0	0	0	0	0	1	0	0	1	1
8q22_22q12	NA	8	q22	22	q12	0	0	0	1	0	0	0	0	0	0	0	1	1
8q24_17q21	NA	8	q24	17	q21	0	1	0	2	0	0	0	0	0	0	0	3	2
8q24_11q23	NA	8	q24	11	q23	0	0	0	0	0	1	0	0	0	0	0	1	1
8q22_17q21	NA	8	q22	17	q21	0	1	0	2	0	0	0	0	0	0	0	3	2
8q22_11q23	NA	8	q22	11	q23	0	0	0	0	0	1	0	0	0	0	0	1	1
8p11_9q34	NA	8	p11	9	q34	0	0	0	0	0	1	0	0	0	0	0	1	1
8q22_22q13	NA	8	q22	22	q13	0	0	0	1	0	0	0	0	0	0	0	1	1
8q22_10q22	NA	8	q22	10	q22	0	0	1	0	0	0	0	0	0	0	1	2	2
8q24_12q13	NA	8	q24	12	q13	0	0	0	0	0	0	0	0	1	0	0	1	1
8p11_11q23	NA	8	p11	11	q23	0	0	0	0	0	1	0	0	0	0	0	1	1
8q24_10q22	NA	8	q24	10	q22	0	0	1	0	0	0	0	0	0	0	1	2	2
8p12_9q34	NA	8	p12	9	q34	0	0	0	0	0	1	0	0	0	0	0	1	1
8q12_9q34	NA	8	q12	9	q34	0	0	0	0	0	1	0	0	0	0	0	1	1
8q22_14q24	NA	8	q22	14	q24	0	1	0	0	0	0	0	0	0	0	0	1	1
8q22_20q13	NA	8	q22	20	q13	0	0	0	1	0	0	0	0	0	0	0	1	1
8q22_16q13	NA	8	q22	16	q13	0	0	0	0	0	0	0	1	1	0	1	3	3
8p11_17q21	NA	8	p11	17	q21	0	1	0	2	0	0	0	0	0	0	0	3	2
8q22_20q11	NA	8	q22	20	q11	0	0	0	1	0	0	0	0	0	0	0	1	1
8q24_20q13	NA	8	q24	20	q13	0	0	0	1	0	0	0	0	0	0	0	1	1
9p22_11p13	NA	9	p22	11	p13	0	0	0	0	0	0	0	1	0	0	0	1	1
9q34_11q24	NA	9	q34	11	q24	0	1	0	0	0	0	0	0	0	0	0	1	1
9p24_11q24	NA	9	p24	11	q24	0	1	0	0	0	0	0	0	0	0	0	1	1
9q34_17q11	NA	9	q34	17	q11	0	0	0	0	0	0	1	0	0	0	0	1	1
9q22_11q24	NA	9	q22	11	q24	0	1	0	0	0	0	0	0	0	0	0	1	1
9q34_17p13	NA	9	q34	17	p13	0	0	0	0	0	1	0	0	0	0	0	1	1
9q34_13q13	NA	9	q34	13	q13	0	0	0	0	0	0	1	0	0	0	0	1	1
9q34_12p12	NA	9	q34	12	p12	0	0	0	0	1	0	0	0	0	0	0	1	1
9q34_17q25	NA	9	q34	17	q25	0	0	0	0	0	0	1	0	0	0	0	1	1
9q34_11p13	NA	9	q34	11	p13	0	0	0	0	0	0	0	1	0	0	0	1	1
9q34_14q13	NA	9	q34	14	q13	0	0	0	0	0	0	0	0	1	0	0	1	1
9q34_15q24	NA	9	q34	15	q24	0	0	0	0	0	1	0	0	0	0	0	1	1
9q34_12p11	NA	9	q34	12	p11	0	0	0	0	1	0	0	0	0	0	0	1	1
9q34_12q24	NA	9	q34	12	q24	0	0	0	0	0	0	0	1	0	0	0	1	1
9q34_17p12	NA	9	q34	17	p12	0	0	0	0	0	1	0	0	0	0	0	1	1
9q34_17q21	NA	9	q34	17	q21	0	0	0	0	0	0	0	0	0	1	1	2	2
9q34_17q12	NA	9	q34	17	q12	0	0	0	0	0	0	1	0	0	1	1	3	3
9q34_15p11	NA	9	q34	15	p11	0	0	0	0	0	0	1	0	0	0	0	1	1
9q34_19p11	NA	9	q34	19	p11	0	0	0	0	1	0	0	0	0	0	0	1	1
9q34_15q13	NA	9	q34	15	q13	0	0	0	0	0	0	1	0	0	0	0	1	1
9q34_19q11	NA	9	q34	19	q11	0	0	0	0	1	0	0	0	0	0	0	1	1
9q34_17q24	NA	9	q34	17	q24	0	0	0	0	0	0	1	0	0	0	0	1	1
