# Supplementary material for: Tissue-specific impact of stem-loops and quadruplexes on cancer breakpoints formation
Source: BMC Cancer. 2019 May 10;19:434. doi: 10.1186/s12885-019-5653-x (PMC6511154; doi:10.1186/s12885-019-5653-x)
Supplement: Supplementary file 5 — Stem-loop coverage at 6 aggregation levels. (XLSX 46355 kb) [file 12885_2019_5653_MOESM5_ESM.xlsx]

## Sheet: stemloops_density_10k.csv
chr	from	to	count_sl_16_50	length_sl_16_50	coverage_16_50	count_sl_15_30	length_sl_15_30	coverage_15_30	length_sl_6_15	count_sl_6_15	coverage_sl_6_15
1	0	10000	0	0	0	0	0	0	0	0	0
1	10000	20000	2	204	0.0204	85	4902	0.4902	2400	74	0.24
1	20000	30000	1	66	0.0066	78	4498	0.4498	4692	165	0.4692
1	30000	40000	2	87	0.0087	83	4314	0.4314	5316	181	0.5316
1	40000	50000	2	72	0.0072	83	4906	0.4906	5358	191	0.5358
1	50000	60000	3	106	0.0106	84	4740	0.474	5348	182	0.5348
1	60000	70000	2	518	0.0518	83	5430	0.543	5490	190	0.549
1	70000	80000	2	103	0.0103	85	4576	0.4576	5364	151	0.5364
1	80000	90000	3	122	0.0122	82	4253	0.4253	4625	173	0.4625
1	90000	100000	1	36	0.0036	84	4687	0.4687	5277	184	0.5277
1	100000	110000	2	98	0.0098	87	4563	0.4563	5258	190	0.5258
1	110000	120000	4	151	0.0151	90	4956	0.4956	5370	174	0.537
1	120000	130000	4	425	0.0425	87	5281	0.5281	5534	172	0.5534
1	130000	140000	8	459	0.0459	83	4948	0.4948	5165	187	0.5165
1	140000	150000	3	138	0.0138	87	4832	0.4832	5390	176	0.539
1	150000	160000	3	114	0.0114	80	4566	0.4566	5054	164	0.5054
1	160000	170000	0	0	0	86	4803	0.4803	4757	172	0.4757
1	170000	180000	1	33	0.0033	59	3256	0.3256	5104	180	0.5104
1	180000	190000	0	0	0	0	0	0	1328	46	0.1328
1	190000	200000	0	0	0	0	0	0	0	0	0
1	200000	210000	0	0	0	0	0	0	0	0	0
1	210000	220000	0	0	0	0	0	0	0	0	0
1	220000	230000	1	41	0.0041	23	1733	0.1733	0	0	0
1	230000	240000	2	85	0.0085	80	4649	0.4649	4192	141	0.4192
1	240000	250000	1	39	0.0039	89	4996	0.4996	5130	196	0.513
1	250000	260000	2	98	0.0098	89	4758	0.4758	5073	172	0.5073
1	260000	270000	5	294	0.0294	65	3860	0.386	5328	179	0.5328
1	270000	280000	0	0	0	0	0	0	1541	44	0.1541
1	280000	290000	0	0	0	0	0	0	0	0	0
1	290000	300000	0	0	0	0	0	0	0	0	0
1	300000	310000	0	0	0	0	0	0	0	0	0
1	310000	320000	0	0	0	19	1172	0.1172	0	0	0
1	320000	330000	5	237	0.0237	80	4544	0.4544	3610	137	0.361
1	330000	340000	3	193	0.0193	91	5037	0.5037	5172	184	0.5172
1	340000	350000	6	417	0.0417	88	5222	0.5222	5922	179	0.5922
1	350000	360000	2	76	0.0076	77	4433	0.4433	5214	183	0.5214
1	360000	370000	3	117	0.0117	83	4596	0.4596	4929	165	0.4929
1	370000	380000	2	73	0.0073	70	3973	0.3973	5048	169	0.5048
1	380000	390000	3	216	0.0216	66	3471	0.3471	4647	152	0.4647
1	390000	400000	3	145	0.0145	86	5384	0.5384	4923	150	0.4923
1	400000	410000	3	151	0.0151	77	4279	0.4279	5103	180	0.5103
1	410000	420000	2	77	0.0077	88	4743	0.4743	5327	193	0.5327
1	420000	430000	3	107	0.0107	78	4604	0.4604	5192	190	0.5192
1	430000	440000	2	81	0.0081	90	4631	0.4631	5328	191	0.5328
1	440000	450000	3	129	0.0129	75	5168	0.5168	5026	180	0.5026
1	450000	460000	0	0	0	74	4142	0.4142	4233	155	0.4233
1	460000	470000	4	166	0.0166	80	4534	0.4534	4434	168	0.4434
1	470000	480000	0	0	0	9	886	0.0886	3459	119	0.3459
1	480000	490000	0	0	0	0	0	0	0	0	0
1	490000	500000	0	0	0	0	0	0	0	0	0
1	500000	510000	0	0	0	0	0	0	0	0	0
1	510000	520000	0	0	0	0	0	0	0	0	0
1	520000	530000	1	40	0.004	64	3616	0.3616	1437	58	0.1437
1	530000	540000	1	42	0.0042	72	4820	0.482	4600	178	0.46
1	540000	550000	3	122	0.0122	84	4674	0.4674	4882	171	0.4882
1	550000	560000	2	48	0.0048	83	4910	0.491	5191	189	0.5191
1	560000	570000	2	74	0.0074	73	3472	0.3472	5299	194	0.5299
1	570000	580000	3	110	0.011	90	4741	0.4741	4341	164	0.4341
1	580000	590000	2	107	0.0107	81	4518	0.4518	5314	193	0.5314
1	590000	600000	3	145	0.0145	84	5152	0.5152	5108	182	0.5108
1	600000	610000	3	227	0.0227	75	3938	0.3938	5163	160	0.5163
1	610000	620000	2	72	0.0072	73	4169	0.4169	4736	155	0.4736
1	620000	630000	3	117	0.0117	80	4435	0.4435	5161	173	0.5161
1	630000	640000	2	76	0.0076	81	4423	0.4423	4975	165	0.4975
1	640000	650000	8	539	0.0539	83	5187	0.5187	5143	183	0.5143
1	650000	660000	2	87	0.0087	90	4998	0.4998	5817	182	0.5817
1	660000	670000	3	134	0.0134	84	4684	0.4684	5175	185	0.5175
1	670000	680000	3	104	0.0104	85	4703	0.4703	5078	192	0.5078
1	680000	690000	1	40	0.004	84	4448	0.4448	4971	165	0.4971
1	690000	700000	2	79	0.0079	85	4589	0.4589	5176	169	0.5176
1	700000	710000	0	0	0	73	4895	0.4895	4677	181	0.4677
1	710000	720000	4	166	0.0166	90	4937	0.4937	4922	183	0.4922
1	720000	730000	0	0	0	58	3121	0.3121	5050	162	0.505
1	730000	740000	5	187	0.0187	81	4890	0.489	4241	163	0.4241
1	740000	750000	2	79	0.0079	86	5194	0.5194	5443	184	0.5443
1	750000	760000	1	39	0.0039	59	3416	0.3416	5058	172	0.5058
1	760000	770000	3	100	0.01	74	3928	0.3928	4864	194	0.4864
1	770000	780000	0	0	0	73	3774	0.3774	4179	152	0.4179
1	780000	790000	4	150	0.015	99	4739	0.4739	5174	181	0.5174
1	790000	800000	3	111	0.0111	80	4427	0.4427	4964	182	0.4964
1	800000	810000	1	40	0.004	72	3947	0.3947	4612	173	0.4612
1	810000	820000	3	102	0.0102	72	4223	0.4223	4514	168	0.4514
1	820000	830000	4	157	0.0157	79	4616	0.4616	5152	167	0.5152
1	830000	840000	2	111	0.0111	93	4993	0.4993	5277	187	0.5277
1	840000	850000	0	0	0	83	4857	0.4857	4838	182	0.4838
1	850000	860000	1	33	0.0033	68	5229	0.5229	5731	179	0.5731
1	860000	870000	2	73	0.0073	83	5071	0.5071	5685	179	0.5685
1	870000	880000	0	0	0	86	5620	0.562	4994	151	0.4994
1	880000	890000	3	115	0.0115	95	5012	0.5012	5930	194	0.593
1	890000	900000	3	121	0.0121	74	5292	0.5292	5095	166	0.5095
1	900000	910000	1	41	0.0041	83	5479	0.5479	5508	184	0.5508
1	910000	920000	3	113	0.0113	71	5075	0.5075	4821	156	0.4821
1	920000	930000	3	114	0.0114	78	4081	0.4081	5361	167	0.5361
1	930000	940000	1	43	0.0043	86	5484	0.5484	5220	179	0.522
1	940000	950000	1	40	0.004	84	4504	0.4504	5579	185	0.5579
1	950000	960000	3	122	0.0122	89	5791	0.5791	4662	188	0.4662
1	960000	970000	0	0	0	68	4275	0.4275	5710	174	0.571
1	970000	980000	3	101	0.0101	75	5330	0.533	5005	169	0.5005
1	980000	990000	0	0	0	89	4889	0.4889	4993	175	0.4993
1	990000	1000000	2	77	0.0077	81	4855	0.4855	5122	165	0.5122
1	1000000	1010000	5	194	0.0194	82	5894	0.5894	5444	159	0.5444
1	1010000	1020000	1	41	0.0041	67	3821	0.3821	5708	190	0.5708
1	1020000	1030000	0	0	0	77	5581	0.5581	5401	169	0.5401
1	1030000	1040000	1	32	0.0032	88	4758	0.4758	5268	176	0.5268
1	1040000	1050000	1	33	0.0033	69	3685	0.3685	4362	159	0.4362
1	1050000	1060000	2	72	0.0072	79	4531	0.4531	5051	179	0.5051
1	1060000	1070000	0	0	0	84	4881	0.4881	5558	177	0.5558
1	1070000	1080000	2	83	0.0083	74	4569	0.4569	5262	173	0.5262
1	1080000	1090000	2	78	0.0078	74	4218	0.4218	4901	168	0.4901
1	1090000	1100000	1	40	0.004	86	5439	0.5439	4957	183	0.4957
1	1100000	1110000	1	47	0.0047	92	6157	0.6157	6016	186	0.6016
1	1110000	1120000	1	35	0.0035	80	4929	0.4929	5585	186	0.5585
1	1120000	1130000	2	77	0.0077	71	4412	0.4412	5136	180	0.5136
1	1130000	1140000	2	82	0.0082	71	5020	0.502	5247	173	0.5247
1	1140000	1150000	3	97	0.0097	90	5589	0.5589	5290	164	0.529
1	1150000	1160000	2	77	0.0077	90	4844	0.4844	5778	172	0.5778
1	1160000	1170000	3	125	0.0125	74	5386	0.5386	5019	177	0.5019
1	1170000	1180000	4	157	0.0157	85	5629	0.5629	6082	186	0.6082
1	1180000	1190000	2	80	0.008	81	5063	0.5063	5695	180	0.5695
1	1190000	1200000	3	124	0.0124	83	4501	0.4501	5245	176	0.5245
1	1200000	1210000	1	40	0.004	79	5079	0.5079	5108	183	0.5108
1	1210000	1220000	2	71	0.0071	87	5170	0.517	5173	180	0.5173
1	1220000	1230000	1	38	0.0038	71	4976	0.4976	5103	156	0.5103
1	1230000	1240000	1	36	0.0036	88	6051	0.6051	5471	168	0.5471
1	1240000	1250000	5	191	0.0191	89	6378	0.6378	5751	188	0.5751
1	1250000	1260000	2	70	0.007	74	4465	0.4465	5271	179	0.5271
1	1260000	1270000	3	107	0.0107	86	6333	0.6333	5181	156	0.5181
1	1270000	1280000	1	42	0.0042	85	5253	0.5253	5775	183	0.5775
1	1280000	1290000	3	134	0.0134	73	5119	0.5119	5344	177	0.5344
1	1290000	1300000	3	108	0.0108	82	4897	0.4897	4568	160	0.4568
1	1300000	1310000	3	133	0.0133	72	4382	0.4382	4125	159	0.4125
1	1310000	1320000	0	0	0	85	4573	0.4573	5576	182	0.5576
1	1320000	1330000	1	37	0.0037	84	4967	0.4967	5029	188	0.5029
1	1330000	1340000	3	112	0.0112	82	4717	0.4717	5061	180	0.5061
1	1340000	1350000	1	40	0.004	81	4443	0.4443	4758	179	0.4758
1	1350000	1360000	4	150	0.015	88	5475	0.5475	5005	173	0.5005
1	1360000	1370000	3	117	0.0117	84	5163	0.5163	5253	169	0.5253
1	1370000	1380000	4	168	0.0168	83	5965	0.5965	5880	185	0.588
1	1380000	1390000	0	0	0	87	4763	0.4763	5147	174	0.5147
1	1390000	1400000	5	204	0.0204	86	4880	0.488	4933	179	0.4933
1	1400000	1410000	3	114	0.0114	83	4646	0.4646	5491	194	0.5491
1	1410000	1420000	3	143	0.0143	79	4353	0.4353	4842	175	0.4842
1	1420000	1430000	3	117	0.0117	83	5230	0.523	5180	177	0.518
1	1430000	1440000	1	59	0.0059	83	4833	0.4833	5445	180	0.5445
1	1440000	1450000	4	181	0.0181	97	5017	0.5017	4978	183	0.4978
1	1450000	1460000	2	78	0.0078	80	4502	0.4502	4673	162	0.4673
1	1460000	1470000	2	77	0.0077	82	5112	0.5112	5238	178	0.5238
1	1470000	1480000	5	210	0.021	79	6106	0.6106	5636	184	0.5636
1	1480000	1490000	0	0	0	85	5092	0.5092	5085	166	0.5085
1	1490000	1500000	3	109	0.0109	80	4405	0.4405	5506	191	0.5506
1	1500000	1510000	0	0	0	95	4678	0.4678	4883	185	0.4883
1	1510000	1520000	1	42	0.0042	92	5081	0.5081	5258	180	0.5258
1	1520000	1530000	1	31	0.0031	83	4091	0.4091	4784	180	0.4784
1	1530000	1540000	2	104	0.0104	72	5000	0.5	4154	151	0.4154
1	1540000	1550000	3	171	0.0171	80	4293	0.4293	4922	165	0.4922
1	1550000	1560000	3	118	0.0118	90	6228	0.6228	5413	192	0.5413
1	1560000	1570000	5	202	0.0202	82	6069	0.6069	6242	187	0.6242
1	1570000	1580000	3	104	0.0104	84	4874	0.4874	5184	174	0.5184
1	1580000	1590000	1	42	0.0042	84	4292	0.4292	4896	180	0.4896
1	1590000	1600000	2	83	0.0083	97	5167	0.5167	4616	177	0.4616
1	1600000	1610000	1	40	0.004	85	4531	0.4531	5366	198	0.5366
1	1610000	1620000	0	0	0	85	4227	0.4227	4742	170	0.4742
1	1620000	1630000	2	75	0.0075	88	4974	0.4974	4719	175	0.4719
1	1630000	1640000	3	103	0.0103	89	5684	0.5684	5382	176	0.5382
1	1640000	1650000	2	83	0.0083	70	3990	0.399	4932	185	0.4932
1	1650000	1660000	3	119	0.0119	80	4269	0.4269	4831	176	0.4831
1	1660000	1670000	3	118	0.0118	91	5133	0.5133	4862	185	0.4862
1	1670000	1680000	1	40	0.004	94	5003	0.5003	4518	163	0.4518
1	1680000	1690000	1	39	0.0039	88	5265	0.5265	5418	174	0.5418
1	1690000	1700000	1	39	0.0039	88	4723	0.4723	5204	190	0.5204
1	1700000	1710000	4	175	0.0175	84	4843	0.4843	4872	188	0.4872
1	1710000	1720000	4	119	0.0119	84	4693	0.4693	5224	181	0.5224
1	1720000	1730000	0	0	0	92	4642	0.4642	4689	169	0.4689
1	1730000	1740000	2	84	0.0084	88	4546	0.4546	4627	177	0.4627
1	1740000	1750000	2	75	0.0075	98	4705	0.4705	5007	181	0.5007
1	1750000	1760000	2	86	0.0086	79	5044	0.5044	5156	187	0.5156
1	1760000	1770000	0	0	0	89	4774	0.4774	5477	180	0.5477
1	1770000	1780000	4	147	0.0147	79	4465	0.4465	5265	192	0.5265
1	1780000	1790000	2	72	0.0072	83	4592	0.4592	4877	181	0.4877
1	1790000	1800000	3	123	0.0123	91	4364	0.4364	4652	174	0.4652
1	1800000	1810000	4	156	0.0156	90	4510	0.451	5027	196	0.5027
1	1810000	1820000	2	78	0.0078	79	4196	0.4196	4584	181	0.4584
1	1820000	1830000	4	169	0.0169	80	5388	0.5388	5178	175	0.5178
1	1830000	1840000	3	87	0.0087	83	5258	0.5258	5449	178	0.5449
1	1840000	1850000	3	128	0.0128	78	4773	0.4773	5255	182	0.5255
1	1850000	1860000	1	42	0.0042	85	5173	0.5173	5453	190	0.5453
1	1860000	1870000	7	294	0.0294	73	4482	0.4482	4869	168	0.4869
1	1870000	1880000	2	76	0.0076	78	5079	0.5079	5362	183	0.5362
1	1880000	1890000	3	124	0.0124	71	4430	0.443	4719	166	0.4719
1	1890000	1900000	3	117	0.0117	77	4070	0.407	5036	172	0.5036
1	1900000	1910000	3	108	0.0108	86	4693	0.4693	5083	169	0.5083
1	1910000	1920000	0	0	0	83	5074	0.5074	4786	184	0.4786
1	1920000	1930000	3	120	0.012	79	4546	0.4546	5247	185	0.5247
1	1930000	1940000	5	299	0.0299	90	5292	0.5292	4923	168	0.4923
1	1940000	1950000	1	39	0.0039	77	4065	0.4065	5186	195	0.5186
1	1950000	1960000	4	152	0.0152	93	5350	0.535	5172	185	0.5172
1	1960000	1970000	0	0	0	88	5225	0.5225	5465	168	0.5465
1	1970000	1980000	3	109	0.0109	94	5257	0.5257	5387	176	0.5387
1	1980000	1990000	2	75	0.0075	89	5115	0.5115	5174	181	0.5174
1	1990000	2000000	2	80	0.008	91	4517	0.4517	5511	186	0.5511
1	2000000	2010000	0	0	0	82	4865	0.4865	4978	190	0.4978
1	2010000	2020000	4	160	0.016	78	4680	0.468	4933	179	0.4933
1	2020000	2030000	2	73	0.0073	77	4776	0.4776	5362	185	0.5362
1	2030000	2040000	1	38	0.0038	85	4320	0.432	4807	169	0.4807
1	2040000	2050000	0	0	0	85	4138	0.4138	5478	195	0.5478
1	2050000	2060000	1	32	0.0032	57	3027	0.3027	3463	137	0.3463
1	2060000	2070000	2	76	0.0076	87	4964	0.4964	4719	154	0.4719
1	2070000	2080000	2	67	0.0067	64	3917	0.3917	4772	165	0.4772
1	2080000	2090000	1	40	0.004	71	4156	0.4156	4517	153	0.4517
1	2090000	2100000	4	155	0.0155	81	4460	0.446	4530	163	0.453
1	2100000	2110000	1	47	0.0047	82	4487	0.4487	4879	192	0.4879
1	2110000	2120000	2	75	0.0075	79	4923	0.4923	4923	172	0.4923
1	2120000	2130000	4	143	0.0143	82	5177	0.5177	5371	178	0.5371
1	2130000	2140000	4	152	0.0152	80	5136	0.5136	5733	175	0.5733
1	2140000	2150000	2	81	0.0081	90	5574	0.5574	5371	187	0.5371
1	2150000	2160000	5	188	0.0188	69	5116	0.5116	5285	172	0.5285
1	2160000	2170000	4	160	0.016	87	5773	0.5773	5790	171	0.579
1	2170000	2180000	1	40	0.004	78	4357	0.4357	4984	184	0.4984
1	2180000	2190000	2	72	0.0072	78	4484	0.4484	5167	179	0.5167
1	2190000	2200000	0	0	0	80	4046	0.4046	4613	164	0.4613
1	2200000	2210000	1	39	0.0039	87	5163	0.5163	5133	170	0.5133
1	2210000	2220000	4	150	0.015	68	3973	0.3973	4896	183	0.4896
1	2220000	2230000	1	40	0.004	86	4709	0.4709	5360	178	0.536
1	2230000	2240000	2	72	0.0072	98	5695	0.5695	5582	183	0.5582
1	2240000	2250000	3	118	0.0118	88	6230	0.623	5482	190	0.5482
1	2250000	2260000	1	40	0.004	87	5504	0.5504	6066	184	0.6066
1	2260000	2270000	1	38	0.0038	94	5854	0.5854	5224	153	0.5224
1	2270000	2280000	4	147	0.0147	93	5560	0.556	5700	173	0.57
1	2280000	2290000	2	74	0.0074	83	5086	0.5086	5594	181	0.5594
1	2290000	2300000	0	0	0	80	4208	0.4208	5168	200	0.5168
1	2300000	2310000	1	30	0.003	95	5334	0.5334	5074	182	0.5074
1	2310000	2320000	2	42	0.0042	87	5397	0.5397	5755	185	0.5755
1	2320000	2330000	1	35	0.0035	86	5200	0.52	5068	174	0.5068
1	2330000	2340000	0	0	0	77	4275	0.4275	5033	180	0.5033
1	2340000	2350000	3	119	0.0119	94	5648	0.5648	5590	175	0.559
1	2350000	2360000	1	38	0.0038	85	4945	0.4945	5232	175	0.5232
1	2360000	2370000	2	74	0.0074	83	5286	0.5286	5429	171	0.5429
1	2370000	2380000	4	139	0.0139	92	5957	0.5957	5284	183	0.5284
1	2380000	2390000	1	44	0.0044	86	5816	0.5816	5765	174	0.5765
1	2390000	2400000	0	0	0	74	5013	0.5013	5544	178	0.5544
1	2400000	2410000	2	80	0.008	90	5917	0.5917	6115	188	0.6115
1	2410000	2420000	3	112	0.0112	89	5469	0.5469	6315	188	0.6315
1	2420000	2430000	3	105	0.0105	88	5645	0.5645	5131	181	0.5131
1	2430000	2440000	4	147	0.0147	92	6372	0.6372	5577	180	0.5577
1	2440000	2450000	1	39	0.0039	84	5118	0.5118	5519	181	0.5519
1	2450000	2460000	0	0	0	90	5274	0.5274	5493	193	0.5493
1	2460000	2470000	3	125	0.0125	77	5417	0.5417	5869	187	0.5869
1	2470000	2480000	4	154	0.0154	88	5784	0.5784	5522	181	0.5522
1	2480000	2490000	2	73	0.0073	82	5389	0.5389	5988	173	0.5988
1	2490000	2500000	0	0	0	79	5237	0.5237	5389	183	0.5389
1	2500000	2510000	3	107	0.0107	84	4798	0.4798	5187	179	0.5187
1	2510000	2520000	4	144	0.0144	84	5021	0.5021	4961	191	0.4961
1	2520000	2530000	6	223	0.0223	83	4843	0.4843	5444	172	0.5444
1	2530000	2540000	2	77	0.0077	80	5180	0.518	5240	187	0.524
1	2540000	2550000	4	164	0.0164	73	4180	0.418	5332	166	0.5332
1	2550000	2560000	3	114	0.0114	81	4678	0.4678	5024	188	0.5024
1	2560000	2570000	3	127	0.0127	82	4779	0.4779	5450	166	0.545
1	2570000	2580000	1	36	0.0036	67	4376	0.4376	5167	179	0.5167
1	2580000	2590000	0	0	0	79	4032	0.4032	5245	178	0.5245
1	2590000	2600000	0	0	0	65	3277	0.3277	5845	196	0.5845
1	2600000	2610000	0	0	0	74	3457	0.3457	5532	185	0.5532
1	2610000	2620000	0	0	0	70	3374	0.3374	5406	180	0.5406
1	2620000	2630000	1	31	0.0031	68	3392	0.3392	5873	198	0.5873
1	2630000	2640000	0	0	0	32	1805	0.1805	5266	181	0.5266
1	2640000	2650000	0	0	0	0	0	0	0	0	0
1	2650000	2660000	0	0	0	0	0	0	0	0	0
1	2660000	2670000	0	0	0	0	0	0	0	0	0
1	2670000	2680000	0	0	0	0	0	0	0	0	0
1	2680000	2690000	0	0	0	49	2643	0.2643	456	13	0.0456
1	2690000	2700000	0	0	0	88	4729	0.4729	6297	195	0.6297
1	2700000	2710000	3	108	0.0108	82	5269	0.5269	5245	158	0.5245
1	2710000	2720000	2	80	0.008	76	4391	0.4391	4955	157	0.4955
1	2720000	2730000	3	125	0.0125	99	5228	0.5228	5160	176	0.516
1	2730000	2740000	3	103	0.0103	79	4792	0.4792	5513	186	0.5513
1	2740000	2750000	1	40	0.004	90	4695	0.4695	5493	171	0.5493
1	2750000	2760000	2	72	0.0072	81	4144	0.4144	5170	177	0.517
1	2760000	2770000	0	0	0	79	3987	0.3987	4643	174	0.4643
1	2770000	2780000	1	31	0.0031	84	5263	0.5263	4950	185	0.495
1	2780000	2790000	2	82	0.0082	81	5168	0.5168	5422	175	0.5422
1	2790000	2800000	2	80	0.008	87	5513	0.5513	5210	167	0.521
1	2800000	2810000	2	80	0.008	86	4857	0.4857	5654	183	0.5654
1	2810000	2820000	2	83	0.0083	89	5196	0.5196	5369	176	0.5369
1	2820000	2830000	2	75	0.0075	95	5754	0.5754	5197	184	0.5197
1	2830000	2840000	2	75	0.0075	82	5510	0.551	5808	176	0.5808
1	2840000	2850000	1	39	0.0039	85	4753	0.4753	5683	205	0.5683
1	2850000	2860000	2	82	0.0082	91	4948	0.4948	5476	172	0.5476
1	2860000	2870000	0	0	0	75	4591	0.4591	5028	166	0.5028
1	2870000	2880000	3	128	0.0128	80	4869	0.4869	5397	195	0.5397
1	2880000	2890000	4	155	0.0155	76	4853	0.4853	4951	163	0.4951
1	2890000	2900000	3	109	0.0109	72	4880	0.488	4718	145	0.4718
1	2900000	2910000	3	116	0.0116	72	3958	0.3958	5332	178	0.5332
1	2910000	2920000	2	146	0.0146	84	4812	0.4812	5072	167	0.5072
1	2920000	2930000	0	0	0	93	4821	0.4821	5424	187	0.5424
1	2930000	2940000	1	42	0.0042	87	5244	0.5244	5342	173	0.5342
1	2940000	2950000	1	34	0.0034	78	4917	0.4917	5188	186	0.5188
1	2950000	2960000	3	116	0.0116	89	5790	0.579	5909	199	0.5909
1	2960000	2970000	2	69	0.0069	80	3987	0.3987	4928	173	0.4928
1	2970000	2980000	2	85	0.0085	89	4945	0.4945	4474	160	0.4474
1	2980000	2990000	2	82	0.0082	85	5896	0.5896	5564	184	0.5564
1	2990000	3000000	2	117	0.0117	93	5258	0.5258	5991	166	0.5991
1	3000000	3010000	3	120	0.012	92	5306	0.5306	5068	184	0.5068
1	3010000	3020000	1	38	0.0038	82	5195	0.5195	5590	201	0.559
1	3020000	3030000	0	0	0	80	5302	0.5302	5240	194	0.524
1	3030000	3040000	1	42	0.0042	75	4714	0.4714	5493	186	0.5493
1	3040000	3050000	3	118	0.0118	93	5289	0.5289	5724	180	0.5724
1	3050000	3060000	0	0	0	90	4914	0.4914	5555	192	0.5555
1	3060000	3070000	0	0	0	80	4559	0.4559	4772	183	0.4772
1	3070000	3080000	3	120	0.012	89	5291	0.5291	4850	169	0.485
1	3080000	3090000	4	188	0.0188	67	5143	0.5143	4967	172	0.4967
1	3090000	3100000	1	34	0.0034	63	3849	0.3849	5215	172	0.5215
1	3100000	3110000	1	38	0.0038	84	4979	0.4979	4795	161	0.4795
1	3110000	3120000	1	43	0.0043	81	5058	0.5058	5432	182	0.5432
1	3120000	3130000	1	37	0.0037	81	4504	0.4504	5048	185	0.5048
1	3130000	3140000	1	35	0.0035	78	4406	0.4406	5278	185	0.5278
1	3140000	3150000	4	148	0.0148	98	5400	0.54	5270	177	0.527
1	3150000	3160000	1	32	0.0032	87	4778	0.4778	5499	182	0.5499
1	3160000	3170000	3	147	0.0147	88	4572	0.4572	4973	175	0.4973
1	3170000	3180000	2	65	0.0065	88	4495	0.4495	5103	181	0.5103
1	3180000	3190000	0	0	0	71	4036	0.4036	4682	157	0.4682
1	3190000	3200000	3	114	0.0114	98	5099	0.5099	5770	181	0.577
1	3200000	3210000	3	119	0.0119	92	5149	0.5149	5768	176	0.5768
1	3210000	3220000	1	44	0.0044	74	3659	0.3659	4958	174	0.4958
1	3220000	3230000	2	76	0.0076	79	4708	0.4708	4837	174	0.4837
1	3230000	3240000	1	43	0.0043	87	4400	0.44	5062	180	0.5062
1	3240000	3250000	2	64	0.0064	84	4920	0.492	5445	166	0.5445
1	3250000	3260000	2	72	0.0072	87	5528	0.5528	5240	175	0.524
1	3260000	3270000	4	156	0.0156	78	4677	0.4677	4991	167	0.4991
1	3270000	3280000	4	166	0.0166	80	5378	0.5378	5498	182	0.5498
1	3280000	3290000	2	76	0.0076	88	4747	0.4747	5223	177	0.5223
1	3290000	3300000	1	45	0.0045	82	4698	0.4698	5017	182	0.5017
1	3300000	3310000	1	41	0.0041	88	4679	0.4679	4512	154	0.4512
1	3310000	3320000	1	39	0.0039	85	5357	0.5357	5219	181	0.5219
1	3320000	3330000	7	265	0.0265	81	4756	0.4756	5824	202	0.5824
1	3330000	3340000	3	126	0.0126	86	5045	0.5045	4804	162	0.4804
1	3340000	3350000	2	68	0.0068	86	4943	0.4943	5351	175	0.5351
1	3350000	3360000	1	40	0.004	81	4612	0.4612	5186	176	0.5186
1	3360000	3370000	3	112	0.0112	80	4254	0.4254	5110	185	0.511
1	3370000	3380000	0	0	0	90	5422	0.5422	5270	186	0.527
1	3380000	3390000	3	128	0.0128	89	5612	0.5612	5838	194	0.5838
1	3390000	3400000	4	173	0.0173	83	6487	0.6487	5782	184	0.5782
1	3400000	3410000	6	237	0.0237	91	5549	0.5549	5345	176	0.5345
1	3410000	3420000	0	0	0	88	6573	0.6573	5758	184	0.5758
1	3420000	3430000	3	119	0.0119	93	5695	0.5695	6011	188	0.6011
1	3430000	3440000	0	0	0	93	5982	0.5982	5925	193	0.5925
1	3440000	3450000	3	112	0.0112	94	5643	0.5643	5654	188	0.5654
1	3450000	3460000	2	80	0.008	83	5355	0.5355	5459	173	0.5459
1	3460000	3470000	2	71	0.0071	88	5502	0.5502	5861	174	0.5861
1	3470000	3480000	2	90	0.009	93	5236	0.5236	5649	184	0.5649
1	3480000	3490000	1	33	0.0033	75	4508	0.4508	5236	172	0.5236
1	3490000	3500000	0	0	0	92	5211	0.5211	4684	160	0.4684
1	3500000	3510000	1	35	0.0035	73	4520	0.452	5020	173	0.502
1	3510000	3520000	3	117	0.0117	79	5306	0.5306	5086	172	0.5086
1	3520000	3530000	3	114	0.0114	81	4748	0.4748	5551	164	0.5551
1	3530000	3540000	1	35	0.0035	76	4432	0.4432	5173	173	0.5173
1	3540000	3550000	2	78	0.0078	89	5635	0.5635	4874	175	0.4874
1	3550000	3560000	1	36	0.0036	86	4968	0.4968	5445	178	0.5445
1	3560000	3570000	1	63	0.0063	100	5970	0.597	5466	175	0.5466
1	3570000	3580000	3	254	0.0254	84	4781	0.4781	5485	186	0.5485
1	3580000	3590000	2	76	0.0076	83	4983	0.4983	5266	164	0.5266
1	3590000	3600000	2	77	0.0077	75	5171	0.5171	5161	166	0.5161
1	3600000	3610000	3	116	0.0116	94	5424	0.5424	5147	173	0.5147
1	3610000	3620000	5	199	0.0199	79	4553	0.4553	4440	143	0.444
1	3620000	3630000	4	151	0.0151	92	5480	0.548	5462	175	0.5462
1	3630000	3640000	2	82	0.0082	100	6128	0.6128	5680	183	0.568
1	3640000	3650000	1	39	0.0039	76	4839	0.4839	4424	148	0.4424
1	3650000	3660000	0	0	0	85	4607	0.4607	5548	183	0.5548
1	3660000	3670000	3	119	0.0119	84	4947	0.4947	5168	187	0.5168
1	3670000	3680000	2	78	0.0078	83	4745	0.4745	5378	186	0.5378
1	3680000	3690000	1	42	0.0042	84	4787	0.4787	5168	172	0.5168
1	3690000	3700000	2	88	0.0088	83	5531	0.5531	5464	189	0.5464
1	3700000	3710000	2	68	0.0068	87	4937	0.4937	5064	185	0.5064
1	3710000	3720000	1	47	0.0047	90	4563	0.4563	5247	180	0.5247
1	3720000	3730000	1	40	0.004	84	5060	0.506	5066	172	0.5066
1	3730000	3740000	1	36	0.0036	88	4760	0.476	5354	181	0.5354
1	3740000	3750000	1	35	0.0035	81	4530	0.453	4773	166	0.4773
1	3750000	3760000	2	79	0.0079	86	4926	0.4926	5178	166	0.5178
1	3760000	3770000	3	140	0.014	88	5336	0.5336	5077	167	0.5077
1	3770000	3780000	3	111	0.0111	78	4332	0.4332	5227	180	0.5227
1	3780000	3790000	1	40	0.004	74	4346	0.4346	4898	169	0.4898
1	3790000	3800000	1	34	0.0034	79	4136	0.4136	5319	201	0.5319
1	3800000	3810000	1	49	0.0049	84	5380	0.538	4952	176	0.4952
1	3810000	3820000	1	32	0.0032	72	4066	0.4066	5025	191	0.5025
1	3820000	3830000	4	138	0.0138	86	4892	0.4892	4866	166	0.4866
1	3830000	3840000	2	82	0.0082	82	4317	0.4317	5126	173	0.5126
1	3840000	3850000	0	0	0	45	2161	0.2161	4322	173	0.4322
1	3850000	3860000	0	0	0	0	0	0	105	4	0.0105
1	3860000	3870000	0	0	0	0	0	0	0	0	0
1	3870000	3880000	0	0	0	0	0	0	0	0	0
1	3880000	3890000	0	0	0	0	0	0	0	0	0
1	3890000	3900000	0	0	0	0	0	0	0	0	0
1	3900000	3910000	0	0	0	0	0	0	0	0	0
1	3910000	3920000	0	0	0	0	0	0	0	0	0
1	3920000	3930000	0	0	0	0	0	0	0	0	0
1	3930000	3940000	0	0	0	0	0	0	0	0	0
1	3940000	3950000	0	0	0	0	0	0	0	0	0
1	3950000	3960000	0	0	0	0	0	0	0	0	0
1	3960000	3970000	0	0	0	0	0	0	0	0	0
1	3970000	3980000	0	0	0	0	0	0	0	0	0
1	3980000	3990000	0	0	0	0	0	0	0	0	0
1	3990000	4000000	1	40	0.004	38	2181	0.2181	0	0	0
1	4000000	4010000	1	36	0.0036	88	4986	0.4986	4920	175	0.492
1	4010000	4020000	1	39	0.0039	83	4396	0.4396	4732	183	0.4732
1	4020000	4030000	2	66	0.0066	88	4639	0.4639	5161	173	0.5161
1	4030000	4040000	2	75	0.0075	78	4534	0.4534	5406	185	0.5406
1	4040000	4050000	4	217	0.0217	81	4466	0.4466	5139	180	0.5139
1	4050000	4060000	1	40	0.004	81	4289	0.4289	5339	180	0.5339
1	4060000	4070000	1	38	0.0038	83	4549	0.4549	4961	186	0.4961
1	4070000	4080000	4	157	0.0157	86	4376	0.4376	5204	173	0.5204
1	4080000	4090000	2	73	0.0073	88	4311	0.4311	4723	175	0.4723
1	4090000	4100000	1	39	0.0039	71	3691	0.3691	4979	184	0.4979
1	4100000	4110000	2	69	0.0069	77	4327	0.4327	4270	151	0.427
1	4110000	4120000	3	108	0.0108	84	4674	0.4674	4959	175	0.4959
1	4120000	4130000	0	0	0	65	3265	0.3265	4943	165	0.4943
1	4130000	4140000	1	34	0.0034	80	4052	0.4052	3944	143	0.3944
1	4140000	4150000	1	45	0.0045	89	4619	0.4619	4508	162	0.4508
1	4150000	4160000	7	437	0.0437	93	4597	0.4597	5242	187	0.5242
1	4160000	4170000	2	558	0.0558	81	4802	0.4802	5328	172	0.5328
1	4170000	4180000	4	143	0.0143	77	4047	0.4047	4895	174	0.4895
1	4180000	4190000	0	0	0	92	4746	0.4746	5440	173	0.544
1	4190000	4200000	2	80	0.008	78	4008	0.4008	5131	186	0.5131
1	4200000	4210000	3	110	0.011	78	4453	0.4453	4871	178	0.4871
1	4210000	4220000	3	122	0.0122	92	5039	0.5039	5078	178	0.5078
1	4220000	4230000	0	0	0	74	4000	0.4	5068	185	0.5068
1	4230000	4240000	2	89	0.0089	82	4405	0.4405	4962	185	0.4962
1	4240000	4250000	1	37	0.0037	74	3793	0.3793	4445	172	0.4445
1	4250000	4260000	2	76	0.0076	69	3693	0.3693	4755	162	0.4755
1	4260000	4270000	2	88	0.0088	75	3454	0.3454	4311	167	0.4311
1	4270000	4280000	4	148	0.0148	75	4216	0.4216	4802	177	0.4802
1	4280000	4290000	1	32	0.0032	81	4569	0.4569	4626	172	0.4626
1	4290000	4300000	3	107	0.0107	95	4826	0.4826	4934	181	0.4934
1	4300000	4310000	2	86	0.0086	91	4860	0.486	5323	164	0.5323
1	4310000	4320000	0	0	0	77	4011	0.4011	4750	172	0.475
1	4320000	4330000	5	192	0.0192	84	4353	0.4353	4600	173	0.46
1	4330000	4340000	1	39	0.0039	80	4192	0.4192	4828	171	0.4828
1	4340000	4350000	1	33	0.0033	75	3873	0.3873	5217	188	0.5217
1	4350000	4360000	1	34	0.0034	65	3575	0.3575	4709	170	0.4709
1	4360000	4370000	1	38	0.0038	93	4850	0.485	4389	157	0.4389
1	4370000	4380000	2	69	0.0069	85	4788	0.4788	5205	183	0.5205
1	4380000	4390000	3	103	0.0103	77	3954	0.3954	4542	165	0.4542
1	4390000	4400000	3	120	0.012	77	3817	0.3817	4080	163	0.408
1	4400000	4410000	0	0	0	92	5109	0.5109	5018	174	0.5018
1	4410000	4420000	0	0	0	80	4147	0.4147	4806	172	0.4806
1	4420000	4430000	1	40	0.004	85	4477	0.4477	5026	182	0.5026
1	4430000	4440000	2	111	0.0111	73	3701	0.3701	4151	157	0.4151
1	4440000	4450000	1	39	0.0039	97	4714	0.4714	4887	178	0.4887
1	4450000	4460000	0	0	0	89	4957	0.4957	4846	177	0.4846
1	4460000	4470000	1	71	0.0071	80	4176	0.4176	5207	187	0.5207
1	4470000	4480000	1	40	0.004	93	4508	0.4508	5039	185	0.5039
1	4480000	4490000	5	263	0.0263	90	5032	0.5032	4774	180	0.4774
1	4490000	4500000	2	72	0.0072	92	4602	0.4602	5414	159	0.5414
1	4500000	4510000	1	41	0.0041	88	4532	0.4532	4991	181	0.4991
1	4510000	4520000	1	32	0.0032	82	4428	0.4428	4950	175	0.495
1	4520000	4530000	2	68	0.0068	91	5112	0.5112	4932	181	0.4932
1	4530000	4540000	4	156	0.0156	80	4578	0.4578	5063	177	0.5063
1	4540000	4550000	0	0	0	85	4384	0.4384	4740	180	0.474
1	4550000	4560000	3	125	0.0125	74	3967	0.3967	4659	171	0.4659
1	4560000	4570000	1	41	0.0041	84	4141	0.4141	4360	169	0.436
1	4570000	4580000	0	0	0	89	4663	0.4663	4915	187	0.4915
1	4580000	4590000	2	69	0.0069	78	4301	0.4301	4496	169	0.4496
1	4590000	4600000	2	80	0.008	84	4741	0.4741	5315	175	0.5315
1	4600000	4610000	1	37	0.0037	82	4166	0.4166	4509	163	0.4509
1	4610000	4620000	1	31	0.0031	77	4655	0.4655	5147	194	0.5147
1	4620000	4630000	1	36	0.0036	83	4395	0.4395	5442	195	0.5442
1	4630000	4640000	1	35	0.0035	79	3760	0.376	4928	185	0.4928
1	4640000	4650000	2	87	0.0087	87	4294	0.4294	4829	175	0.4829
1	4650000	4660000	7	302	0.0302	81	4833	0.4833	5227	177	0.5227
1	4660000	4670000	1	43	0.0043	81	4473	0.4473	5266	186	0.5266
1	4670000	4680000	7	442	0.0442	70	4240	0.424	4868	171	0.4868
1	4680000	4690000	2	69	0.0069	84	4518	0.4518	5171	175	0.5171
1	4690000	4700000	1	44	0.0044	77	4027	0.4027	4761	172	0.4761
1	4700000	4710000	0	0	0	77	4066	0.4066	4668	167	0.4668
1	4710000	4720000	5	186	0.0186	80	5317	0.5317	5076	169	0.5076
1	4720000	4730000	1	40	0.004	86	4725	0.4725	5311	174	0.5311
1	4730000	4740000	1	30	0.003	87	4644	0.4644	5045	172	0.5045
1	4740000	4750000	2	70	0.007	90	4961	0.4961	4750	173	0.475
1	4750000	4760000	1	40	0.004	80	4558	0.4558	5682	190	0.5682
1	4760000	4770000	0	0	0	87	4881	0.4881	5469	175	0.5469
1	4770000	4780000	2	63	0.0063	86	4857	0.4857	5274	168	0.5274
1	4780000	4790000	0	0	0	79	4814	0.4814	4834	179	0.4834
1	4790000	4800000	1	39	0.0039	89	4369	0.4369	5460	181	0.546
1	4800000	4810000	4	140	0.014	79	4226	0.4226	4698	167	0.4698
1	4810000	4820000	3	131	0.0131	85	4687	0.4687	4967	185	0.4967
1	4820000	4830000	2	74	0.0074	74	4248	0.4248	4850	184	0.485
1	4830000	4840000	1	41	0.0041	81	4215	0.4215	4369	166	0.4369
1	4840000	4850000	5	258	0.0258	92	4687	0.4687	4898	179	0.4898
1	4850000	4860000	3	107	0.0107	96	4793	0.4793	4737	171	0.4737
1	4860000	4870000	3	119	0.0119	76	4511	0.4511	5015	184	0.5015
1	4870000	4880000	3	104	0.0104	83	4570	0.457	5157	180	0.5157
1	4880000	4890000	4	205	0.0205	76	4349	0.4349	5002	171	0.5002
1	4890000	4900000	5	189	0.0189	83	4820	0.482	5355	188	0.5355
1	4900000	4910000	4	156	0.0156	90	5206	0.5206	5375	177	0.5375
1	4910000	4920000	8	336	0.0336	87	5427	0.5427	5382	187	0.5382
1	4920000	4930000	1	31	0.0031	77	3926	0.3926	5101	166	0.5101
1	4930000	4940000	1	32	0.0032	81	4302	0.4302	4851	179	0.4851
1	4940000	4950000	3	118	0.0118	78	4366	0.4366	4936	168	0.4936
1	4950000	4960000	1	39	0.0039	81	4208	0.4208	4617	171	0.4617
1	4960000	4970000	3	105	0.0105	85	4488	0.4488	4829	162	0.4829
1	4970000	4980000	2	71	0.0071	79	4450	0.445	4915	178	0.4915
1	4980000	4990000	2	95	0.0095	89	4741	0.4741	5032	194	0.5032
1	4990000	5000000	5	238	0.0238	86	5046	0.5046	5240	183	0.524
1	5000000	5010000	2	80	0.008	79	4518	0.4518	4635	174	0.4635
1	5010000	5020000	1	54	0.0054	77	4096	0.4096	5010	174	0.501
1	5020000	5030000	1	36	0.0036	88	4264	0.4264	4717	177	0.4717
1	5030000	5040000	1	41	0.0041	77	4093	0.4093	5082	177	0.5082
1	5040000	5050000	0	0	0	83	4191	0.4191	4879	181	0.4879
1	5050000	5060000	1	29	0.0029	85	4314	0.4314	4711	175	0.4711
1	5060000	5070000	2	81	0.0081	89	4538	0.4538	5067	172	0.5067
1	5070000	5080000	1	39	0.0039	81	4115	0.4115	4713	174	0.4713
1	5080000	5090000	0	0	0	87	5165	0.5165	4899	180	0.4899
1	5090000	5100000	3	103	0.0103	83	4265	0.4265	5275	188	0.5275
1	5100000	5110000	1	41	0.0041	74	3793	0.3793	4725	182	0.4725
1	5110000	5120000	0	0	0	66	3209	0.3209	3937	159	0.3937
1	5120000	5130000	1	63	0.0063	91	5042	0.5042	5391	185	0.5391
1	5130000	5140000	6	740	0.074	80	4910	0.491	5480	180	0.548
1	5140000	5150000	4	184	0.0184	75	4434	0.4434	5227	167	0.5227
1	5150000	5160000	7	289	0.0289	98	5109	0.5109	5182	183	0.5182
1	5160000	5170000	9	347	0.0347	93	5250	0.525	4852	169	0.4852
1	5170000	5180000	1	35	0.0035	76	4071	0.4071	4917	167	0.4917
1	5180000	5190000	4	158	0.0158	81	4435	0.4435	4342	174	0.4342
1	5190000	5200000	1	38	0.0038	83	4021	0.4021	4753	179	0.4753
1	5200000	5210000	1	36	0.0036	87	4647	0.4647	5069	193	0.5069
1	5210000	5220000	3	120	0.012	86	4627	0.4627	5067	191	0.5067
1	5220000	5230000	3	112	0.0112	85	4761	0.4761	4735	177	0.4735
1	5230000	5240000	3	109	0.0109	83	4610	0.461	4992	172	0.4992
1	5240000	5250000	6	205	0.0205	84	4203	0.4203	5314	177	0.5314
1	5250000	5260000	2	79	0.0079	88	4910	0.491	5051	172	0.5051
1	5260000	5270000	3	112	0.0112	84	4349	0.4349	4953	179	0.4953
1	5270000	5280000	5	679	0.0679	74	4841	0.4841	5199	164	0.5199
1	5280000	5290000	3	113	0.0113	85	4402	0.4402	4942	190	0.4942
1	5290000	5300000	3	99	0.0099	85	4391	0.4391	5176	172	0.5176
1	5300000	5310000	2	71	0.0071	60	3764	0.3764	4666	180	0.4666
1	5310000	5320000	5	184	0.0184	85	4542	0.4542	4893	172	0.4893
1	5320000	5330000	1	34	0.0034	90	4659	0.4659	4927	172	0.4927
1	5330000	5340000	0	0	0	84	4495	0.4495	5196	186	0.5196
1	5340000	5350000	1	41	0.0041	76	3970	0.397	4973	163	0.4973
1	5350000	5360000	2	74	0.0074	88	4544	0.4544	4890	173	0.489
1	5360000	5370000	3	111	0.0111	90	4936	0.4936	4794	183	0.4794
1	5370000	5380000	0	0	0	83	4305	0.4305	4975	187	0.4975
1	5380000	5390000	3	290	0.029	76	4483	0.4483	5052	164	0.5052
1	5390000	5400000	1	41	0.0041	67	4435	0.4435	4706	158	0.4706
1	5400000	5410000	1	36	0.0036	87	4666	0.4666	4716	173	0.4716
1	5410000	5420000	2	76	0.0076	88	4614	0.4614	4491	178	0.4491
1	5420000	5430000	1	38	0.0038	83	4432	0.4432	5382	187	0.5382
1	5430000	5440000	1	38	0.0038	89	4927	0.4927	5303	204	0.5303
1	5440000	5450000	5	226	0.0226	83	4375	0.4375	5757	181	0.5757
1	5450000	5460000	3	106	0.0106	78	4337	0.4337	4636	164	0.4636
1	5460000	5470000	0	0	0	67	3997	0.3997	4445	174	0.4445
1	5470000	5480000	2	114	0.0114	83	4702	0.4702	4898	184	0.4898
1	5480000	5490000	3	107	0.0107	83	4309	0.4309	4858	174	0.4858
1	5490000	5500000	2	39	0.0039	88	4637	0.4637	4586	171	0.4586
1	5500000	5510000	3	85	0.0085	94	4748	0.4748	5203	189	0.5203
1	5510000	5520000	2	56	0.0056	86	4308	0.4308	5061	188	0.5061
1	5520000	5530000	2	76	0.0076	81	4090	0.409	4882	192	0.4882
1	5530000	5540000	0	0	0	77	4101	0.4101	4481	180	0.4481
1	5540000	5550000	0	0	0	83	4406	0.4406	5159	186	0.5159
1	5550000	5560000	0	0	0	87	4468	0.4468	4819	174	0.4819
1	5560000	5570000	2	88	0.0088	81	4494	0.4494	4931	175	0.4931
1	5570000	5580000	2	84	0.0084	84	4189	0.4189	5287	177	0.5287
1	5580000	5590000	0	0	0	89	4682	0.4682	4973	177	0.4973
1	5590000	5600000	3	102	0.0102	70	4154	0.4154	5055	184	0.5055
1	5600000	5610000	4	137	0.0137	73	3943	0.3943	4628	159	0.4628
1	5610000	5620000	3	133	0.0133	86	4680	0.468	5118	181	0.5118
1	5620000	5630000	1	54	0.0054	85	4687	0.4687	5183	171	0.5183
1	5630000	5640000	0	0	0	87	4620	0.462	5288	180	0.5288
1	5640000	5650000	3	121	0.0121	79	3937	0.3937	4419	169	0.4419
1	5650000	5660000	1	43	0.0043	81	4439	0.4439	4761	163	0.4761
1	5660000	5670000	2	103	0.0103	75	4321	0.4321	4417	159	0.4417
1	5670000	5680000	2	74	0.0074	85	4344	0.4344	5524	179	0.5524
1	5680000	5690000	2	74	0.0074	77	4331	0.4331	4983	174	0.4983
1	5690000	5700000	3	131	0.0131	81	4820	0.482	4947	169	0.4947
1	5700000	5710000	0	0	0	81	4225	0.4225	4945	181	0.4945
1	5710000	5720000	1	83	0.0083	84	4315	0.4315	5047	167	0.5047
1	5720000	5730000	1	31	0.0031	80	4473	0.4473	4787	163	0.4787
1	5730000	5740000	1	32	0.0032	74	3807	0.3807	4889	181	0.4889
1	5740000	5750000	1	33	0.0033	93	4268	0.4268	4278	155	0.4278
1	5750000	5760000	2	81	0.0081	79	4276	0.4276	4972	188	0.4972
1	5760000	5770000	1	33	0.0033	91	4772	0.4772	4934	167	0.4934
1	5770000	5780000	1	35	0.0035	89	4655	0.4655	5215	172	0.5215
1	5780000	5790000	1	67	0.0067	85	4501	0.4501	5221	180	0.5221
1	5790000	5800000	3	112	0.0112	65	3555	0.3555	5274	189	0.5274
1	5800000	5810000	4	197	0.0197	76	5093	0.5093	4412	148	0.4412
1	5810000	5820000	1	31	0.0031	82	4519	0.4519	4992	176	0.4992
1	5820000	5830000	0	0	0	82	4236	0.4236	5124	182	0.5124
1	5830000	5840000	1	37	0.0037	86	4506	0.4506	5282	189	0.5282
1	5840000	5850000	3	121	0.0121	78	4566	0.4566	5137	171	0.5137
1	5850000	5860000	3	196	0.0196	87	4895	0.4895	5281	183	0.5281
1	5860000	5870000	3	110	0.011	77	4311	0.4311	4564	160	0.4564
1	5870000	5880000	3	164	0.0164	82	4043	0.4043	4763	166	0.4763
1	5880000	5890000	1	41	0.0041	79	3867	0.3867	4642	169	0.4642
1	5890000	5900000	2	81	0.0081	89	5146	0.5146	4723	155	0.4723
1	5900000	5910000	2	64	0.0064	86	5113	0.5113	5392	195	0.5392
1	5910000	5920000	2	83	0.0083	99	5235	0.5235	5105	185	0.5105
1	5920000	5930000	1	43	0.0043	88	4704	0.4704	5200	195	0.52
1	5930000	5940000	2	75	0.0075	83	5146	0.5146	5497	173	0.5497
1	5940000	5950000	1	34	0.0034	83	4628	0.4628	4818	163	0.4818
1	5950000	5960000	0	0	0	73	4250	0.425	5290	176	0.529
1	5960000	5970000	3	130	0.013	95	4945	0.4945	4704	170	0.4704
1	5970000	5980000	0	0	0	85	4304	0.4304	5076	180	0.5076
1	5980000	5990000	3	114	0.0114	77	4397	0.4397	4749	176	0.4749
1	5990000	6000000	1	33	0.0033	82	4624	0.4624	5055	176	0.5055
1	6000000	6010000	0	0	0	83	4462	0.4462	4936	180	0.4936
1	6010000	6020000	1	36	0.0036	73	3788	0.3788	4816	167	0.4816
1	6020000	6030000	2	138	0.0138	79	4211	0.4211	4958	177	0.4958
1	6030000	6040000	1	35	0.0035	95	5033	0.5033	5101	189	0.5101
1	6040000	6050000	2	81	0.0081	94	5025	0.5025	4836	178	0.4836
1	6050000	6060000	1	55	0.0055	73	4068	0.4068	4533	163	0.4533
1	6060000	6070000	4	160	0.016	75	4428	0.4428	5032	177	0.5032
1	6070000	6080000	4	161	0.0161	84	4743	0.4743	4264	144	0.4264
1	6080000	6090000	3	119	0.0119	73	4458	0.4458	4398	165	0.4398
1	6090000	6100000	3	111	0.0111	75	4015	0.4015	4621	174	0.4621
1	6100000	6110000	1	42	0.0042	84	4740	0.474	4885	170	0.4885
1	6110000	6120000	4	161	0.0161	86	5106	0.5106	5157	200	0.5157
1	6120000	6130000	1	32	0.0032	84	4877	0.4877	5314	183	0.5314
1	6130000	6140000	1	38	0.0038	80	4942	0.4942	5477	173	0.5477
1	6140000	6150000	3	110	0.011	84	4670	0.467	5025	183	0.5025
1	6150000	6160000	1	37	0.0037	87	4733	0.4733	4961	169	0.4961
1	6160000	6170000	2	77	0.0077	71	3990	0.399	5530	188	0.553
1	6170000	6180000	3	235	0.0235	88	4602	0.4602	3851	129	0.3851
1	6180000	6190000	1	39	0.0039	95	4693	0.4693	4973	179	0.4973
1	6190000	6200000	2	78	0.0078	86	4901	0.4901	5062	177	0.5062
1	6200000	6210000	3	118	0.0118	90	4935	0.4935	5583	193	0.5583
1	6210000	6220000	1	39	0.0039	80	4205	0.4205	4637	156	0.4637
1	6220000	6230000	3	128	0.0128	78	4382	0.4382	4796	172	0.4796
1	6230000	6240000	1	32	0.0032	70	3940	0.394	4761	163	0.4761
1	6240000	6250000	1	42	0.0042	86	4578	0.4578	5156	158	0.5156
1	6250000	6260000	1	39	0.0039	79	4397	0.4397	5089	194	0.5089
1	6260000	6270000	2	75	0.0075	80	4733	0.4733	4673	184	0.4673
1	6270000	6280000	2	82	0.0082	77	4369	0.4369	5232	176	0.5232
1	6280000	6290000	0	0	0	89	4855	0.4855	4761	180	0.4761
1	6290000	6300000	0	0	0	78	4460	0.446	4655	173	0.4655
1	6300000	6310000	1	42	0.0042	78	5369	0.5369	5169	172	0.5169
1	6310000	6320000	2	81	0.0081	86	4988	0.4988	5407	179	0.5407
1	6320000	6330000	2	65	0.0065	79	4967	0.4967	5601	178	0.5601
1	6330000	6340000	2	64	0.0064	90	5038	0.5038	5193	187	0.5193
1	6340000	6350000	1	34	0.0034	80	4821	0.4821	5404	184	0.5404
1	6350000	6360000	0	0	0	77	4519	0.4519	5515	166	0.5515
1	6360000	6370000	1	40	0.004	76	4330	0.433	5071	179	0.5071
1	6370000	6380000	1	40	0.004	89	4675	0.4675	4265	145	0.4265
1	6380000	6390000	4	151	0.0151	92	4864	0.4864	5293	183	0.5293
1	6390000	6400000	2	84	0.0084	84	4917	0.4917	5214	183	0.5214
1	6400000	6410000	1	41	0.0041	85	4815	0.4815	5028	170	0.5028
1	6410000	6420000	1	36	0.0036	80	4915	0.4915	5060	165	0.506
1	6420000	6430000	2	79	0.0079	85	4838	0.4838	5234	181	0.5234
1	6430000	6440000	0	0	0	84	4480	0.448	5230	174	0.523
1	6440000	6450000	3	123	0.0123	88	4708	0.4708	4822	182	0.4822
1	6450000	6460000	2	70	0.007	85	4678	0.4678	5135	183	0.5135
1	6460000	6470000	2	74	0.0074	92	4683	0.4683	4852	172	0.4852
1	6470000	6480000	1	38	0.0038	87	4867	0.4867	4593	173	0.4593
1	6480000	6490000	2	73	0.0073	89	5263	0.5263	5274	177	0.5274
1	6490000	6500000	5	179	0.0179	88	4829	0.4829	5341	179	0.5341
1	6500000	6510000	2	82	0.0082	83	5245	0.5245	5431	175	0.5431
1	6510000	6520000	1	36	0.0036	80	5098	0.5098	5523	176	0.5523
1	6520000	6530000	3	113	0.0113	97	5499	0.5499	5403	178	0.5403
1	6530000	6540000	0	0	0	84	5384	0.5384	5449	169	0.5449
1	6540000	6550000	3	112	0.0112	84	4865	0.4865	4873	177	0.4873
1	6550000	6560000	2	77	0.0077	86	4842	0.4842	5445	175	0.5445
1	6560000	6570000	1	38	0.0038	89	5351	0.5351	5413	187	0.5413
1	6570000	6580000	6	279	0.0279	90	5073	0.5073	5519	187	0.5519
1	6580000	6590000	4	156	0.0156	76	4567	0.4567	5155	189	0.5155
1	6590000	6600000	1	40	0.004	83	4240	0.424	5266	195	0.5266
1	6600000	6610000	2	78	0.0078	80	4541	0.4541	5014	187	0.5014
1	6610000	6620000	2	77	0.0077	87	4787	0.4787	4787	168	0.4787
1	6620000	6630000	1	39	0.0039	66	3361	0.3361	4504	172	0.4504
1	6630000	6640000	1	43	0.0043	80	4681	0.4681	4284	162	0.4284
1	6640000	6650000	2	76	0.0076	83	4615	0.4615	4926	174	0.4926
1	6650000	6660000	0	0	0	86	4504	0.4504	5212	176	0.5212
1	6660000	6670000	5	187	0.0187	93	5808	0.5808	5571	181	0.5571
1	6670000	6680000	2	41	0.0041	87	4747	0.4747	5343	181	0.5343
1	6680000	6690000	4	151	0.0151	79	4316	0.4316	5127	185	0.5127
1	6690000	6700000	2	80	0.008	88	5088	0.5088	5111	186	0.5111
1	6700000	6710000	3	113	0.0113	90	4374	0.4374	4812	188	0.4812
1	6710000	6720000	3	104	0.0104	85	4337	0.4337	4761	170	0.4761
1	6720000	6730000	3	80	0.008	84	4803	0.4803	4647	173	0.4647
1	6730000	6740000	1	38	0.0038	87	4566	0.4566	4862	178	0.4862
1	6740000	6750000	1	40	0.004	80	4948	0.4948	5034	170	0.5034
1	6750000	6760000	6	242	0.0242	89	5052	0.5052	5019	189	0.5019
1	6760000	6770000	3	121	0.0121	82	4660	0.466	5331	192	0.5331
1	6770000	6780000	1	43	0.0043	85	5058	0.5058	5031	172	0.5031
1	6780000	6790000	1	284	0.0284	77	4316	0.4316	4952	179	0.4952
1	6790000	6800000	8	333	0.0333	81	4198	0.4198	4880	174	0.488
1	6800000	6810000	4	346	0.0346	84	4525	0.4525	4702	177	0.4702
1	6810000	6820000	0	0	0	78	3956	0.3956	4736	180	0.4736
1	6820000	6830000	2	76	0.0076	86	4405	0.4405	4972	183	0.4972
1	6830000	6840000	0	0	0	80	4476	0.4476	4789	187	0.4789
1	6840000	6850000	5	184	0.0184	79	4936	0.4936	5350	186	0.535
1	6850000	6860000	3	104	0.0104	94	4966	0.4966	4770	146	0.477
1	6860000	6870000	2	77	0.0077	86	4651	0.4651	5276	193	0.5276
1	6870000	6880000	4	171	0.0171	84	4591	0.4591	4782	159	0.4782
1	6880000	6890000	4	147	0.0147	91	5456	0.5456	5328	181	0.5328
1	6890000	6900000	3	107	0.0107	95	4826	0.4826	5280	198	0.528
1	6900000	6910000	2	64	0.0064	67	3978	0.3978	4886	186	0.4886
1	6910000	6920000	1	37	0.0037	81	4871	0.4871	4881	175	0.4881
1	6920000	6930000	2	79	0.0079	78	3819	0.3819	4910	176	0.491
1	6930000	6940000	3	101	0.0101	93	5462	0.5462	5378	183	0.5378
1	6940000	6950000	3	121	0.0121	79	4397	0.4397	5004	195	0.5004
1	6950000	6960000	2	80	0.008	95	4863	0.4863	5006	188	0.5006
1	6960000	6970000	1	38	0.0038	87	4542	0.4542	4825	175	0.4825
1	6970000	6980000	0	0	0	74	4084	0.4084	4878	185	0.4878
1	6980000	6990000	2	73	0.0073	70	4439	0.4439	4890	178	0.489
1	6990000	7000000	1	33	0.0033	79	3991	0.3991	4614	175	0.4614
1	7000000	7010000	1	38	0.0038	86	4644	0.4644	4786	157	0.4786
1	7010000	7020000	2	75	0.0075	82	4941	0.4941	5172	181	0.5172
1	7020000	7030000	1	42	0.0042	77	4013	0.4013	4622	178	0.4622
1	7030000	7040000	3	172	0.0172	80	4403	0.4403	4920	188	0.492
1	7040000	7050000	2	82	0.0082	80	4155	0.4155	4757	178	0.4757
1	7050000	7060000	3	102	0.0102	80	4247	0.4247	4754	176	0.4754
1	7060000	7070000	4	150	0.015	73	3875	0.3875	4661	176	0.4661
1	7070000	7080000	2	75	0.0075	80	4341	0.4341	4905	171	0.4905
1	7080000	7090000	2	67	0.0067	74	4374	0.4374	4771	172	0.4771
1	7090000	7100000	2	77	0.0077	90	4922	0.4922	4932	171	0.4932
1	7100000	7110000	1	40	0.004	84	4805	0.4805	5208	185	0.5208
1	7110000	7120000	0	0	0	84	4432	0.4432	4591	165	0.4591
1	7120000	7130000	1	40	0.004	76	3936	0.3936	4744	179	0.4744
1	7130000	7140000	1	37	0.0037	80	4162	0.4162	4459	169	0.4459
1	7140000	7150000	1	37	0.0037	84	4520	0.452	4691	174	0.4691
1	7150000	7160000	0	0	0	76	4157	0.4157	5223	194	0.5223
1	7160000	7170000	6	257	0.0257	68	3833	0.3833	4451	164	0.4451
1	7170000	7180000	1	34	0.0034	77	3856	0.3856	4896	176	0.4896
1	7180000	7190000	1	50	0.005	93	4830	0.483	4623	165	0.4623
1	7190000	7200000	3	405	0.0405	77	4389	0.4389	4903	176	0.4903
1	7200000	7210000	1	32	0.0032	80	4081	0.4081	4875	167	0.4875
1	7210000	7220000	2	77	0.0077	85	4156	0.4156	4539	165	0.4539
1	7220000	7230000	3	105	0.0105	73	4280	0.428	4216	163	0.4216
1	7230000	7240000	2	72	0.0072	76	4119	0.4119	5348	174	0.5348
1	7240000	7250000	2	79	0.0079	81	4370	0.437	4755	164	0.4755
1	7250000	7260000	4	182	0.0182	77	4630	0.463	4707	177	0.4707
1	7260000	7270000	1	31	0.0031	81	4174	0.4174	5155	171	0.5155
1	7270000	7280000	0	0	0	85	4706	0.4706	5098	171	0.5098
1	7280000	7290000	1	37	0.0037	75	4276	0.4276	4783	168	0.4783
1	7290000	7300000	0	0	0	86	4498	0.4498	4892	175	0.4892
1	7300000	7310000	5	213	0.0213	81	4484	0.4484	4744	169	0.4744
1	7310000	7320000	2	72	0.0072	77	4278	0.4278	5285	178	0.5285
1	7320000	7330000	2	70	0.007	91	4793	0.4793	4575	163	0.4575
1	7330000	7340000	5	180	0.018	93	4897	0.4897	4913	164	0.4913
1	7340000	7350000	0	0	0	79	4443	0.4443	5149	175	0.5149
1	7350000	7360000	4	149	0.0149	89	4423	0.4423	4960	171	0.496
1	7360000	7370000	2	74	0.0074	76	4782	0.4782	5048	168	0.5048
1	7370000	7380000	2	78	0.0078	82	3922	0.3922	4798	177	0.4798
1	7380000	7390000	1	40	0.004	80	4085	0.4085	4635	178	0.4635
1	7390000	7400000	4	202	0.0202	91	4913	0.4913	4518	168	0.4518
1	7400000	7410000	3	105	0.0105	81	4303	0.4303	5157	175	0.5157
1	7410000	7420000	1	40	0.004	86	4405	0.4405	4952	184	0.4952
1	7420000	7430000	0	0	0	78	4517	0.4517	4616	161	0.4616
1	7430000	7440000	1	33	0.0033	78	4339	0.4339	5266	192	0.5266
1	7440000	7450000	2	74	0.0074	91	4986	0.4986	4820	187	0.482
1	7450000	7460000	5	233	0.0233	76	3928	0.3928	4807	169	0.4807
1	7460000	7470000	2	67	0.0067	80	4406	0.4406	4735	175	0.4735
1	7470000	7480000	3	124	0.0124	72	3471	0.3471	5076	177	0.5076
1	7480000	7490000	1	42	0.0042	82	4716	0.4716	4641	172	0.4641
1	7490000	7500000	2	77	0.0077	80	4687	0.4687	4967	174	0.4967
1	7500000	7510000	2	82	0.0082	92	5110	0.511	5477	187	0.5477
1	7510000	7520000	1	38	0.0038	87	5191	0.5191	5579	189	0.5579
1	7520000	7530000	1	36	0.0036	81	4164	0.4164	4947	180	0.4947
1	7530000	7540000	4	148	0.0148	91	5810	0.581	5554	170	0.5554
1	7540000	7550000	1	54	0.0054	77	4624	0.4624	5062	180	0.5062
1	7550000	7560000	1	39	0.0039	59	3654	0.3654	4756	166	0.4756
1	7560000	7570000	3	107	0.0107	75	4542	0.4542	4802	165	0.4802
1	7570000	7580000	6	227	0.0227	84	4600	0.46	4875	164	0.4875
1	7580000	7590000	4	152	0.0152	80	4579	0.4579	5158	173	0.5158
1	7590000	7600000	2	69	0.0069	84	4899	0.4899	5223	169	0.5223
1	7600000	7610000	1	35	0.0035	90	5152	0.5152	5364	186	0.5364
1	7610000	7620000	1	37	0.0037	76	4124	0.4124	4582	173	0.4582
1	7620000	7630000	4	155	0.0155	76	4130	0.413	5201	174	0.5201
1	7630000	7640000	1	38	0.0038	78	4083	0.4083	4236	159	0.4236
1	7640000	7650000	3	116	0.0116	84	4846	0.4846	5521	191	0.5521
1	7650000	7660000	1	33	0.0033	90	4696	0.4696	5325	175	0.5325
1	7660000	7670000	0	0	0	69	4008	0.4008	4144	152	0.4144
1	7670000	7680000	0	0	0	88	4291	0.4291	5047	158	0.5047
1	7680000	7690000	3	103	0.0103	86	4546	0.4546	5008	189	0.5008
1	7690000	7700000	2	81	0.0081	90	4768	0.4768	5102	172	0.5102
1	7700000	7710000	1	38	0.0038	87	5084	0.5084	5350	189	0.535
1	7710000	7720000	1	40	0.004	76	3883	0.3883	4810	161	0.481
1	7720000	7730000	2	83	0.0083	90	5323	0.5323	5135	175	0.5135
1	7730000	7740000	1	33	0.0033	89	4931	0.4931	5160	179	0.516
1	7740000	7750000	3	103	0.0103	84	4804	0.4804	5615	186	0.5615
1	7750000	7760000	0	0	0	77	4442	0.4442	4983	192	0.4983
1	7760000	7770000	1	34	0.0034	69	4475	0.4475	5266	183	0.5266
1	7770000	7780000	3	116	0.0116	94	5107	0.5107	5293	191	0.5293
1	7780000	7790000	0	0	0	89	4938	0.4938	5430	181	0.543
1	7790000	7800000	2	105	0.0105	84	4382	0.4382	4992	176	0.4992
1	7800000	7810000	2	82	0.0082	87	4726	0.4726	4852	177	0.4852
1	7810000	7820000	5	207	0.0207	89	4933	0.4933	5053	181	0.5053
1	7820000	7830000	2	82	0.0082	89	4971	0.4971	5593	192	0.5593
1	7830000	7840000	3	124	0.0124	87	4940	0.494	4925	187	0.4925
1	7840000	7850000	3	112	0.0112	78	4950	0.495	5180	179	0.518
1	7850000	7860000	3	174	0.0174	84	4455	0.4455	5190	177	0.519
1	7860000	7870000	1	35	0.0035	93	5299	0.5299	4822	171	0.4822
1	7870000	7880000	0	0	0	82	4232	0.4232	5099	182	0.5099
1	7880000	7890000	2	71	0.0071	84	4707	0.4707	5256	177	0.5256
1	7890000	7900000	2	67	0.0067	82	4679	0.4679	5263	176	0.5263
1	7900000	7910000	1	40	0.004	85	4749	0.4749	4639	173	0.4639
1	7910000	7920000	3	137	0.0137	84	5083	0.5083	5469	194	0.5469
1	7920000	7930000	4	192	0.0192	79	4091	0.4091	5051	181	0.5051
1	7930000	7940000	0	0	0	89	4461	0.4461	4874	172	0.4874
1	7940000	7950000	2	74	0.0074	64	3812	0.3812	4620	162	0.462
1	7950000	7960000	4	137	0.0137	77	4458	0.4458	4830	173	0.483
1	7960000	7970000	5	262	0.0262	81	4218	0.4218	5112	174	0.5112
1	7970000	7980000	2	77	0.0077	91	4753	0.4753	4805	169	0.4805
1	7980000	7990000	4	158	0.0158	88	5115	0.5115	5263	184	0.5263
1	7990000	8000000	2	101	0.0101	82	4416	0.4416	5337	193	0.5337
1	8000000	8010000	3	120	0.012	84	4763	0.4763	5136	172	0.5136
1	8010000	8020000	3	122	0.0122	82	4470	0.447	5061	176	0.5061
1	8020000	8030000	2	72	0.0072	87	4851	0.4851	5125	179	0.5125
1	8030000	8040000	2	65	0.0065	87	4484	0.4484	5098	175	0.5098
1	8040000	8050000	0	0	0	94	4689	0.4689	4778	170	0.4778
1	8050000	8060000	0	0	0	75	3873	0.3873	4389	187	0.4389
1	8060000	8070000	1	36	0.0036	85	4397	0.4397	4723	168	0.4723
1	8070000	8080000	1	35	0.0035	85	4672	0.4672	4999	175	0.4999
1	8080000	8090000	5	215	0.0215	82	4746	0.4746	5370	183	0.537
1	8090000	8100000	4	156	0.0156	89	4950	0.495	4987	172	0.4987
1	8100000	8110000	3	124	0.0124	76	4561	0.4561	4725	169	0.4725
1	8110000	8120000	1	40	0.004	76	3930	0.393	5014	183	0.5014
1	8120000	8130000	1	40	0.004	83	4690	0.469	4896	170	0.4896
1	8130000	8140000	1	39	0.0039	80	4342	0.4342	5091	169	0.5091
1	8140000	8150000	3	112	0.0112	91	4648	0.4648	4790	181	0.479
1	8150000	8160000	3	117	0.0117	82	4699	0.4699	4684	171	0.4684
1	8160000	8170000	2	152	0.0152	91	4661	0.4661	5219	172	0.5219
1	8170000	8180000	3	111	0.0111	90	5115	0.5115	5345	182	0.5345
1	8180000	8190000	0	0	0	80	4150	0.415	5204	188	0.5204
1	8190000	8200000	3	108	0.0108	86	4358	0.4358	4940	178	0.494
1	8200000	8210000	2	73	0.0073	75	4435	0.4435	5099	181	0.5099
1	8210000	8220000	5	197	0.0197	78	4214	0.4214	4689	181	0.4689
1	8220000	8230000	0	0	0	86	4694	0.4694	4804	170	0.4804
1	8230000	8240000	0	0	0	88	4746	0.4746	4942	185	0.4942
1	8240000	8250000	3	118	0.0118	90	5116	0.5116	5104	193	0.5104
1	8250000	8260000	5	175	0.0175	86	4621	0.4621	5034	178	0.5034
1	8260000	8270000	1	42	0.0042	96	4800	0.48	4667	175	0.4667
1	8270000	8280000	2	80	0.008	85	4807	0.4807	4697	184	0.4697
1	8280000	8290000	4	156	0.0156	82	4744	0.4744	5366	179	0.5366
1	8290000	8300000	4	242	0.0242	73	3696	0.3696	4940	177	0.494
1	8300000	8310000	3	187	0.0187	75	4184	0.4184	4830	181	0.483
1	8310000	8320000	0	0	0	78	4569	0.4569	5045	193	0.5045
1	8320000	8330000	0	0	0	86	4510	0.451	4873	189	0.4873
1	8330000	8340000	3	174	0.0174	76	4244	0.4244	5543	197	0.5543
1	8340000	8350000	2	77	0.0077	85	5101	0.5101	4867	181	0.4867
1	8350000	8360000	2	82	0.0082	82	4304	0.4304	5141	191	0.5141
1	8360000	8370000	0	0	0	77	4112	0.4112	5214	193	0.5214
1	8370000	8380000	4	196	0.0196	87	5038	0.5038	5021	174	0.5021
1	8380000	8390000	4	156	0.0156	80	4177	0.4177	5053	168	0.5053
1	8390000	8400000	2	299	0.0299	93	5377	0.5377	5272	171	0.5272
1	8400000	8410000	1	34	0.0034	84	4504	0.4504	5200	191	0.52
1	8410000	8420000	1	36	0.0036	91	5285	0.5285	5254	185	0.5254
1	8420000	8430000	1	33	0.0033	83	4320	0.432	5086	174	0.5086
1	8430000	8440000	2	70	0.007	83	4517	0.4517	4927	173	0.4927
1	8440000	8450000	5	241	0.0241	91	4783	0.4783	5505	181	0.5505
1	8450000	8460000	0	0	0	75	3979	0.3979	4997	171	0.4997
1	8460000	8470000	3	117	0.0117	88	4517	0.4517	4884	181	0.4884
1	8470000	8480000	3	106	0.0106	85	4366	0.4366	4682	168	0.4682
1	8480000	8490000	3	121	0.0121	79	4730	0.473	5034	174	0.5034
1	8490000	8500000	2	66	0.0066	88	4845	0.4845	5010	188	0.501
1	8500000	8510000	1	38	0.0038	79	4383	0.4383	4764	175	0.4764
1	8510000	8520000	0	0	0	78	3880	0.388	4583	171	0.4583
1	8520000	8530000	2	72	0.0072	77	4626	0.4626	4929	184	0.4929
1	8530000	8540000	1	36	0.0036	87	4738	0.4738	5616	186	0.5616
1	8540000	8550000	3	119	0.0119	87	4840	0.484	5049	177	0.5049
1	8550000	8560000	2	77	0.0077	79	4768	0.4768	5148	181	0.5148
1	8560000	8570000	3	131	0.0131	76	5281	0.5281	5630	153	0.563
1	8570000	8580000	2	74	0.0074	88	4676	0.4676	5148	174	0.5148
1	8580000	8590000	3	106	0.0106	83	4736	0.4736	4794	177	0.4794
1	8590000	8600000	4	165	0.0165	90	5038	0.5038	4962	177	0.4962
1	8600000	8610000	5	209	0.0209	87	4632	0.4632	5085	180	0.5085
1	8610000	8620000	3	109	0.0109	80	4578	0.4578	4795	181	0.4795
1	8620000	8630000	6	234	0.0234	87	5139	0.5139	5304	181	0.5304
1	8630000	8640000	7	267	0.0267	89	5006	0.5006	5467	184	0.5467
1	8640000	8650000	2	72	0.0072	81	4392	0.4392	5038	180	0.5038
1	8650000	8660000	4	130	0.013	86	4546	0.4546	5181	197	0.5181
1	8660000	8670000	5	174	0.0174	87	4551	0.4551	5000	171	0.5
1	8670000	8680000	3	113	0.0113	86	5076	0.5076	5772	199	0.5772
1	8680000	8690000	3	116	0.0116	94	5233	0.5233	5246	173	0.5246
1	8690000	8700000	4	159	0.0159	89	5038	0.5038	4876	172	0.4876
1	8700000	8710000	3	120	0.012	85	5429	0.5429	5424	176	0.5424
1	8710000	8720000	1	43	0.0043	88	4752	0.4752	5348	181	0.5348
1	8720000	8730000	2	100	0.01	81	4332	0.4332	4690	157	0.469
1	8730000	8740000	5	187	0.0187	85	4935	0.4935	4861	190	0.4861
1	8740000	8750000	1	40	0.004	83	4388	0.4388	5009	173	0.5009
1	8750000	8760000	0	0	0	75	4231	0.4231	4790	178	0.479
1	8760000	8770000	3	141	0.0141	90	5013	0.5013	5212	172	0.5212
1	8770000	8780000	4	158	0.0158	79	4858	0.4858	5242	175	0.5242
1	8780000	8790000	3	121	0.0121	88	4757	0.4757	5166	178	0.5166
1	8790000	8800000	2	85	0.0085	87	4575	0.4575	4610	167	0.461
1	8800000	8810000	2	74	0.0074	88	4671	0.4671	5038	172	0.5038
1	8810000	8820000	4	136	0.0136	85	5190	0.519	5092	191	0.5092
1	8820000	8830000	2	74	0.0074	83	4631	0.4631	5045	177	0.5045
1	8830000	8840000	3	110	0.011	87	5308	0.5308	5282	180	0.5282
1	8840000	8850000	2	77	0.0077	73	3912	0.3912	5254	181	0.5254
1	8850000	8860000	4	161	0.0161	78	4470	0.447	4492	170	0.4492
1	8860000	8870000	6	236	0.0236	89	5090	0.509	5067	172	0.5067
1	8870000	8880000	1	34	0.0034	80	4380	0.438	5336	188	0.5336
1	8880000	8890000	1	40	0.004	75	4300	0.43	5082	181	0.5082
1	8890000	8900000	2	81	0.0081	94	5285	0.5285	5135	191	0.5135
1	8900000	8910000	2	79	0.0079	92	4800	0.48	5023	182	0.5023
1	8910000	8920000	5	220	0.022	89	4739	0.4739	5014	197	0.5014
1	8920000	8930000	2	79	0.0079	86	4629	0.4629	5191	186	0.5191
1	8930000	8940000	0	0	0	78	4449	0.4449	5232	190	0.5232
1	8940000	8950000	3	124	0.0124	88	4774	0.4774	4469	180	0.4469
1	8950000	8960000	1	59	0.0059	86	4149	0.4149	4999	184	0.4999
1	8960000	8970000	3	107	0.0107	82	4297	0.4297	4505	175	0.4505
1	8970000	8980000	3	112	0.0112	82	4343	0.4343	4507	166	0.4507
1	8980000	8990000	3	124	0.0124	70	3660	0.366	4711	190	0.4711
1	8990000	9000000	2	72	0.0072	78	4144	0.4144	4749	193	0.4749
1	9000000	9010000	0	0	0	82	4423	0.4423	4895	174	0.4895
1	9010000	9020000	0	0	0	89	4499	0.4499	5184	193	0.5184
1	9020000	9030000	1	32	0.0032	80	4106	0.4106	4340	168	0.434
1	9030000	9040000	2	79	0.0079	88	4273	0.4273	4646	190	0.4646
1	9040000	9050000	1	42	0.0042	85	4393	0.4393	4398	168	0.4398
1	9050000	9060000	1	43	0.0043	82	4470	0.447	4693	185	0.4693
1	9060000	9070000	2	75	0.0075	80	4092	0.4092	4951	193	0.4951
1	9070000	9080000	0	0	0	85	4037	0.4037	5042	186	0.5042
1	9080000	9090000	0	0	0	80	4457	0.4457	4664	176	0.4664
1	9090000	9100000	2	73	0.0073	86	5001	0.5001	4772	173	0.4772
1	9100000	9110000	3	126	0.0126	86	4797	0.4797	5234	184	0.5234
1	9110000	9120000	2	607	0.0607	73	4899	0.4899	5531	173	0.5531
1	9120000	9130000	4	194	0.0194	80	4246	0.4246	4411	173	0.4411
1	9130000	9140000	4	160	0.016	84	4331	0.4331	5190	186	0.519
1	9140000	9150000	3	116	0.0116	74	4089	0.4089	4952	175	0.4952
1	9150000	9160000	0	0	0	68	3418	0.3418	4326	160	0.4326
1	9160000	9170000	4	151	0.0151	88	4609	0.4609	4970	187	0.497
1	9170000	9180000	4	369	0.0369	80	4816	0.4816	5141	182	0.5141
1	9180000	9190000	3	753	0.0753	75	4978	0.4978	5331	163	0.5331
1	9190000	9200000	1	63	0.0063	86	4525	0.4525	5367	182	0.5367
1	9200000	9210000	1	32	0.0032	83	4641	0.4641	5100	181	0.51
1	9210000	9220000	0	0	0	80	4542	0.4542	4929	184	0.4929
1	9220000	9230000	4	150	0.015	72	3984	0.3984	5225	182	0.5225
1	9230000	9240000	1	31	0.0031	77	4054	0.4054	4673	182	0.4673
1	9240000	9250000	2	83	0.0083	90	5311	0.5311	5304	190	0.5304
1	9250000	9260000	1	43	0.0043	86	4135	0.4135	4805	199	0.4805
1	9260000	9270000	2	75	0.0075	87	4469	0.4469	5167	186	0.5167
1	9270000	9280000	1	39	0.0039	78	3947	0.3947	4975	171	0.4975
1	9280000	9290000	5	188	0.0188	75	4134	0.4134	4589	179	0.4589
1	9290000	9300000	3	122	0.0122	83	4662	0.4662	4876	180	0.4876
1	9300000	9310000	2	79	0.0079	81	4537	0.4537	5128	174	0.5128
1	9310000	9320000	3	106	0.0106	83	4426	0.4426	5198	186	0.5198
1	9320000	9330000	0	0	0	85	4823	0.4823	5027	153	0.5027
1	9330000	9340000	2	71	0.0071	91	5048	0.5048	5067	194	0.5067
1	9340000	9350000	7	273	0.0273	90	4989	0.4989	4807	177	0.4807
1	9350000	9360000	1	43	0.0043	92	4847	0.4847	5291	160	0.5291
1	9360000	9370000	3	116	0.0116	86	4818	0.4818	4656	173	0.4656
1	9370000	9380000	3	108	0.0108	84	4558	0.4558	5189	178	0.5189
1	9380000	9390000	2	75	0.0075	84	4182	0.4182	5443	183	0.5443
1	9390000	9400000	2	80	0.008	85	4524	0.4524	4555	164	0.4555
1	9400000	9410000	4	149	0.0149	83	4539	0.4539	5301	193	0.5301
1	9410000	9420000	1	39	0.0039	99	5225	0.5225	4890	180	0.489
1	9420000	9430000	4	137	0.0137	87	5012	0.5012	4858	168	0.4858
1	9430000	9440000	1	39	0.0039	90	4733	0.4733	5260	176	0.526
1	9440000	9450000	5	197	0.0197	84	4784	0.4784	4975	168	0.4975
1	9450000	9460000	2	77	0.0077	87	4803	0.4803	4944	194	0.4944
1	9460000	9470000	1	33	0.0033	85	4807	0.4807	5454	188	0.5454
1	9470000	9480000	4	151	0.0151	84	4611	0.4611	4722	168	0.4722
1	9480000	9490000	1	42	0.0042	86	4598	0.4598	4607	173	0.4607
1	9490000	9500000	1	44	0.0044	83	4615	0.4615	5039	188	0.5039
1	9500000	9510000	3	116	0.0116	82	4398	0.4398	5179	183	0.5179
1	9510000	9520000	1	42	0.0042	74	4067	0.4067	5058	183	0.5058
1	9520000	9530000	1	37	0.0037	86	4049	0.4049	5107	185	0.5107
1	9530000	9540000	2	81	0.0081	85	4587	0.4587	4942	177	0.4942
1	9540000	9550000	2	81	0.0081	90	4485	0.4485	5072	177	0.5072
1	9550000	9560000	2	78	0.0078	100	4596	0.4596	4518	176	0.4518
1	9560000	9570000	3	117	0.0117	80	4097	0.4097	5052	188	0.5052
1	9570000	9580000	3	114	0.0114	83	4389	0.4389	4653	177	0.4653
1	9580000	9590000	4	174	0.0174	88	4519	0.4519	5025	192	0.5025
1	9590000	9600000	1	41	0.0041	93	4867	0.4867	4671	179	0.4671
1	9600000	9610000	3	100	0.01	88	4301	0.4301	5374	184	0.5374
1	9610000	9620000	4	172	0.0172	93	5130	0.513	4853	176	0.4853
1	9620000	9630000	4	152	0.0152	90	4775	0.4775	5132	172	0.5132
1	9630000	9640000	2	84	0.0084	85	4804	0.4804	4995	183	0.4995
1	9640000	9650000	5	191	0.0191	91	4897	0.4897	4940	188	0.494
1	9650000	9660000	0	0	0	95	5453	0.5453	5207	189	0.5207
1	9660000	9670000	5	187	0.0187	87	5076	0.5076	5468	197	0.5468
1	9670000	9680000	1	40	0.004	89	5179	0.5179	5418	192	0.5418
1	9680000	9690000	3	114	0.0114	84	4608	0.4608	4878	174	0.4878
1	9690000	9700000	2	73	0.0073	88	4583	0.4583	5169	178	0.5169
1	9700000	9710000	1	46	0.0046	76	4615	0.4615	4999	183	0.4999
1	9710000	9720000	3	107	0.0107	83	4616	0.4616	5266	174	0.5266
1	9720000	9730000	2	82	0.0082	88	4946	0.4946	4909	185	0.4909
1	9730000	9740000	2	77	0.0077	89	4689	0.4689	4944	184	0.4944
1	9740000	9750000	6	246	0.0246	83	4528	0.4528	4965	181	0.4965
1	9750000	9760000	2	71	0.0071	80	4267	0.4267	4960	175	0.496
1	9760000	9770000	3	109	0.0109	89	4534	0.4534	4852	183	0.4852
1	9770000	9780000	1	55	0.0055	81	5215	0.5215	4737	172	0.4737
1	9780000	9790000	4	147	0.0147	83	4910	0.491	5380	178	0.538
1	9790000	9800000	0	0	0	90	4638	0.4638	4821	187	0.4821
1	9800000	9810000	1	35	0.0035	94	4596	0.4596	4927	185	0.4927
1	9810000	9820000	3	114	0.0114	90	4453	0.4453	4851	190	0.4851
1	9820000	9830000	2	93	0.0093	68	3885	0.3885	4958	193	0.4958
1	9830000	9840000	1	36	0.0036	87	4694	0.4694	4769	181	0.4769
1	9840000	9850000	1	39	0.0039	88	4917	0.4917	5277	185	0.5277
1	9850000	9860000	1	35	0.0035	84	4399	0.4399	4734	175	0.4734
1	9860000	9870000	3	117	0.0117	87	5110	0.511	4986	179	0.4986
1	9870000	9880000	1	40	0.004	85	5072	0.5072	4916	183	0.4916
1	9880000	9890000	4	173	0.0173	87	5209	0.5209	5253	183	0.5253
1	9890000	9900000	2	76	0.0076	88	4615	0.4615	4881	185	0.4881
1	9900000	9910000	5	182	0.0182	78	4941	0.4941	4856	171	0.4856
1	9910000	9920000	4	148	0.0148	82	4771	0.4771	5147	179	0.5147
1	9920000	9930000	1	35	0.0035	85	5062	0.5062	4940	179	0.494
1	9930000	9940000	4	147	0.0147	92	4945	0.4945	5322	190	0.5322
1	9940000	9950000	2	73	0.0073	76	3883	0.3883	4761	167	0.4761
1	9950000	9960000	1	38	0.0038	89	4931	0.4931	5128	178	0.5128
1	9960000	9970000	2	82	0.0082	89	4382	0.4382	4812	184	0.4812
1	9970000	9980000	1	47	0.0047	79	4474	0.4474	4763	170	0.4763
1	9980000	9990000	0	0	0	82	4721	0.4721	5063	188	0.5063
1	9990000	10000000	0	0	0	89	5029	0.5029	4987	180	0.4987
1	10000000	10010000	1	40	0.004	88	5006	0.5006	5505	203	0.5505
1	10010000	10020000	0	0	0	87	5342	0.5342	4902	170	0.4902
1	10020000	10030000	6	241	0.0241	81	4665	0.4665	5047	178	0.5047
1	10030000	10040000	2	74	0.0074	85	4597	0.4597	5075	186	0.5075
1	10040000	10050000	4	171	0.0171	95	4787	0.4787	5162	189	0.5162
1	10050000	10060000	1	41	0.0041	79	4415	0.4415	4904	182	0.4904
1	10060000	10070000	1	40	0.004	96	5185	0.5185	5329	196	0.5329
1	10070000	10080000	2	79	0.0079	90	4614	0.4614	5002	185	0.5002
1	10080000	10090000	1	34	0.0034	80	4416	0.4416	5026	177	0.5026
1	10090000	10100000	2	74	0.0074	83	4252	0.4252	4826	174	0.4826
1	10100000	10110000	2	74	0.0074	88	4660	0.466	4954	190	0.4954
1	10110000	10120000	1	39	0.0039	80	4543	0.4543	4789	184	0.4789
1	10120000	10130000	5	193	0.0193	83	4618	0.4618	5200	176	0.52
1	10130000	10140000	4	165	0.0165	89	4678	0.4678	5101	181	0.5101
1	10140000	10150000	2	73	0.0073	84	4542	0.4542	4769	187	0.4769
1	10150000	10160000	1	37	0.0037	79	4691	0.4691	5437	183	0.5437
1	10160000	10170000	2	75	0.0075	77	4124	0.4124	4931	179	0.4931
1	10170000	10180000	2	80	0.008	92	4615	0.4615	4405	163	0.4405
1	10180000	10190000	1	32	0.0032	91	5326	0.5326	5060	179	0.506
1	10190000	10200000	3	109	0.0109	82	4517	0.4517	5043	186	0.5043
1	10200000	10210000	1	45	0.0045	89	4655	0.4655	4856	182	0.4856
1	10210000	10220000	0	0	0	81	4421	0.4421	4982	187	0.4982
1	10220000	10230000	1	38	0.0038	93	4613	0.4613	4816	163	0.4816
1	10230000	10240000	2	70	0.007	83	4499	0.4499	4975	182	0.4975
1	10240000	10250000	4	881	0.0881	75	4499	0.4499	4849	175	0.4849
1	10250000	10260000	1	49	0.0049	83	4307	0.4307	5065	161	0.5065
1	10260000	10270000	1	39	0.0039	96	4942	0.4942	5164	186	0.5164
1	10270000	10280000	3	164	0.0164	79	4380	0.438	5100	178	0.51
1	10280000	10290000	3	113	0.0113	75	4290	0.429	5040	184	0.504
1	10290000	10300000	0	0	0	93	4808	0.4808	5287	178	0.5287
1	10300000	10310000	1	36	0.0036	86	4880	0.488	5016	190	0.5016
1	10310000	10320000	3	116	0.0116	86	5161	0.5161	5410	195	0.541
1	10320000	10330000	3	113	0.0113	85	5245	0.5245	4987	179	0.4987
1	10330000	10340000	1	38	0.0038	93	4702	0.4702	5116	183	0.5116
1	10340000	10350000	4	151	0.0151	85	4891	0.4891	5258	174	0.5258
1	10350000	10360000	4	148	0.0148	85	5274	0.5274	5516	187	0.5516
1	10360000	10370000	2	84	0.0084	90	5405	0.5405	5485	185	0.5485
1	10370000	10380000	1	41	0.0041	89	4994	0.4994	5050	178	0.505
1	10380000	10390000	2	63	0.0063	81	4788	0.4788	5199	184	0.5199
1	10390000	10400000	2	90	0.009	83	4605	0.4605	5152	176	0.5152
1	10400000	10410000	1	42	0.0042	77	4326	0.4326	5045	181	0.5045
1	10410000	10420000	2	80	0.008	84	4862	0.4862	4700	165	0.47
1	10420000	10430000	0	0	0	84	4680	0.468	5334	190	0.5334
1	10430000	10440000	2	141	0.0141	87	4763	0.4763	4921	182	0.4921
1	10440000	10450000	2	69	0.0069	87	4346	0.4346	4598	169	0.4598
1	10450000	10460000	5	193	0.0193	87	4453	0.4453	4802	176	0.4802
1	10460000	10470000	3	137	0.0137	89	4613	0.4613	5071	181	0.5071
1	10470000	10480000	3	138	0.0138	79	4496	0.4496	5252	192	0.5252
1	10480000	10490000	0	0	0	85	4684	0.4684	5214	169	0.5214
1	10490000	10500000	2	78	0.0078	79	4712	0.4712	4869	171	0.4869
1	10500000	10510000	2	72	0.0072	87	4679	0.4679	5049	172	0.5049
1	10510000	10520000	1	33	0.0033	85	4774	0.4774	5069	178	0.5069
1	10520000	10530000	1	43	0.0043	85	4636	0.4636	4988	178	0.4988
1	10530000	10540000	0	0	0	86	4263	0.4263	5048	191	0.5048
1	10540000	10550000	2	69	0.0069	75	4021	0.4021	5071	182	0.5071
1	10550000	10560000	0	0	0	89	4832	0.4832	4687	177	0.4687
1	10560000	10570000	1	36	0.0036	80	4500	0.45	5098	186	0.5098
1	10570000	10580000	1	32	0.0032	85	4378	0.4378	4799	174	0.4799
1	10580000	10590000	2	79	0.0079	77	4054	0.4054	5027	171	0.5027
1	10590000	10600000	1	32	0.0032	79	3988	0.3988	4872	182	0.4872
1	10600000	10610000	0	0	0	87	4404	0.4404	4845	177	0.4845
1	10610000	10620000	2	84	0.0084	84	4501	0.4501	4803	174	0.4803
1	10620000	10630000	4	156	0.0156	86	4522	0.4522	4934	175	0.4934
1	10630000	10640000	2	81	0.0081	86	4938	0.4938	5160	180	0.516
1	10640000	10650000	3	188	0.0188	79	4735	0.4735	4630	160	0.463
1	10650000	10660000	0	0	0	75	4590	0.459	5131	174	0.5131
1	10660000	10670000	2	73	0.0073	76	4189	0.4189	4595	181	0.4595
1	10670000	10680000	3	209	0.0209	79	4464	0.4464	4701	176	0.4701
1	10680000	10690000	4	153	0.0153	88	4218	0.4218	4980	176	0.498
1	10690000	10700000	3	129	0.0129	88	5994	0.5994	5591	181	0.5591
1	10700000	10710000	2	75	0.0075	89	5427	0.5427	5688	169	0.5688
1	10710000	10720000	2	65	0.0065	101	5773	0.5773	5513	180	0.5513
1	10720000	10730000	4	149	0.0149	86	4651	0.4651	4663	153	0.4663
1	10730000	10740000	2	79	0.0079	85	5386	0.5386	5338	175	0.5338
1	10740000	10750000	0	0	0	78	4473	0.4473	4992	173	0.4992
1	10750000	10760000	3	106	0.0106	86	5035	0.5035	5111	173	0.5111
1	10760000	10770000	0	0	0	78	4576	0.4576	4697	168	0.4697
1	10770000	10780000	2	79	0.0079	71	3794	0.3794	4848	155	0.4848
1	10780000	10790000	2	71	0.0071	87	4708	0.4708	4876	172	0.4876
1	10790000	10800000	1	39	0.0039	87	4668	0.4668	5350	188	0.535
1	10800000	10810000	3	108	0.0108	82	4797	0.4797	5284	174	0.5284
1	10810000	10820000	2	72	0.0072	81	4836	0.4836	5207	186	0.5207
1	10820000	10830000	1	46	0.0046	80	4398	0.4398	4805	172	0.4805
1	10830000	10840000	1	42	0.0042	67	3781	0.3781	4534	162	0.4534
1	10840000	10850000	5	179	0.0179	82	4387	0.4387	4445	158	0.4445
1	10850000	10860000	1	39	0.0039	70	3905	0.3905	4360	167	0.436
1	10860000	10870000	1	33	0.0033	84	4176	0.4176	4669	171	0.4669
1	10870000	10880000	2	40	0.004	94	4889	0.4889	4532	171	0.4532
1	10880000	10890000	4	186	0.0186	85	4674	0.4674	5024	177	0.5024
1	10890000	10900000	5	185	0.0185	80	4650	0.465	4890	177	0.489
1	10900000	10910000	1	40	0.004	87	4496	0.4496	5402	187	0.5402
1	10910000	10920000	2	82	0.0082	85	4530	0.453	4472	167	0.4472
1	10920000	10930000	7	254	0.0254	91	4704	0.4704	4649	171	0.4649
1	10930000	10940000	1	35	0.0035	81	4271	0.4271	4930	186	0.493
1	10940000	10950000	1	34	0.0034	76	4525	0.4525	4805	180	0.4805
1	10950000	10960000	1	59	0.0059	70	4207	0.4207	5085	180	0.5085
1	10960000	10970000	5	204	0.0204	88	4904	0.4904	4595	168	0.4595
1	10970000	10980000	2	82	0.0082	87	4994	0.4994	5065	167	0.5065
1	10980000	10990000	2	87	0.0087	78	4439	0.4439	4856	178	0.4856
1	10990000	11000000	2	126	0.0126	91	4968	0.4968	5026	180	0.5026
1	11000000	11010000	3	97	0.0097	87	4964	0.4964	5185	188	0.5185
1	11010000	11020000	1	35	0.0035	82	4288	0.4288	5217	173	0.5217
1	11020000	11030000	0	0	0	79	4375	0.4375	5020	185	0.502
1	11030000	11040000	1	32	0.0032	85	4459	0.4459	4818	169	0.4818
1	11040000	11050000	3	115	0.0115	76	3996	0.3996	5112	186	0.5112
1	11050000	11060000	4	181	0.0181	91	4873	0.4873	4719	172	0.4719
1	11060000	11070000	1	40	0.004	95	5031	0.5031	5118	184	0.5118
1	11070000	11080000	0	0	0	94	4949	0.4949	5087	178	0.5087
1	11080000	11090000	1	34	0.0034	87	4493	0.4493	4995	179	0.4995
1	11090000	11100000	2	79	0.0079	73	3964	0.3964	5631	196	0.5631
1	11100000	11110000	1	40	0.004	69	4050	0.405	3711	135	0.3711
1	11110000	11120000	0	0	0	85	4817	0.4817	5138	187	0.5138
1	11120000	11130000	1	43	0.0043	81	4734	0.4734	5337	195	0.5337
1	11130000	11140000	3	119	0.0119	82	4801	0.4801	4955	194	0.4955
1	11140000	11150000	1	34	0.0034	91	4746	0.4746	4983	182	0.4983
1	11150000	11160000	4	147	0.0147	77	4750	0.475	4954	186	0.4954
1	11160000	11170000	1	39	0.0039	81	4155	0.4155	4968	189	0.4968
1	11170000	11180000	3	125	0.0125	76	4319	0.4319	4852	169	0.4852
1	11180000	11190000	3	120	0.012	83	4190	0.419	4989	186	0.4989
1	11190000	11200000	2	85	0.0085	88	4533	0.4533	4365	171	0.4365
1	11200000	11210000	2	76	0.0076	84	5012	0.5012	5386	187	0.5386
1	11210000	11220000	1	39	0.0039	84	4372	0.4372	5094	176	0.5094
1	11220000	11230000	0	0	0	79	4114	0.4114	4315	158	0.4315
1	11230000	11240000	2	87	0.0087	89	4559	0.4559	4795	182	0.4795
1	11240000	11250000	1	38	0.0038	92	4576	0.4576	5084	183	0.5084
1	11250000	11260000	2	78	0.0078	92	4811	0.4811	4837	187	0.4837
1	11260000	11270000	0	0	0	87	4946	0.4946	5054	183	0.5054
1	11270000	11280000	3	132	0.0132	87	4651	0.4651	5056	177	0.5056
1	11280000	11290000	8	336	0.0336	82	4992	0.4992	4944	164	0.4944
1	11290000	11300000	1	40	0.004	89	4275	0.4275	4653	178	0.4653
1	11300000	11310000	2	75	0.0075	76	4441	0.4441	5091	179	0.5091
1	11310000	11320000	1	33	0.0033	74	4079	0.4079	4954	173	0.4954
1	11320000	11330000	5	188	0.0188	82	4546	0.4546	5079	183	0.5079
1	11330000	11340000	6	243	0.0243	81	4194	0.4194	4943	188	0.4943
1	11340000	11350000	0	0	0	73	3383	0.3383	4929	177	0.4929
1	11350000	11360000	3	111	0.0111	86	4986	0.4986	4823	191	0.4823
1	11360000	11370000	3	109	0.0109	84	4795	0.4795	5279	189	0.5279
1	11370000	11380000	1	40	0.004	85	4367	0.4367	4987	175	0.4987
1	11380000	11390000	3	108	0.0108	92	4849	0.4849	4941	190	0.4941
1	11390000	11400000	4	210	0.021	69	4758	0.4758	4950	177	0.495
1	11400000	11410000	2	80	0.008	86	4546	0.4546	5208	173	0.5208
1	11410000	11420000	3	122	0.0122	75	4110	0.411	4854	172	0.4854
1	11420000	11430000	1	34	0.0034	92	4850	0.485	4940	182	0.494
1	11430000	11440000	0	0	0	75	3847	0.3847	4625	173	0.4625
1	11440000	11450000	2	67	0.0067	91	4358	0.4358	4863	192	0.4863
1	11450000	11460000	2	77	0.0077	92	4328	0.4328	4878	171	0.4878
1	11460000	11470000	0	0	0	76	4317	0.4317	5084	189	0.5084
1	11470000	11480000	1	35	0.0035	92	4524	0.4524	4715	182	0.4715
1	11480000	11490000	2	75	0.0075	77	4215	0.4215	4875	184	0.4875
1	11490000	11500000	1	41	0.0041	87	4422	0.4422	4915	176	0.4915
1	11500000	11510000	1	38	0.0038	81	4168	0.4168	4846	162	0.4846
1	11510000	11520000	1	39	0.0039	83	4490	0.449	4704	173	0.4704
1	11520000	11530000	1	37	0.0037	79	4336	0.4336	5020	181	0.502
1	11530000	11540000	2	73	0.0073	84	4222	0.4222	4746	164	0.4746
1	11540000	11550000	3	115	0.0115	88	4624	0.4624	5166	171	0.5166
1	11550000	11560000	1	37	0.0037	78	3857	0.3857	4966	180	0.4966
1	11560000	11570000	3	119	0.0119	87	4722	0.4722	4797	166	0.4797
1	11570000	11580000	4	186	0.0186	81	4496	0.4496	4758	158	0.4758
1	11580000	11590000	1	41	0.0041	73	4433	0.4433	4366	158	0.4366
1	11590000	11600000	0	0	0	84	5083	0.5083	5077	183	0.5077
1	11600000	11610000	1	42	0.0042	85	4332	0.4332	5638	187	0.5638
1	11610000	11620000	2	75	0.0075	85	4299	0.4299	4980	180	0.498
1	11620000	11630000	4	138	0.0138	87	4650	0.465	4566	181	0.4566
1	11630000	11640000	2	100	0.01	75	4735	0.4735	5360	192	0.536
1	11640000	11650000	2	81	0.0081	92	5067	0.5067	4916	174	0.4916
1	11650000	11660000	3	104	0.0104	86	4945	0.4945	5243	192	0.5243
1	11660000	11670000	2	89	0.0089	86	4447	0.4447	4913	183	0.4913
1	11670000	11680000	2	78	0.0078	82	4426	0.4426	4951	184	0.4951
1	11680000	11690000	3	123	0.0123	88	4487	0.4487	4942	178	0.4942
1	11690000	11700000	2	83	0.0083	85	4344	0.4344	4343	170	0.4343
1	11700000	11710000	3	108	0.0108	88	4537	0.4537	5023	196	0.5023
1	11710000	11720000	1	44	0.0044	87	5055	0.5055	4698	170	0.4698
1	11720000	11730000	4	280	0.028	91	5050	0.505	5270	187	0.527
1	11730000	11740000	2	81	0.0081	93	5130	0.513	5463	186	0.5463
1	11740000	11750000	5	175	0.0175	83	4248	0.4248	4887	184	0.4887
1	11750000	11760000	3	117	0.0117	89	4939	0.4939	5055	170	0.5055
1	11760000	11770000	1	31	0.0031	73	4319	0.4319	4737	177	0.4737
1	11770000	11780000	1	39	0.0039	95	4801	0.4801	5041	178	0.5041
1	11780000	11790000	4	184	0.0184	86	4914	0.4914	5015	186	0.5015
1	11790000	11800000	1	35	0.0035	77	4352	0.4352	5100	189	0.51
1	11800000	11810000	2	72	0.0072	93	4846	0.4846	4808	185	0.4808
1	11810000	11820000	1	33	0.0033	93	4800	0.48	5395	190	0.5395
1	11820000	11830000	2	76	0.0076	88	4792	0.4792	5153	192	0.5153
1	11830000	11840000	4	160	0.016	87	5316	0.5316	5338	183	0.5338
1	11840000	11850000	3	119	0.0119	90	4872	0.4872	5027	178	0.5027
1	11850000	11860000	2	75	0.0075	79	4373	0.4373	5058	175	0.5058
1	11860000	11870000	1	37	0.0037	84	4784	0.4784	4847	182	0.4847
1	11870000	11880000	1	38	0.0038	93	4774	0.4774	5001	175	0.5001
1	11880000	11890000	0	0	0	79	4088	0.4088	4903	179	0.4903
1	11890000	11900000	2	88	0.0088	83	4624	0.4624	5020	181	0.502
1	11900000	11910000	1	38	0.0038	86	4682	0.4682	5146	186	0.5146
1	11910000	11920000	7	264	0.0264	86	4200	0.42	4908	181	0.4908
1	11920000	11930000	1	34	0.0034	80	4453	0.4453	4541	179	0.4541
1	11930000	11940000	4	166	0.0166	85	4849	0.4849	4528	174	0.4528
1	11940000	11950000	2	82	0.0082	78	4700	0.47	5150	180	0.515
1	11950000	11960000	1	34	0.0034	87	4891	0.4891	4583	166	0.4583
1	11960000	11970000	3	105	0.0105	73	4395	0.4395	4931	184	0.4931
1	11970000	11980000	2	72	0.0072	83	4519	0.4519	5004	202	0.5004
1	11980000	11990000	0	0	0	75	4418	0.4418	5053	186	0.5053
1	11990000	12000000	3	117	0.0117	84	4827	0.4827	5064	196	0.5064
1	12000000	12010000	4	149	0.0149	88	4864	0.4864	5153	192	0.5153
1	12010000	12020000	4	206	0.0206	79	4672	0.4672	5424	190	0.5424
1	12020000	12030000	2	109	0.0109	87	4545	0.4545	4848	176	0.4848
1	12030000	12040000	2	74	0.0074	78	4223	0.4223	4969	185	0.4969
1	12040000	12050000	1	42	0.0042	78	4264	0.4264	5010	181	0.501
1	12050000	12060000	1	33	0.0033	87	4684	0.4684	5021	188	0.5021
1	12060000	12070000	1	36	0.0036	73	4700	0.47	5154	187	0.5154
1	12070000	12080000	2	79	0.0079	80	4050	0.405	5145	161	0.5145
1	12080000	12090000	1	40	0.004	82	4314	0.4314	5073	187	0.5073
1	12090000	12100000	3	120	0.012	89	4936	0.4936	4896	181	0.4896
1	12100000	12110000	3	123	0.0123	96	4946	0.4946	5004	183	0.5004
1	12110000	12120000	3	121	0.0121	91	4786	0.4786	5250	177	0.525
1	12120000	12130000	3	119	0.0119	72	4089	0.4089	4887	176	0.4887
1	12130000	12140000	4	155	0.0155	82	3989	0.3989	4613	176	0.4613
1	12140000	12150000	1	41	0.0041	72	3669	0.3669	4497	171	0.4497
1	12150000	12160000	2	75	0.0075	78	4472	0.4472	4219	159	0.4219
1	12160000	12170000	4	153	0.0153	83	4364	0.4364	4818	178	0.4818
1	12170000	12180000	3	122	0.0122	81	4073	0.4073	4801	176	0.4801
1	12180000	12190000	1	40	0.004	79	4280	0.428	4688	171	0.4688
1	12190000	12200000	0	0	0	86	4613	0.4613	4436	173	0.4436
1	12200000	12210000	0	0	0	91	4712	0.4712	4988	164	0.4988
1	12210000	12220000	5	202	0.0202	77	4466	0.4466	5386	185	0.5386
1	12220000	12230000	1	35	0.0035	83	5131	0.5131	4604	164	0.4604
1	12230000	12240000	1	32	0.0032	74	3887	0.3887	5128	175	0.5128
1	12240000	12250000	4	154	0.0154	88	5398	0.5398	4853	165	0.4853
1	12250000	12260000	0	0	0	92	4938	0.4938	5055	176	0.5055
1	12260000	12270000	2	70	0.007	90	4980	0.498	4877	164	0.4877
1	12270000	12280000	1	31	0.0031	90	4920	0.492	4759	169	0.4759
1	12280000	12290000	1	32	0.0032	90	5058	0.5058	5140	187	0.514
1	12290000	12300000	5	186	0.0186	89	4870	0.487	5459	194	0.5459
1	12300000	12310000	1	41	0.0041	84	4581	0.4581	4718	170	0.4718
1	12310000	12320000	0	0	0	84	4553	0.4553	5047	176	0.5047
1	12320000	12330000	3	122	0.0122	94	5041	0.5041	5073	177	0.5073
1	12330000	12340000	1	39	0.0039	79	4433	0.4433	4944	173	0.4944
1	12340000	12350000	5	205	0.0205	86	4911	0.4911	5446	191	0.5446
1	12350000	12360000	3	127	0.0127	92	5303	0.5303	5232	177	0.5232
1	12360000	12370000	2	78	0.0078	87	4432	0.4432	5595	183	0.5595
1	12370000	12380000	4	141	0.0141	86	4830	0.483	4931	190	0.4931
1	12380000	12390000	1	31	0.0031	84	4943	0.4943	5235	185	0.5235
1	12390000	12400000	2	68	0.0068	86	4606	0.4606	5191	190	0.5191
1	12400000	12410000	2	81	0.0081	91	4980	0.498	4912	180	0.4912
1	12410000	12420000	5	206	0.0206	79	5135	0.5135	5220	185	0.522
1	12420000	12430000	2	73	0.0073	78	4735	0.4735	5097	173	0.5097
1	12430000	12440000	2	68	0.0068	92	4849	0.4849	5352	191	0.5352
1	12440000	12450000	3	153	0.0153	82	4031	0.4031	4901	175	0.4901
1	12450000	12460000	2	83	0.0083	90	4762	0.4762	4855	181	0.4855
1	12460000	12470000	7	256	0.0256	84	4991	0.4991	5220	180	0.522
1	12470000	12480000	1	39	0.0039	80	5078	0.5078	5238	167	0.5238
1	12480000	12490000	4	128	0.0128	83	5188	0.5188	5239	174	0.5239
1	12490000	12500000	3	107	0.0107	83	4326	0.4326	4933	172	0.4933
1	12500000	12510000	1	40	0.004	76	4487	0.4487	4560	164	0.456
1	12510000	12520000	3	98	0.0098	93	4920	0.492	5189	185	0.5189
1	12520000	12530000	5	230	0.023	80	4453	0.4453	5002	181	0.5002
1	12530000	12540000	0	0	0	85	4968	0.4968	5260	189	0.526
1	12540000	12550000	2	135	0.0135	83	5024	0.5024	4806	170	0.4806
1	12550000	12560000	2	83	0.0083	91	4560	0.456	4815	188	0.4815
1	12560000	12570000	5	193	0.0193	81	4727	0.4727	5192	172	0.5192
1	12570000	12580000	2	75	0.0075	78	4278	0.4278	4813	177	0.4813
1	12580000	12590000	0	0	0	86	4301	0.4301	4533	180	0.4533
1	12590000	12600000	2	113	0.0113	75	4000	0.4	4606	180	0.4606
1	12600000	12610000	8	295	0.0295	92	4763	0.4763	5150	179	0.515
1	12610000	12620000	5	194	0.0194	83	5004	0.5004	5252	187	0.5252
1	12620000	12630000	3	118	0.0118	82	4585	0.4585	5060	176	0.506
1	12630000	12640000	2	81	0.0081	92	4935	0.4935	5086	187	0.5086
1	12640000	12650000	2	67	0.0067	67	3637	0.3637	4486	172	0.4486
1	12650000	12660000	0	0	0	88	4356	0.4356	4773	168	0.4773
1	12660000	12670000	7	315	0.0315	90	4913	0.4913	5128	166	0.5128
1	12670000	12680000	1	36	0.0036	82	4316	0.4316	5178	175	0.5178
1	12680000	12690000	0	0	0	72	3724	0.3724	4559	172	0.4559
1	12690000	12700000	3	125	0.0125	77	4111	0.4111	5280	173	0.528
1	12700000	12710000	2	72	0.0072	76	4054	0.4054	4676	171	0.4676
1	12710000	12720000	1	32	0.0032	77	4085	0.4085	4694	173	0.4694
1	12720000	12730000	1	35	0.0035	97	4791	0.4791	4653	164	0.4653
1	12730000	12740000	2	77	0.0077	83	4329	0.4329	4964	184	0.4964
1	12740000	12750000	5	184	0.0184	92	4746	0.4746	5226	183	0.5226
1	12750000	12760000	4	146	0.0146	87	4406	0.4406	4804	175	0.4804
1	12760000	12770000	1	38	0.0038	83	4173	0.4173	4818	176	0.4818
1	12770000	12780000	3	114	0.0114	70	3905	0.3905	4700	169	0.47
1	12780000	12790000	6	212	0.0212	83	4615	0.4615	4907	178	0.4907
1	12790000	12800000	3	107	0.0107	71	3507	0.3507	4852	173	0.4852
1	12800000	12810000	0	0	0	91	4736	0.4736	4602	174	0.4602
1	12810000	12820000	5	203	0.0203	86	4190	0.419	4644	172	0.4644
1	12820000	12830000	3	118	0.0118	86	4529	0.4529	4963	171	0.4963
1	12830000	12840000	2	79	0.0079	94	5054	0.5054	5187	187	0.5187
1	12840000	12850000	0	0	0	86	4356	0.4356	5248	181	0.5248
1	12850000	12860000	1	35	0.0035	82	4985	0.4985	5013	169	0.5013
1	12860000	12870000	1	46	0.0046	61	2944	0.2944	4951	182	0.4951
1	12870000	12880000	0	0	0	76	4159	0.4159	4702	169	0.4702
1	12880000	12890000	1	39	0.0039	88	4479	0.4479	4683	168	0.4683
1	12890000	12900000	0	0	0	92	4506	0.4506	4769	179	0.4769
1	12900000	12910000	8	293	0.0293	93	4739	0.4739	5023	178	0.5023
1	12910000	12920000	0	0	0	90	4928	0.4928	5029	175	0.5029
1	12920000	12930000	1	40	0.004	82	4126	0.4126	5361	184	0.5361
1	12930000	12940000	1	39	0.0039	81	4069	0.4069	4439	160	0.4439
1	12940000	12950000	0	0	0	87	4700	0.47	4998	183	0.4998
1	12950000	12960000	2	81	0.0081	95	4810	0.481	4947	179	0.4947
1	12960000	12970000	1	41	0.0041	89	4581	0.4581	5190	174	0.519
1	12970000	12980000	1	40	0.004	84	4695	0.4695	4944	185	0.4944
1	12980000	12990000	3	140	0.014	87	5090	0.509	5123	176	0.5123
1	12990000	13000000	2	81	0.0081	82	4320	0.432	5202	175	0.5202
1	13000000	13010000	0	0	0	88	4741	0.4741	4571	173	0.4571
1	13010000	13020000	3	114	0.0114	84	4509	0.4509	4995	172	0.4995
1	13020000	13030000	3	108	0.0108	83	4262	0.4262	4929	189	0.4929
1	13030000	13040000	0	0	0	88	4999	0.4999	5172	190	0.5172
1	13040000	13050000	1	40	0.004	82	4184	0.4184	4762	166	0.4762
1	13050000	13060000	0	0	0	21	1064	0.1064	4023	141	0.4023
1	13060000	13070000	0	0	0	0	0	0	0	0	0
1	13070000	13080000	0	0	0	0	0	0	0	0	0
1	13080000	13090000	0	0	0	0	0	0	0	0	0
1	13090000	13100000	0	0	0	0	0	0	0	0	0
1	13100000	13110000	2	81	0.0081	59	3041	0.3041	1013	31	0.1013
1	13110000	13120000	0	0	0	88	4641	0.4641	4590	170	0.459
1	13120000	13130000	3	114	0.0114	84	4625	0.4625	4885	176	0.4885
1	13130000	13140000	0	0	0	97	4888	0.4888	5115	197	0.5115
1	13140000	13150000	1	39	0.0039	90	4721	0.4721	5131	180	0.5131
1	13150000	13160000	3	124	0.0124	79	4346	0.4346	5044	181	0.5044
1	13160000	13170000	0	0	0	90	4863	0.4863	4925	183	0.4925
1	13170000	13180000	5	185	0.0185	90	4692	0.4692	5036	184	0.5036
1	13180000	13190000	4	163	0.0163	89	4792	0.4792	4974	181	0.4974
1	13190000	13200000	0	0	0	93	5137	0.5137	5049	187	0.5049
1	13200000	13210000	2	76	0.0076	80	4106	0.4106	4962	177	0.4962
1	13210000	13220000	1	39	0.0039	92	4600	0.46	4878	182	0.4878
1	13220000	13230000	0	0	0	0	0	0	2522	101	0.2522
1	13230000	13240000	0	0	0	0	0	0	0	0	0
1	13240000	13250000	0	0	0	0	0	0	0	0	0
1	13250000	13260000	0	0	0	0	0	0	0	0	0
1	13260000	13270000	0	0	0	0	0	0	0	0	0
1	13270000	13280000	0	0	0	0	0	0	0	0	0
1	13280000	13290000	0	0	0	0	0	0	0	0	0
1	13290000	13300000	0	0	0	0	0	0	0	0	0
1	13300000	13310000	0	0	0	0	0	0	0	0	0
1	13310000	13320000	0	0	0	1	15	0.0015	0	0	0
1	13320000	13330000	1	40	0.004	78	3887	0.3887	2165	84	0.2165
1	13330000	13340000	0	0	0	95	5055	0.5055	5143	178	0.5143
1	13340000	13350000	3	108	0.0108	76	4200	0.42	5028	182	0.5028
1	13350000	13360000	3	114	0.0114	89	4672	0.4672	5013	189	0.5013
1	13360000	13370000	1	39	0.0039	88	4554	0.4554	4887	169	0.4887
1	13370000	13380000	2	93	0.0093	84	4475	0.4475	4671	167	0.4671
1	13380000	13390000	2	95	0.0095	89	5126	0.5126	5341	176	0.5341
1	13390000	13400000	1	40	0.004	77	4255	0.4255	5041	173	0.5041
1	13400000	13410000	2	82	0.0082	90	5002	0.5002	4854	176	0.4854
1	13410000	13420000	1	40	0.004	93	4758	0.4758	5161	181	0.5161
1	13420000	13430000	0	0	0	92	4467	0.4467	4979	177	0.4979
1	13430000	13440000	1	36	0.0036	78	4856	0.4856	4962	160	0.4962
1	13440000	13450000	1	40	0.004	76	3947	0.3947	4484	161	0.4484
1	13450000	13460000	2	83	0.0083	78	4607	0.4607	5009	169	0.5009
1	13460000	13470000	1	39	0.0039	91	4775	0.4775	5298	178	0.5298
1	13470000	13480000	1	34	0.0034	84	4879	0.4879	5219	192	0.5219
1	13480000	13490000	4	149	0.0149	89	4831	0.4831	5162	196	0.5162
1	13490000	13500000	3	116	0.0116	89	4856	0.4856	5127	195	0.5127
1	13500000	13510000	2	79	0.0079	85	4743	0.4743	4959	174	0.4959
1	13510000	13520000	2	84	0.0084	83	4827	0.4827	5215	189	0.5215
1	13520000	13530000	4	152	0.0152	85	5000	0.5	5074	182	0.5074
1	13530000	13540000	3	124	0.0124	82	4470	0.447	4797	178	0.4797
1	13540000	13550000	3	132	0.0132	81	4392	0.4392	5209	198	0.5209
1	13550000	13560000	0	0	0	68	3418	0.3418	5074	189	0.5074
1	13560000	13570000	0	0	0	0	0	0	1211	42	0.1211
1	13570000	13580000	0	0	0	0	0	0	0	0	0
1	13580000	13590000	0	0	0	0	0	0	0	0	0
1	13590000	13600000	0	0	0	0	0	0	0	0	0
1	13600000	13610000	0	0	0	27	1312	0.1312	0	0	0
1	13610000	13620000	1	40	0.004	80	4457	0.4457	3818	136	0.3818
1	13620000	13630000	2	82	0.0082	86	4697	0.4697	4849	181	0.4849
1	13630000	13640000	1	40	0.004	96	4840	0.484	5189	176	0.5189
1	13640000	13650000	0	0	0	95	4634	0.4634	5092	180	0.5092
1	13650000	13660000	1	36	0.0036	79	4837	0.4837	4516	163	0.4516
1	13660000	13670000	1	40	0.004	74	3786	0.3786	4908	157	0.4908
1	13670000	13680000	2	83	0.0083	79	4730	0.473	5051	173	0.5051
1	13680000	13690000	1	39	0.0039	87	4541	0.4541	5151	168	0.5151
1	13690000	13700000	1	34	0.0034	86	5016	0.5016	5120	190	0.512
1	13700000	13710000	3	107	0.0107	88	4721	0.4721	5304	198	0.5304
1	13710000	13720000	4	158	0.0158	87	4812	0.4812	4965	193	0.4965
1	13720000	13730000	2	79	0.0079	86	4866	0.4866	5043	174	0.5043
1	13730000	13740000	2	84	0.0084	84	4816	0.4816	5190	190	0.519
1	13740000	13750000	4	152	0.0152	88	5012	0.5012	5146	181	0.5146
1	13750000	13760000	3	124	0.0124	79	4315	0.4315	4779	177	0.4779
1	13760000	13770000	3	132	0.0132	78	4515	0.4515	5149	198	0.5149
1	13770000	13780000	0	0	0	93	4712	0.4712	5090	189	0.509
1	13780000	13790000	0	0	0	88	4639	0.4639	5131	185	0.5131
1	13790000	13800000	2	81	0.0081	84	4632	0.4632	4904	176	0.4904
1	13800000	13810000	2	80	0.008	88	4861	0.4861	5225	184	0.5225
1	13810000	13820000	1	40	0.004	79	4488	0.4488	5035	172	0.5035
1	13820000	13830000	3	149	0.0149	78	4179	0.4179	5015	174	0.5015
1	13830000	13840000	2	74	0.0074	84	4741	0.4741	5060	174	0.506
1	13840000	13850000	4	206	0.0206	86	5134	0.5134	4895	175	0.4895
1	13850000	13860000	0	0	0	80	4483	0.4483	4781	179	0.4781
1	13860000	13870000	1	41	0.0041	76	3920	0.392	4873	189	0.4873
1	13870000	13880000	2	133	0.0133	81	4342	0.4342	4835	176	0.4835
1	13880000	13890000	2	91	0.0091	80	4768	0.4768	4935	178	0.4935
1	13890000	13900000	1	41	0.0041	66	3308	0.3308	4215	166	0.4215
1	13900000	13910000	3	106	0.0106	79	4171	0.4171	4731	173	0.4731
1	13910000	13920000	3	229	0.0229	80	3906	0.3906	4863	180	0.4863
1	13920000	13930000	1	41	0.0041	88	4612	0.4612	4534	164	0.4534
1	13930000	13940000	2	72	0.0072	88	4545	0.4545	4726	180	0.4726
1	13940000	13950000	0	0	0	75	3823	0.3823	4765	175	0.4765
1	13950000	13960000	2	70	0.007	78	4550	0.455	4875	176	0.4875
1	13960000	13970000	1	78	0.0078	75	4418	0.4418	5043	174	0.5043
1	13970000	13980000	4	141	0.0141	86	4503	0.4503	4992	164	0.4992
1	13980000	13990000	3	113	0.0113	82	5305	0.5305	5528	172	0.5528
1	13990000	14000000	3	111	0.0111	89	4872	0.4872	5038	184	0.5038
1	14000000	14010000	2	78	0.0078	83	4609	0.4609	5195	178	0.5195
1	14010000	14020000	7	357	0.0357	82	4752	0.4752	5264	176	0.5264
1	14020000	14030000	2	77	0.0077	85	5004	0.5004	5052	182	0.5052
1	14030000	14040000	2	74	0.0074	78	4780	0.478	5414	169	0.5414
1	14040000	14050000	5	193	0.0193	84	4497	0.4497	5284	176	0.5284
1	14050000	14060000	2	69	0.0069	87	4847	0.4847	4910	166	0.491
1	14060000	14070000	5	180	0.018	83	4615	0.4615	5544	167	0.5544
1	14070000	14080000	2	81	0.0081	81	4788	0.4788	5360	192	0.536
1	14080000	14090000	3	112	0.0112	77	4377	0.4377	5184	172	0.5184
1	14090000	14100000	3	111	0.0111	86	4961	0.4961	5351	176	0.5351
1	14100000	14110000	1	33	0.0033	86	4323	0.4323	4848	177	0.4848
1	14110000	14120000	1	39	0.0039	85	4266	0.4266	4904	176	0.4904
1	14120000	14130000	1	32	0.0032	87	4369	0.4369	5125	182	0.5125
1	14130000	14140000	1	41	0.0041	77	4181	0.4181	4687	182	0.4687
1	14140000	14150000	3	106	0.0106	85	4664	0.4664	4741	162	0.4741
1	14150000	14160000	2	73	0.0073	90	4854	0.4854	5030	175	0.503
1	14160000	14170000	1	34	0.0034	80	4169	0.4169	5095	182	0.5095
1	14170000	14180000	3	105	0.0105	74	3990	0.399	4931	185	0.4931
1	14180000	14190000	1	42	0.0042	79	4077	0.4077	5157	188	0.5157
1	14190000	14200000	1	40	0.004	83	4313	0.4313	4742	171	0.4742
1	14200000	14210000	2	76	0.0076	81	4329	0.4329	4765	170	0.4765
1	14210000	14220000	2	84	0.0084	78	4445	0.4445	4676	166	0.4676
1	14220000	14230000	2	78	0.0078	82	4690	0.469	4682	171	0.4682
1	14230000	14240000	0	0	0	76	3742	0.3742	4806	175	0.4806
1	14240000	14250000	4	150	0.015	90	4829	0.4829	5316	184	0.5316
1	14250000	14260000	3	107	0.0107	81	4514	0.4514	4618	161	0.4618
1	14260000	14270000	2	89	0.0089	79	4121	0.4121	4874	179	0.4874
1	14270000	14280000	0	0	0	84	4066	0.4066	4977	181	0.4977
1	14280000	14290000	3	83	0.0083	73	4035	0.4035	4805	182	0.4805
1	14290000	14300000	1	33	0.0033	90	4842	0.4842	4445	157	0.4445
1	14300000	14310000	5	319	0.0319	84	5011	0.5011	4906	158	0.4906
1	14310000	14320000	7	265	0.0265	85	4900	0.49	5433	174	0.5433
1	14320000	14330000	1	41	0.0041	76	3885	0.3885	4974	180	0.4974
1	14330000	14340000	3	117	0.0117	78	4123	0.4123	4704	172	0.4704
1	14340000	14350000	4	159	0.0159	85	4320	0.432	5185	190	0.5185
1	14350000	14360000	2	73	0.0073	81	4057	0.4057	4970	163	0.497
1	14360000	14370000	1	42	0.0042	78	4295	0.4295	4954	179	0.4954
1	14370000	14380000	4	168	0.0168	89	4872	0.4872	5110	182	0.511
1	14380000	14390000	1	41	0.0041	82	4338	0.4338	4978	173	0.4978
1	14390000	14400000	1	34	0.0034	75	3925	0.3925	4681	173	0.4681
1	14400000	14410000	1	40	0.004	84	4283	0.4283	5005	177	0.5005
1	14410000	14420000	5	212	0.0212	81	4901	0.4901	5347	184	0.5347
1	14420000	14430000	1	30	0.003	86	4572	0.4572	4970	161	0.497
1	14430000	14440000	1	36	0.0036	84	4528	0.4528	4693	175	0.4693
1	14440000	14450000	2	78	0.0078	83	5052	0.5052	4971	181	0.4971
1	14450000	14460000	2	74	0.0074	76	3744	0.3744	5060	196	0.506
1	14460000	14470000	1	69	0.0069	92	4702	0.4702	5046	180	0.5046
1	14470000	14480000	3	113	0.0113	88	4539	0.4539	5009	177	0.5009
1	14480000	14490000	1	41	0.0041	84	4281	0.4281	4721	175	0.4721
1	14490000	14500000	2	80	0.008	83	4802	0.4802	4655	176	0.4655
1	14500000	14510000	2	69	0.0069	80	4253	0.4253	4805	177	0.4805
1	14510000	14520000	3	113	0.0113	78	4377	0.4377	4708	176	0.4708
1	14520000	14530000	1	40	0.004	83	4198	0.4198	4494	166	0.4494
1	14530000	14540000	2	77	0.0077	83	5278	0.5278	5188	185	0.5188
1	14540000	14550000	2	80	0.008	86	4870	0.487	5147	169	0.5147
1	14550000	14560000	5	174	0.0174	86	4658	0.4658	4891	176	0.4891
1	14560000	14570000	3	107	0.0107	100	5124	0.5124	5622	191	0.5622
1	14570000	14580000	3	107	0.0107	79	4366	0.4366	5214	181	0.5214
1	14580000	14590000	2	105	0.0105	90	4370	0.437	4723	171	0.4723
1	14590000	14600000	4	145	0.0145	94	4926	0.4926	5436	195	0.5436
1	14600000	14610000	3	114	0.0114	83	4491	0.4491	4846	175	0.4846
1	14610000	14620000	1	41	0.0041	72	3777	0.3777	4714	169	0.4714
1	14620000	14630000	3	177	0.0177	92	4699	0.4699	4649	174	0.4649
1	14630000	14640000	1	36	0.0036	92	4836	0.4836	4762	198	0.4762
1	14640000	14650000	1	40	0.004	82	4784	0.4784	4961	167	0.4961
1	14650000	14660000	0	0	0	79	4125	0.4125	4624	173	0.4624
1	14660000	14670000	1	40	0.004	80	3911	0.3911	4534	165	0.4534
1	14670000	14680000	3	119	0.0119	88	4518	0.4518	5029	173	0.5029
1	14680000	14690000	1	40	0.004	70	3785	0.3785	4846	179	0.4846
1	14690000	14700000	3	123	0.0123	83	4338	0.4338	4845	180	0.4845
1	14700000	14710000	1	35	0.0035	89	4920	0.492	5113	167	0.5113
1	14710000	14720000	0	0	0	72	3446	0.3446	4700	170	0.47
1	14720000	14730000	1	39	0.0039	86	4928	0.4928	4581	181	0.4581
1	14730000	14740000	2	81	0.0081	83	4301	0.4301	5160	188	0.516
1	14740000	14750000	3	131	0.0131	90	5012	0.5012	5150	175	0.515
1	14750000	14760000	4	172	0.0172	86	4346	0.4346	4928	175	0.4928
1	14760000	14770000	2	74	0.0074	78	4311	0.4311	4621	164	0.4621
1	14770000	14780000	1	35	0.0035	78	3756	0.3756	4979	190	0.4979
1	14780000	14790000	2	117	0.0117	87	5014	0.5014	5060	182	0.506
1	14790000	14800000	5	181	0.0181	84	4623	0.4623	5098	181	0.5098
1	14800000	14810000	4	441	0.0441	75	4252	0.4252	4757	179	0.4757
1	14810000	14820000	1	36	0.0036	85	4613	0.4613	4668	166	0.4668
1	14820000	14830000	5	220	0.022	83	4348	0.4348	5054	181	0.5054
1	14830000	14840000	2	90	0.009	85	4034	0.4034	4971	185	0.4971
1	14840000	14850000	1	321	0.0321	79	4339	0.4339	5270	171	0.527
1	14850000	14860000	0	0	0	84	4451	0.4451	5048	185	0.5048
1	14860000	14870000	3	123	0.0123	84	4593	0.4593	5013	182	0.5013
1	14870000	14880000	2	70	0.007	87	4744	0.4744	5032	174	0.5032
1	14880000	14890000	3	122	0.0122	81	4400	0.44	4871	180	0.4871
1	14890000	14900000	4	156	0.0156	83	4722	0.4722	4960	181	0.496
1	14900000	14910000	2	116	0.0116	88	4413	0.4413	5006	193	0.5006
1	14910000	14920000	2	77	0.0077	79	3926	0.3926	4955	181	0.4955
1	14920000	14930000	3	108	0.0108	76	4564	0.4564	4501	171	0.4501
1	14930000	14940000	2	64	0.0064	89	4683	0.4683	5164	191	0.5164
1	14940000	14950000	5	173	0.0173	98	4999	0.4999	5180	182	0.518
1	14950000	14960000	2	74	0.0074	75	3736	0.3736	5262	180	0.5262
1	14960000	14970000	1	45	0.0045	77	4107	0.4107	4472	176	0.4472
1	14970000	14980000	0	0	0	83	4023	0.4023	4685	172	0.4685
1	14980000	14990000	2	160	0.016	81	4133	0.4133	4746	177	0.4746
1	14990000	15000000	4	144	0.0144	86	4494	0.4494	5102	185	0.5102
1	15000000	15010000	2	113	0.0113	82	4171	0.4171	4710	179	0.471
1	15010000	15020000	1	33	0.0033	91	4493	0.4493	4638	167	0.4638
1	15020000	15030000	1	43	0.0043	83	4608	0.4608	4766	195	0.4766
1	15030000	15040000	2	66	0.0066	81	4117	0.4117	4956	184	0.4956
1	15040000	15050000	0	0	0	79	4071	0.4071	4896	175	0.4896
1	15050000	15060000	2	74	0.0074	74	4248	0.4248	4628	177	0.4628
1	15060000	15070000	1	40	0.004	95	4773	0.4773	4910	183	0.491
1	15070000	15080000	1	37	0.0037	91	4489	0.4489	4857	186	0.4857
1	15080000	15090000	4	140	0.014	86	4622	0.4622	4959	190	0.4959
1	15090000	15100000	1	41	0.0041	81	4015	0.4015	4745	177	0.4745
1	15100000	15110000	4	163	0.0163	84	4303	0.4303	4921	192	0.4921
1	15110000	15120000	4	139	0.0139	87	4048	0.4048	4516	172	0.4516
1	15120000	15130000	3	110	0.011	81	4129	0.4129	4407	168	0.4407
1	15130000	15140000	3	109	0.0109	82	4725	0.4725	5007	176	0.5007
1	15140000	15150000	3	110	0.011	90	4784	0.4784	5371	190	0.5371
1	15150000	15160000	2	76	0.0076	76	4032	0.4032	4475	175	0.4475
1	15160000	15170000	6	244	0.0244	85	4952	0.4952	5048	183	0.5048
1	15170000	15180000	1	34	0.0034	85	4625	0.4625	4106	146	0.4106
1	15180000	15190000	1	38	0.0038	85	4703	0.4703	4817	163	0.4817
1	15190000	15200000	4	150	0.015	82	4198	0.4198	4770	183	0.477
1	15200000	15210000	2	80	0.008	86	4432	0.4432	4595	165	0.4595
1	15210000	15220000	3	144	0.0144	92	5001	0.5001	4807	181	0.4807
1	15220000	15230000	3	112	0.0112	79	4203	0.4203	4898	178	0.4898
1	15230000	15240000	1	39	0.0039	86	4807	0.4807	4757	180	0.4757
1	15240000	15250000	3	129	0.0129	91	4839	0.4839	5337	193	0.5337
1	15250000	15260000	3	114	0.0114	86	4926	0.4926	5063	176	0.5063
1	15260000	15270000	1	34	0.0034	88	4531	0.4531	4879	173	0.4879
1	15270000	15280000	2	79	0.0079	90	4916	0.4916	4967	182	0.4967
1	15280000	15290000	3	117	0.0117	100	5347	0.5347	5209	178	0.5209
1	15290000	15300000	2	71	0.0071	86	4739	0.4739	4918	174	0.4918
1	15300000	15310000	0	0	0	89	4878	0.4878	4977	178	0.4977
1	15310000	15320000	5	196	0.0196	92	4541	0.4541	5105	176	0.5105
1	15320000	15330000	1	34	0.0034	65	3672	0.3672	4814	171	0.4814
1	15330000	15340000	1	40	0.004	94	5302	0.5302	5158	179	0.5158
1	15340000	15350000	2	78	0.0078	80	4562	0.4562	4957	172	0.4957
1	15350000	15360000	2	74	0.0074	83	4424	0.4424	4811	177	0.4811
1	15360000	15370000	2	66	0.0066	80	4138	0.4138	4887	177	0.4887
1	15370000	15380000	0	0	0	87	4893	0.4893	4878	179	0.4878
1	15380000	15390000	2	77	0.0077	86	4539	0.4539	4578	178	0.4578
1	15390000	15400000	3	110	0.011	83	4320	0.432	5039	167	0.5039
1	15400000	15410000	2	77	0.0077	86	4515	0.4515	5172	177	0.5172
1	15410000	15420000	2	96	0.0096	87	4504	0.4504	4842	191	0.4842
1	15420000	15430000	0	0	0	81	4164	0.4164	4581	166	0.4581
1	15430000	15440000	4	149	0.0149	77	4603	0.4603	4635	162	0.4635
1	15440000	15450000	3	176	0.0176	94	4984	0.4984	4503	170	0.4503
1	15450000	15460000	1	40	0.004	86	4789	0.4789	4943	172	0.4943
1	15460000	15470000	1	36	0.0036	75	4224	0.4224	4895	189	0.4895
1	15470000	15480000	3	116	0.0116	86	4293	0.4293	4664	169	0.4664
1	15480000	15490000	2	79	0.0079	93	4907	0.4907	5173	181	0.5173
1	15490000	15500000	2	70	0.007	93	4963	0.4963	5200	180	0.52
1	15500000	15510000	4	159	0.0159	87	4249	0.4249	4628	181	0.4628
1	15510000	15520000	2	75	0.0075	82	4744	0.4744	4779	183	0.4779
1	15520000	15530000	1	36	0.0036	87	4596	0.4596	4951	179	0.4951
1	15530000	15540000	2	73	0.0073	86	4926	0.4926	4920	180	0.492
1	15540000	15550000	2	80	0.008	87	4813	0.4813	5272	179	0.5272
1	15550000	15560000	1	39	0.0039	83	4509	0.4509	5039	178	0.5039
1	15560000	15570000	1	37	0.0037	84	4523	0.4523	4866	183	0.4866
1	15570000	15580000	3	112	0.0112	76	4326	0.4326	5030	177	0.503
1	15580000	15590000	0	0	0	77	4285	0.4285	4812	184	0.4812
1	15590000	15600000	4	301	0.0301	92	4855	0.4855	5143	179	0.5143
1	15600000	15610000	0	0	0	89	4541	0.4541	4888	181	0.4888
1	15610000	15620000	3	121	0.0121	79	4136	0.4136	4818	164	0.4818
1	15620000	15630000	0	0	0	88	4494	0.4494	4703	178	0.4703
1	15630000	15640000	2	74	0.0074	91	4761	0.4761	5003	188	0.5003
1	15640000	15650000	0	0	0	84	4350	0.435	4957	181	0.4957
1	15650000	15660000	1	35	0.0035	80	4162	0.4162	4868	181	0.4868
1	15660000	15670000	3	124	0.0124	86	4499	0.4499	4333	172	0.4333
1	15670000	15680000	2	65	0.0065	77	3906	0.3906	4851	176	0.4851
1	15680000	15690000	1	18	0.0018	73	4211	0.4211	4675	184	0.4675
1	15690000	15700000	4	131	0.0131	89	4700	0.47	4477	172	0.4477
1	15700000	15710000	0	0	0	85	4470	0.447	4994	182	0.4994
1	15710000	15720000	2	72	0.0072	86	4537	0.4537	4889	175	0.4889
1	15720000	15730000	3	115	0.0115	82	4602	0.4602	4869	178	0.4869
1	15730000	15740000	2	76	0.0076	76	4361	0.4361	4804	183	0.4804
1	15740000	15750000	4	153	0.0153	87	4696	0.4696	5095	180	0.5095
1	15750000	15760000	0	0	0	73	3747	0.3747	5428	173	0.5428
1	15760000	15770000	3	158	0.0158	72	3971	0.3971	4825	169	0.4825
1	15770000	15780000	4	139	0.0139	85	4414	0.4414	4946	173	0.4946
1	15780000	15790000	2	70	0.007	81	4393	0.4393	4898	184	0.4898
1	15790000	15800000	2	83	0.0083	86	4871	0.4871	4907	194	0.4907
1	15800000	15810000	1	36	0.0036	82	3877	0.3877	4830	178	0.483
1	15810000	15820000	2	77	0.0077	90	5087	0.5087	5269	201	0.5269
1	15820000	15830000	3	164	0.0164	79	4453	0.4453	4796	179	0.4796
1	15830000	15840000	0	0	0	88	4588	0.4588	5152	186	0.5152
1	15840000	15850000	3	114	0.0114	82	4616	0.4616	4968	187	0.4968
1	15850000	15860000	2	74	0.0074	74	4249	0.4249	5075	191	0.5075
1	15860000	15870000	6	231	0.0231	86	4741	0.4741	4985	179	0.4985
1	15870000	15880000	3	122	0.0122	89	5096	0.5096	4978	177	0.4978
1	15880000	15890000	2	103	0.0103	87	4653	0.4653	5094	177	0.5094
1	15890000	15900000	3	99	0.0099	86	4921	0.4921	5011	188	0.5011
1	15900000	15910000	1	34	0.0034	90	4934	0.4934	5007	176	0.5007
1	15910000	15920000	2	72	0.0072	86	5150	0.515	4915	179	0.4915
1	15920000	15930000	3	121	0.0121	84	4740	0.474	5222	179	0.5222
1	15930000	15940000	5	203	0.0203	95	5326	0.5326	5214	187	0.5214
1	15940000	15950000	8	312	0.0312	85	4889	0.4889	4861	166	0.4861
1	15950000	15960000	4	159	0.0159	89	4786	0.4786	4929	185	0.4929
1	15960000	15970000	3	113	0.0113	83	4360	0.436	4781	167	0.4781
1	15970000	15980000	1	38	0.0038	77	4033	0.4033	4667	175	0.4667
1	15980000	15990000	3	108	0.0108	82	4793	0.4793	5134	188	0.5134
1	15990000	16000000	0	0	0	92	4865	0.4865	5022	185	0.5022
1	16000000	16010000	2	78	0.0078	82	4439	0.4439	4631	182	0.4631
1	16010000	16020000	3	102	0.0102	94	5343	0.5343	4938	186	0.4938
1	16020000	16030000	5	188	0.0188	87	4698	0.4698	5070	191	0.507
1	16030000	16040000	1	43	0.0043	84	4487	0.4487	4728	175	0.4728
1	16040000	16050000	1	38	0.0038	93	4939	0.4939	5361	190	0.5361
1	16050000	16060000	3	104	0.0104	90	5532	0.5532	5052	172	0.5052
1	16060000	16070000	3	110	0.011	96	5845	0.5845	5482	179	0.5482
1	16070000	16080000	0	0	0	81	4550	0.455	5114	178	0.5114
1	16080000	16090000	2	80	0.008	82	4507	0.4507	4753	176	0.4753
1	16090000	16100000	2	75	0.0075	89	4606	0.4606	5429	185	0.5429
1	16100000	16110000	1	38	0.0038	77	4543	0.4543	4741	182	0.4741
1	16110000	16120000	4	191	0.0191	89	4610	0.461	5522	195	0.5522
1	16120000	16130000	3	139	0.0139	86	4439	0.4439	4904	173	0.4904
1	16130000	16140000	0	0	0	88	4661	0.4661	4687	171	0.4687
1	16140000	16150000	0	0	0	82	4484	0.4484	4650	178	0.465
1	16150000	16160000	1	43	0.0043	81	4280	0.428	4867	172	0.4867
1	16160000	16170000	1	32	0.0032	81	4484	0.4484	4645	165	0.4645
1	16170000	16180000	0	0	0	73	4748	0.4748	5281	192	0.5281
1	16180000	16190000	2	79	0.0079	83	4776	0.4776	5030	170	0.503
1	16190000	16200000	4	168	0.0168	86	4980	0.498	4932	182	0.4932
1	16200000	16210000	4	153	0.0153	85	4724	0.4724	5566	197	0.5566
1	16210000	16220000	3	105	0.0105	90	4640	0.464	5028	166	0.5028
1	16220000	16230000	2	70	0.007	81	4663	0.4663	4923	165	0.4923
1	16230000	16240000	2	75	0.0075	93	5413	0.5413	4872	182	0.4872
1	16240000	16250000	2	68	0.0068	77	5356	0.5356	5368	185	0.5368
1	16250000	16260000	4	186	0.0186	79	4384	0.4384	5634	182	0.5634
1	16260000	16270000	4	155	0.0155	77	4294	0.4294	4650	181	0.465
1	16270000	16280000	0	0	0	89	5226	0.5226	5487	184	0.5487
1	16280000	16290000	1	35	0.0035	69	3979	0.3979	4855	183	0.4855
1	16290000	16300000	4	180	0.018	93	5485	0.5485	4998	186	0.4998
1	16300000	16310000	2	73	0.0073	80	4148	0.4148	5099	179	0.5099
1	16310000	16320000	1	42	0.0042	90	5737	0.5737	4669	176	0.4669
1	16320000	16330000	2	69	0.0069	89	5170	0.517	5519	171	0.5519
1	16330000	16340000	3	111	0.0111	88	4865	0.4865	5011	187	0.5011
1	16340000	16350000	2	66	0.0066	90	5372	0.5372	5142	181	0.5142
1	16350000	16360000	0	0	0	83	5082	0.5082	5153	183	0.5153
1	16360000	16370000	0	0	0	90	4913	0.4913	5067	171	0.5067
1	16370000	16380000	3	124	0.0124	80	4652	0.4652	5111	181	0.5111
1	16380000	16390000	3	175	0.0175	83	4737	0.4737	5179	178	0.5179
1	16390000	16400000	2	78	0.0078	81	4504	0.4504	4682	161	0.4682
1	16400000	16410000	2	67	0.0067	85	4827	0.4827	5135	170	0.5135
1	16410000	16420000	3	109	0.0109	87	4453	0.4453	4865	178	0.4865
1	16420000	16430000	3	124	0.0124	82	4293	0.4293	4380	161	0.438
1	16430000	16440000	0	0	0	74	4173	0.4173	4900	181	0.49
1	16440000	16450000	4	141	0.0141	93	4635	0.4635	4812	180	0.4812
1	16450000	16460000	1	33	0.0033	69	3618	0.3618	4523	167	0.4523
1	16460000	16470000	3	119	0.0119	83	4400	0.44	4634	177	0.4634
1	16470000	16480000	1	42	0.0042	86	4790	0.479	4612	168	0.4612
1	16480000	16490000	2	74	0.0074	89	4611	0.4611	4990	178	0.499
1	16490000	16500000	0	0	0	75	4118	0.4118	4659	169	0.4659
1	16500000	16510000	4	149	0.0149	81	4430	0.443	4882	187	0.4882
1	16510000	16520000	4	326	0.0326	79	4641	0.4641	4978	177	0.4978
1	16520000	16530000	0	0	0	78	4066	0.4066	4790	172	0.479
1	16530000	16540000	2	76	0.0076	87	4885	0.4885	4607	178	0.4607
1	16540000	16550000	1	35	0.0035	75	3808	0.3808	4862	181	0.4862
1	16550000	16560000	0	0	0	89	4757	0.4757	4710	171	0.471
1	16560000	16570000	3	108	0.0108	88	5263	0.5263	4828	180	0.4828
1	16570000	16580000	3	114	0.0114	100	5077	0.5077	5077	191	0.5077
1	16580000	16590000	2	67	0.0067	88	4975	0.4975	4822	185	0.4822
1	16590000	16600000	2	121	0.0121	82	4453	0.4453	5281	185	0.5281
1	16600000	16610000	2	71	0.0071	84	4275	0.4275	4800	180	0.48
1	16610000	16620000	1	45	0.0045	83	4237	0.4237	5082	171	0.5082
1	16620000	16630000	5	190	0.019	91	4822	0.4822	4779	183	0.4779
1	16630000	16640000	3	121	0.0121	84	4313	0.4313	5398	199	0.5398
1	16640000	16650000	1	37	0.0037	83	4215	0.4215	4619	178	0.4619
1	16650000	16660000	0	0	0	80	4754	0.4754	4992	195	0.4992
1	16660000	16670000	1	37	0.0037	84	4584	0.4584	4952	184	0.4952
1	16670000	16680000	1	40	0.004	91	4853	0.4853	5131	190	0.5131
1	16680000	16690000	4	163	0.0163	82	4600	0.46	5184	191	0.5184
1	16690000	16700000	1	43	0.0043	79	4493	0.4493	5195	194	0.5195
1	16700000	16710000	4	155	0.0155	86	4485	0.4485	4551	174	0.4551
1	16710000	16720000	7	255	0.0255	85	4198	0.4198	4951	178	0.4951
1	16720000	16730000	3	107	0.0107	85	4837	0.4837	5124	181	0.5124
1	16730000	16740000	0	0	0	73	4151	0.4151	5233	180	0.5233
1	16740000	16750000	0	0	0	75	4057	0.4057	4815	184	0.4815
1	16750000	16760000	2	76	0.0076	88	4440	0.444	4899	184	0.4899
1	16760000	16770000	2	73	0.0073	82	4491	0.4491	4933	185	0.4933
1	16770000	16780000	2	79	0.0079	69	3841	0.3841	4854	181	0.4854
1	16780000	16790000	1	37	0.0037	85	4657	0.4657	5155	195	0.5155
1	16790000	16800000	1	36	0.0036	81	4491	0.4491	4873	168	0.4873
1	16800000	16810000	2	82	0.0082	92	5228	0.5228	4994	172	0.4994
1	16810000	16820000	3	108	0.0108	82	4906	0.4906	5020	171	0.502
1	16820000	16830000	3	114	0.0114	89	5029	0.5029	4953	188	0.4953
1	16830000	16840000	1	40	0.004	83	4450	0.445	5097	171	0.5097
1	16840000	16850000	1	41	0.0041	82	4161	0.4161	4854	174	0.4854
1	16850000	16860000	1	42	0.0042	81	4163	0.4163	4887	191	0.4887
1	16860000	16870000	8	319	0.0319	91	5212	0.5212	4501	174	0.4501
1	16870000	16880000	6	251	0.0251	88	4547	0.4547	5381	188	0.5381
1	16880000	16890000	2	85	0.0085	76	4165	0.4165	5052	194	0.5052
1	16890000	16900000	1	32	0.0032	77	4091	0.4091	4901	172	0.4901
1	16900000	16910000	2	113	0.0113	94	4715	0.4715	4789	164	0.4789
1	16910000	16920000	4	218	0.0218	95	4673	0.4673	5499	168	0.5499
1	16920000	16930000	1	41	0.0041	87	4863	0.4863	5222	167	0.5222
1	16930000	16940000	1	41	0.0041	78	4585	0.4585	5236	182	0.5236
1	16940000	16950000	2	81	0.0081	82	4398	0.4398	5531	191	0.5531
1	16950000	16960000	5	200	0.02	101	5518	0.5518	5144	183	0.5144
1	16960000	16970000	1	40	0.004	82	4576	0.4576	5105	193	0.5105
1	16970000	16980000	2	77	0.0077	93	5240	0.524	4970	191	0.497
1	16980000	16990000	3	107	0.0107	81	4993	0.4993	5382	188	0.5382
1	16990000	17000000	3	118	0.0118	87	4440	0.444	4831	176	0.4831
1	17000000	17010000	4	139	0.0139	92	4588	0.4588	4924	187	0.4924
1	17010000	17020000	6	229	0.0229	91	5663	0.5663	5589	195	0.5589
1	17020000	17030000	3	111	0.0111	77	5111	0.5111	5467	179	0.5467
1	17030000	17040000	0	0	0	83	5241	0.5241	5277	163	0.5277
1	17040000	17050000	0	0	0	91	4978	0.4978	5313	188	0.5313
1	17050000	17060000	2	74	0.0074	93	4732	0.4732	5206	172	0.5206
1	17060000	17070000	3	118	0.0118	88	4441	0.4441	5090	182	0.509
1	17070000	17080000	2	69	0.0069	80	4857	0.4857	4903	180	0.4903
1	17080000	17090000	4	151	0.0151	84	4847	0.4847	5343	190	0.5343
1	17090000	17100000	1	34	0.0034	90	4410	0.441	4768	173	0.4768
1	17100000	17110000	0	0	0	80	3872	0.3872	4533	164	0.4533
1	17110000	17120000	4	146	0.0146	84	4512	0.4512	4589	171	0.4589
1	17120000	17130000	0	0	0	48	2546	0.2546	5148	175	0.5148
1	17130000	17140000	0	0	0	0	0	0	401	13	0.0401
1	17140000	17150000	0	0	0	0	0	0	0	0	0
1	17150000	17160000	0	0	0	0	0	0	0	0	0
1	17160000	17170000	0	0	0	0	0	0	0	0	0
1	17170000	17180000	3	124	0.0124	32	1896	0.1896	0	0	0
1	17180000	17190000	6	228	0.0228	82	4350	0.435	4716	181	0.4716
1	17190000	17200000	7	286	0.0286	88	5051	0.5051	5284	188	0.5284
1	17200000	17210000	1	42	0.0042	83	4226	0.4226	4610	169	0.461
1	17210000	17220000	7	267	0.0267	83	4500	0.45	4636	177	0.4636
1	17220000	17230000	0	0	0	71	4034	0.4034	4730	171	0.473
1	17230000	17240000	2	156	0.0156	89	4842	0.4842	5071	183	0.5071
1	17240000	17250000	1	31	0.0031	85	5315	0.5315	5361	171	0.5361
1	17250000	17260000	4	156	0.0156	83	4734	0.4734	4995	186	0.4995
1	17260000	17270000	4	153	0.0153	83	4567	0.4567	5078	183	0.5078
1	17270000	17280000	1	44	0.0044	87	5022	0.5022	5144	174	0.5144
1	17280000	17290000	4	154	0.0154	96	5537	0.5537	5573	188	0.5573
1	17290000	17300000	0	0	0	92	5178	0.5178	4941	173	0.4941
1	17300000	17310000	1	42	0.0042	82	4202	0.4202	5424	183	0.5424
1	17310000	17320000	3	106	0.0106	86	4916	0.4916	5423	180	0.5423
1	17320000	17330000	2	72	0.0072	87	4834	0.4834	5289	200	0.5289
1	17330000	17340000	2	74	0.0074	84	4705	0.4705	4802	185	0.4802
1	17340000	17350000	3	120	0.012	91	4822	0.4822	5155	175	0.5155
1	17350000	17360000	1	39	0.0039	92	4866	0.4866	5184	183	0.5184
1	17360000	17370000	5	290	0.029	80	4524	0.4524	4857	177	0.4857
1	17370000	17380000	1	33	0.0033	90	4521	0.4521	5235	185	0.5235
1	17380000	17390000	2	78	0.0078	85	4560	0.456	4914	183	0.4914
1	17390000	17400000	3	110	0.011	83	4670	0.467	5138	193	0.5138
1	17400000	17410000	0	0	0	81	4290	0.429	4861	177	0.4861
1	17410000	17420000	2	89	0.0089	84	4321	0.4321	5001	178	0.5001
1	17420000	17430000	1	40	0.004	85	4248	0.4248	4865	188	0.4865
1	17430000	17440000	3	133	0.0133	84	4229	0.4229	5013	184	0.5013
1	17440000	17450000	2	71	0.0071	85	4488	0.4488	4885	174	0.4885
1	17450000	17460000	3	105	0.0105	81	4525	0.4525	4656	180	0.4656
1	17460000	17470000	1	146	0.0146	80	4449	0.4449	4994	183	0.4994
1	17470000	17480000	3	122	0.0122	79	4358	0.4358	5233	172	0.5233
1	17480000	17490000	4	153	0.0153	91	4803	0.4803	5300	182	0.53
1	17490000	17500000	2	82	0.0082	88	4283	0.4283	4461	160	0.4461
1	17500000	17510000	2	87	0.0087	85	4157	0.4157	5043	179	0.5043
1	17510000	17520000	3	119	0.0119	79	4956	0.4956	5103	184	0.5103
1	17520000	17530000	0	0	0	87	4198	0.4198	4897	185	0.4897
1	17530000	17540000	3	110	0.011	82	4431	0.4431	5228	176	0.5228
1	17540000	17550000	4	162	0.0162	84	4524	0.4524	4696	182	0.4696
1	17550000	17560000	3	119	0.0119	88	4945	0.4945	4842	162	0.4842
1	17560000	17570000	1	40	0.004	80	4315	0.4315	5002	165	0.5002
1	17570000	17580000	2	72	0.0072	87	4565	0.4565	4695	166	0.4695
1	17580000	17590000	0	0	0	84	4325	0.4325	5411	185	0.5411
1	17590000	17600000	1	41	0.0041	92	5018	0.5018	5090	189	0.509
1	17600000	17610000	4	176	0.0176	82	4573	0.4573	5020	192	0.502
1	17610000	17620000	3	125	0.0125	83	4519	0.4519	4975	188	0.4975
1	17620000	17630000	5	204	0.0204	95	5297	0.5297	4875	173	0.4875
1	17630000	17640000	2	72	0.0072	84	4321	0.4321	5271	186	0.5271
1	17640000	17650000	3	115	0.0115	90	4735	0.4735	4687	174	0.4687
1	17650000	17660000	3	226	0.0226	81	4692	0.4692	5155	185	0.5155
1	17660000	17670000	2	86	0.0086	87	4665	0.4665	4941	167	0.4941
1	17670000	17680000	2	81	0.0081	68	3980	0.398	4872	177	0.4872
1	17680000	17690000	4	160	0.016	86	4672	0.4672	4686	174	0.4686
1	17690000	17700000	0	0	0	84	4494	0.4494	5123	172	0.5123
1	17700000	17710000	3	106	0.0106	81	3846	0.3846	4564	170	0.4564
1	17710000	17720000	1	40	0.004	84	4647	0.4647	4945	191	0.4945
1	17720000	17730000	0	0	0	93	5049	0.5049	5154	183	0.5154
1	17730000	17740000	0	0	0	80	4138	0.4138	4874	177	0.4874
1	17740000	17750000	2	73	0.0073	92	4841	0.4841	5050	184	0.505
1	17750000	17760000	1	39	0.0039	86	4387	0.4387	5045	179	0.5045
1	17760000	17770000	5	202	0.0202	77	4959	0.4959	5539	180	0.5539
1	17770000	17780000	2	66	0.0066	96	4700	0.47	4945	190	0.4945
1	17780000	17790000	3	114	0.0114	87	4562	0.4562	4621	187	0.4621
1	17790000	17800000	1	33	0.0033	88	4812	0.4812	4797	181	0.4797
1	17800000	17810000	1	35	0.0035	87	4696	0.4696	4993	190	0.4993
1	17810000	17820000	0	0	0	76	4175	0.4175	4883	190	0.4883
1	17820000	17830000	3	152	0.0152	79	3998	0.3998	4960	190	0.496
1	17830000	17840000	1	40	0.004	93	4838	0.4838	4836	186	0.4836
1	17840000	17850000	0	0	0	80	4465	0.4465	4878	179	0.4878
1	17850000	17860000	5	192	0.0192	85	4264	0.4264	4809	172	0.4809
1	17860000	17870000	6	207	0.0207	84	5552	0.5552	4816	180	0.4816
1	17870000	17880000	2	88	0.0088	80	4001	0.4001	5086	187	0.5086
1	17880000	17890000	1	37	0.0037	84	4471	0.4471	4574	165	0.4574
1	17890000	17900000	1	37	0.0037	82	4178	0.4178	4948	174	0.4948
1	17900000	17910000	1	36	0.0036	87	4565	0.4565	4630	167	0.463
1	17910000	17920000	2	89	0.0089	79	4788	0.4788	5136	168	0.5136
1	17920000	17930000	3	105	0.0105	85	4676	0.4676	4961	185	0.4961
1	17930000	17940000	2	70	0.007	86	4686	0.4686	5491	180	0.5491
1	17940000	17950000	0	0	0	87	4994	0.4994	4811	170	0.4811
1	17950000	17960000	1	37	0.0037	86	4712	0.4712	4843	171	0.4843
1	17960000	17970000	1	39	0.0039	81	4015	0.4015	4939	175	0.4939
1	17970000	17980000	1	40	0.004	90	5020	0.502	5062	175	0.5062
1	17980000	17990000	4	135	0.0135	85	4814	0.4814	5122	171	0.5122
1	17990000	18000000	2	76	0.0076	83	4406	0.4406	5090	175	0.509
1	18000000	18010000	3	130	0.013	81	4519	0.4519	4935	165	0.4935
1	18010000	18020000	2	71	0.0071	78	4381	0.4381	4600	166	0.46
1	18020000	18030000	2	70	0.007	84	4643	0.4643	4778	176	0.4778
1	18030000	18040000	3	109	0.0109	83	4035	0.4035	4694	169	0.4694
1	18040000	18050000	1	39	0.0039	81	4405	0.4405	5003	172	0.5003
1	18050000	18060000	1	37	0.0037	90	4549	0.4549	4932	190	0.4932
1	18060000	18070000	2	78	0.0078	94	4529	0.4529	4832	174	0.4832
1	18070000	18080000	2	73	0.0073	83	4490	0.449	5187	193	0.5187
1	18080000	18090000	4	143	0.0143	81	4218	0.4218	4872	178	0.4872
1	18090000	18100000	0	0	0	89	4315	0.4315	4833	174	0.4833
1	18100000	18110000	2	80	0.008	86	4303	0.4303	5094	187	0.5094
1	18110000	18120000	4	169	0.0169	75	4181	0.4181	4728	167	0.4728
1	18120000	18130000	2	72	0.0072	78	4423	0.4423	4867	176	0.4867
1	18130000	18140000	3	111	0.0111	76	4143	0.4143	5203	185	0.5203
1	18140000	18150000	2	80	0.008	75	4261	0.4261	4364	171	0.4364
1	18150000	18160000	0	0	0	79	3986	0.3986	4701	182	0.4701
1	18160000	18170000	2	75	0.0075	84	4449	0.4449	4428	165	0.4428
1	18170000	18180000	0	0	0	76	4149	0.4149	4889	181	0.4889
1	18180000	18190000	2	73	0.0073	74	3901	0.3901	5089	173	0.5089
1	18190000	18200000	2	66	0.0066	84	4524	0.4524	4504	159	0.4504
1	18200000	18210000	1	44	0.0044	91	4657	0.4657	5180	206	0.518
1	18210000	18220000	2	83	0.0083	88	4467	0.4467	5084	186	0.5084
1	18220000	18230000	3	115	0.0115	65	3449	0.3449	4579	172	0.4579
1	18230000	18240000	1	36	0.0036	89	4863	0.4863	4679	170	0.4679
1	18240000	18250000	0	0	0	87	4432	0.4432	4679	179	0.4679
1	18250000	18260000	4	156	0.0156	94	4877	0.4877	4951	185	0.4951
1	18260000	18270000	3	107	0.0107	84	4404	0.4404	4811	176	0.4811
1	18270000	18280000	5	305	0.0305	80	4106	0.4106	4442	165	0.4442
1	18280000	18290000	2	81	0.0081	80	4495	0.4495	4719	170	0.4719
1	18290000	18300000	2	113	0.0113	95	5260	0.526	4676	173	0.4676
1	18300000	18310000	4	205	0.0205	80	4094	0.4094	5017	175	0.5017
1	18310000	18320000	3	109	0.0109	91	4573	0.4573	4656	183	0.4656
1	18320000	18330000	4	154	0.0154	87	4480	0.448	5020	190	0.502
1	18330000	18340000	1	34	0.0034	82	4636	0.4636	4876	172	0.4876
1	18340000	18350000	1	39	0.0039	81	4168	0.4168	4965	171	0.4965
1	18350000	18360000	0	0	0	84	3993	0.3993	4683	165	0.4683
1	18360000	18370000	2	68	0.0068	69	4066	0.4066	4668	174	0.4668
1	18370000	18380000	1	38	0.0038	80	4204	0.4204	4735	180	0.4735
1	18380000	18390000	0	0	0	83	4402	0.4402	4365	157	0.4365
1	18390000	18400000	2	80	0.008	81	3804	0.3804	4287	169	0.4287
1	18400000	18410000	2	79	0.0079	87	4633	0.4633	4867	181	0.4867
1	18410000	18420000	0	0	0	87	4701	0.4701	4737	174	0.4737
1	18420000	18430000	2	73	0.0073	82	3961	0.3961	4903	191	0.4903
1	18430000	18440000	0	0	0	76	4557	0.4557	4348	161	0.4348
1	18440000	18450000	1	34	0.0034	89	4537	0.4537	4856	173	0.4856
1	18450000	18460000	3	105	0.0105	79	4569	0.4569	4836	178	0.4836
1	18460000	18470000	3	115	0.0115	88	4713	0.4713	5057	177	0.5057
1	18470000	18480000	0	0	0	90	4592	0.4592	4901	179	0.4901
1	18480000	18490000	1	37	0.0037	85	4126	0.4126	4843	174	0.4843
1	18490000	18500000	0	0	0	88	4797	0.4797	5027	175	0.5027
1	18500000	18510000	2	78	0.0078	89	4626	0.4626	4581	175	0.4581
1	18510000	18520000	4	163	0.0163	90	4316	0.4316	4819	176	0.4819
1	18520000	18530000	3	116	0.0116	88	4525	0.4525	5425	197	0.5425
1	18530000	18540000	1	44	0.0044	84	4393	0.4393	4680	158	0.468
1	18540000	18550000	3	117	0.0117	77	3757	0.3757	4828	185	0.4828
1	18550000	18560000	6	209	0.0209	83	4137	0.4137	4546	172	0.4546
1	18560000	18570000	3	112	0.0112	85	4091	0.4091	4842	184	0.4842
1	18570000	18580000	1	42	0.0042	78	4249	0.4249	5114	183	0.5114
1	18580000	18590000	2	64	0.0064	82	4027	0.4027	4422	165	0.4422
1	18590000	18600000	1	34	0.0034	84	4750	0.475	5034	176	0.5034
1	18600000	18610000	1	40	0.004	88	4395	0.4395	5004	183	0.5004
1	18610000	18620000	0	0	0	96	4736	0.4736	4949	180	0.4949
1	18620000	18630000	2	68	0.0068	84	4290	0.429	4773	173	0.4773
1	18630000	18640000	1	39	0.0039	75	4318	0.4318	4770	170	0.477
1	18640000	18650000	0	0	0	84	4218	0.4218	4921	182	0.4921
1	18650000	18660000	2	73	0.0073	80	4249	0.4249	4985	186	0.4985
1	18660000	18670000	1	40	0.004	84	4070	0.407	4636	174	0.4636
1	18670000	18680000	2	86	0.0086	79	5011	0.5011	4894	179	0.4894
1	18680000	18690000	0	0	0	67	3536	0.3536	4343	167	0.4343
1	18690000	18700000	1	37	0.0037	71	3897	0.3897	4550	163	0.455
1	18700000	18710000	1	60	0.006	90	4727	0.4727	4568	160	0.4568
1	18710000	18720000	4	137	0.0137	76	4234	0.4234	4804	175	0.4804
1	18720000	18730000	0	0	0	101	5127	0.5127	4979	181	0.4979
1	18730000	18740000	4	152	0.0152	90	4733	0.4733	4815	186	0.4815
1	18740000	18750000	1	40	0.004	82	4297	0.4297	5069	187	0.5069
1	18750000	18760000	3	118	0.0118	93	5189	0.5189	5286	181	0.5286
1	18760000	18770000	1	38	0.0038	80	4009	0.4009	5005	186	0.5005
1	18770000	18780000	1	41	0.0041	88	4653	0.4653	4927	177	0.4927
1	18780000	18790000	3	116	0.0116	92	4630	0.463	4938	179	0.4938
1	18790000	18800000	4	221	0.0221	79	4476	0.4476	4890	184	0.489
1	18800000	18810000	2	69	0.0069	79	4067	0.4067	4661	168	0.4661
1	18810000	18820000	1	40	0.004	83	4188	0.4188	4923	178	0.4923
1	18820000	18830000	1	38	0.0038	83	4259	0.4259	5041	185	0.5041
1	18830000	18840000	5	211	0.0211	84	4490	0.449	4933	187	0.4933
1	18840000	18850000	1	38	0.0038	82	4839	0.4839	5041	176	0.5041
1	18850000	18860000	1	38	0.0038	87	4397	0.4397	5198	186	0.5198
1	18860000	18870000	0	0	0	82	4752	0.4752	4891	181	0.4891
1	18870000	18880000	1	39	0.0039	87	4491	0.4491	4436	165	0.4436
1	18880000	18890000	2	80	0.008	90	4826	0.4826	4756	184	0.4756
1	18890000	18900000	3	106	0.0106	85	4423	0.4423	5032	177	0.5032
1	18900000	18910000	4	159	0.0159	92	5181	0.5181	4809	177	0.4809
1	18910000	18920000	4	233	0.0233	83	4495	0.4495	4936	182	0.4936
1	18920000	18930000	2	68	0.0068	82	4391	0.4391	5203	174	0.5203
1	18930000	18940000	1	39	0.0039	85	4070	0.407	5002	167	0.5002
1	18940000	18950000	1	33	0.0033	89	4949	0.4949	4750	180	0.475
1	18950000	18960000	5	181	0.0181	68	3968	0.3968	4613	168	0.4613
1	18960000	18970000	2	81	0.0081	71	3596	0.3596	4566	161	0.4566
1	18970000	18980000	3	105	0.0105	84	4489	0.4489	4463	158	0.4463
1	18980000	18990000	0	0	0	87	4862	0.4862	4657	174	0.4657
1	18990000	19000000	2	73	0.0073	84	4564	0.4564	4926	166	0.4926
1	19000000	19010000	0	0	0	81	4044	0.4044	4589	168	0.4589
1	19010000	19020000	2	85	0.0085	84	4251	0.4251	5073	166	0.5073
1	19020000	19030000	2	80	0.008	81	4600	0.46	4826	177	0.4826
1	19030000	19040000	0	0	0	80	4135	0.4135	5003	175	0.5003
1	19040000	19050000	1	38	0.0038	73	4176	0.4176	4632	169	0.4632
1	19050000	19060000	1	37	0.0037	82	4316	0.4316	4315	157	0.4315
1	19060000	19070000	2	87	0.0087	94	5069	0.5069	5305	178	0.5305
1	19070000	19080000	5	181	0.0181	92	4878	0.4878	4879	161	0.4879
1	19080000	19090000	3	119	0.0119	89	5057	0.5057	5061	187	0.5061
1	19090000	19100000	1	38	0.0038	94	4805	0.4805	4727	174	0.4727
1	19100000	19110000	0	0	0	81	4349	0.4349	5012	182	0.5012
1	19110000	19120000	1	41	0.0041	78	3837	0.3837	4534	162	0.4534
1	19120000	19130000	1	33	0.0033	71	3835	0.3835	4529	165	0.4529
1	19130000	19140000	2	78	0.0078	92	5022	0.5022	4926	182	0.4926
1	19140000	19150000	1	40	0.004	77	3877	0.3877	4520	162	0.452
1	19150000	19160000	1	38	0.0038	75	4018	0.4018	4486	162	0.4486
1	19160000	19170000	0	0	0	82	4041	0.4041	4876	165	0.4876
1	19170000	19180000	1	37	0.0037	87	4424	0.4424	4864	173	0.4864
1	19180000	19190000	1	38	0.0038	70	3926	0.3926	4611	176	0.4611
1	19190000	19200000	0	0	0	91	4869	0.4869	4757	170	0.4757
1	19200000	19210000	2	82	0.0082	100	5425	0.5425	5080	193	0.508
1	19210000	19220000	2	69	0.0069	80	4364	0.4364	4906	188	0.4906
1	19220000	19230000	0	0	0	80	4444	0.4444	5018	187	0.5018
1	19230000	19240000	0	0	0	82	4000	0.4	4830	168	0.483
1	19240000	19250000	1	34	0.0034	79	4393	0.4393	4937	175	0.4937
1	19250000	19260000	1	31	0.0031	101	5164	0.5164	4896	167	0.4896
1	19260000	19270000	1	36	0.0036	86	4656	0.4656	4975	182	0.4975
1	19270000	19280000	1	40	0.004	85	4068	0.4068	5187	185	0.5187
1	19280000	19290000	0	0	0	80	4947	0.4947	5230	174	0.523
1	19290000	19300000	1	43	0.0043	84	4605	0.4605	5371	193	0.5371
1	19300000	19310000	1	51	0.0051	74	4024	0.4024	5335	199	0.5335
1	19310000	19320000	5	191	0.0191	79	4190	0.419	4557	178	0.4557
1	19320000	19330000	0	0	0	79	4519	0.4519	4805	177	0.4805
1	19330000	19340000	4	154	0.0154	86	4246	0.4246	4375	167	0.4375
1	19340000	19350000	3	106	0.0106	82	4509	0.4509	5031	179	0.5031
1	19350000	19360000	2	68	0.0068	78	3962	0.3962	4745	168	0.4745
1	19360000	19370000	1	35	0.0035	89	4701	0.4701	4605	167	0.4605
1	19370000	19380000	2	75	0.0075	76	4485	0.4485	5449	183	0.5449
1	19380000	19390000	0	0	0	70	3842	0.3842	5125	194	0.5125
1	19390000	19400000	3	117	0.0117	84	5134	0.5134	4714	177	0.4714
1	19400000	19410000	3	106	0.0106	83	4697	0.4697	4835	159	0.4835
1	19410000	19420000	2	77	0.0077	74	4041	0.4041	4543	167	0.4543
1	19420000	19430000	1	36	0.0036	87	4367	0.4367	4947	184	0.4947
1	19430000	19440000	2	71	0.0071	79	4227	0.4227	4710	175	0.471
1	19440000	19450000	1	35	0.0035	91	4868	0.4868	4849	173	0.4849
1	19450000	19460000	4	141	0.0141	78	4147	0.4147	4864	184	0.4864
1	19460000	19470000	1	70	0.007	79	4307	0.4307	5097	177	0.5097
1	19470000	19480000	2	66	0.0066	83	4254	0.4254	4654	179	0.4654
1	19480000	19490000	0	0	0	87	4743	0.4743	4872	180	0.4872
1	19490000	19500000	1	37	0.0037	91	4643	0.4643	4887	175	0.4887
1	19500000	19510000	2	84	0.0084	92	4650	0.465	4873	182	0.4873
1	19510000	19520000	2	80	0.008	81	4454	0.4454	4993	171	0.4993
1	19520000	19530000	2	79	0.0079	89	4840	0.484	4861	170	0.4861
1	19530000	19540000	1	38	0.0038	86	4831	0.4831	4904	175	0.4904
1	19540000	19550000	0	0	0	92	4810	0.481	5262	190	0.5262
1	19550000	19560000	4	158	0.0158	84	4469	0.4469	4636	163	0.4636
1	19560000	19570000	1	65	0.0065	85	4297	0.4297	4856	186	0.4856
1	19570000	19580000	2	78	0.0078	85	4638	0.4638	4988	177	0.4988
1	19580000	19590000	4	146	0.0146	83	4451	0.4451	4767	168	0.4767
1	19590000	19600000	0	0	0	86	4368	0.4368	5392	188	0.5392
1	19600000	19610000	1	44	0.0044	89	4623	0.4623	5040	181	0.504
1	19610000	19620000	3	132	0.0132	85	4804	0.4804	4993	174	0.4993
1	19620000	19630000	3	118	0.0118	92	4858	0.4858	4948	162	0.4948
1	19630000	19640000	1	46	0.0046	72	4243	0.4243	4907	176	0.4907
1	19640000	19650000	2	67	0.0067	85	4900	0.49	4737	177	0.4737
1	19650000	19660000	0	0	0	93	4941	0.4941	5127	190	0.5127
1	19660000	19670000	1	39	0.0039	92	5293	0.5293	5405	194	0.5405
1	19670000	19680000	1	37	0.0037	91	5000	0.5	5089	172	0.5089
1	19680000	19690000	4	129	0.0129	81	4824	0.4824	5181	188	0.5181
1	19690000	19700000	5	183	0.0183	84	4579	0.4579	4939	176	0.4939
1	19700000	19710000	5	199	0.0199	93	4571	0.4571	5020	175	0.502
1	19710000	19720000	0	0	0	76	4129	0.4129	4703	175	0.4703
1	19720000	19730000	0	0	0	77	3976	0.3976	5273	189	0.5273
1	19730000	19740000	4	160	0.016	82	4201	0.4201	4265	178	0.4265
1	19740000	19750000	3	114	0.0114	82	4444	0.4444	4951	198	0.4951
1	19750000	19760000	1	41	0.0041	93	4642	0.4642	5048	188	0.5048
1	19760000	19770000	4	155	0.0155	97	4964	0.4964	4853	182	0.4853
1	19770000	19780000	3	102	0.0102	80	4275	0.4275	4991	179	0.4991
1	19780000	19790000	1	34	0.0034	84	4336	0.4336	4642	168	0.4642
1	19790000	19800000	0	0	0	81	4636	0.4636	5110	173	0.511
1	19800000	19810000	1	37	0.0037	81	5032	0.5032	4983	175	0.4983
1	19810000	19820000	3	124	0.0124	86	4155	0.4155	5133	182	0.5133
1	19820000	19830000	3	115	0.0115	76	4198	0.4198	4962	184	0.4962
1	19830000	19840000	1	42	0.0042	80	4168	0.4168	4516	173	0.4516
1	19840000	19850000	0	0	0	87	4833	0.4833	4955	188	0.4955
1	19850000	19860000	9	537	0.0537	86	5478	0.5478	5238	172	0.5238
1	19860000	19870000	3	128	0.0128	83	4880	0.488	5011	186	0.5011
1	19870000	19880000	3	109	0.0109	88	4535	0.4535	5046	182	0.5046
1	19880000	19890000	4	154	0.0154	80	4487	0.4487	4738	171	0.4738
1	19890000	19900000	1	37	0.0037	84	4587	0.4587	4808	177	0.4808
1	19900000	19910000	1	40	0.004	84	4663	0.4663	4758	182	0.4758
1	19910000	19920000	3	113	0.0113	92	4791	0.4791	4863	196	0.4863
1	19920000	19930000	0	0	0	76	4578	0.4578	5083	188	0.5083
1	19930000	19940000	3	104	0.0104	88	5175	0.5175	5138	174	0.5138
1	19940000	19950000	1	34	0.0034	85	4515	0.4515	5145	192	0.5145
1	19950000	19960000	3	98	0.0098	86	4482	0.4482	5048	170	0.5048
1	19960000	19970000	2	64	0.0064	83	4843	0.4843	4973	187	0.4973
1	19970000	19980000	3	122	0.0122	81	5064	0.5064	5229	176	0.5229
1	19980000	19990000	3	107	0.0107	88	4627	0.4627	4946	183	0.4946
[truncated: 301,642+ more rows]

## Sheet: stemloops_density_20k.csv
chr	new_wind	count_sl_15_30	count_sl_16_50	count_sl_6_15	length_sl_15_30	length_sl_16_50	length_sl_6_15	from	to	coverage_sl_15_30	coverage_sl_16_50	coverage_sl_6_15
1	1	85	2	74	4902	204	2400	0	20000	0.2451	0.0102	0.12
1	2	161	3	346	8812	153	10008	20000	40000	0.4406	0.00765	0.5004
1	3	167	5	373	9646	178	10706	40000	60000	0.4823	0.0089	0.5353
1	4	168	4	341	10006	621	10854	60000	80000	0.5003	0.03105	0.5427
1	5	166	4	357	8940	158	9902	80000	100000	0.447	0.0079	0.4951
1	6	177	6	364	9519	249	10628	100000	120000	0.47595	0.01245	0.5314
1	7	170	12	359	10229	884	10699	120000	140000	0.51145	0.0442	0.53495
1	8	167	6	340	9398	252	10444	140000	160000	0.4699	0.0126	0.5222
1	9	145	1	352	8059	33	9861	160000	180000	0.40295	0.00165	0.49305
1	10	0	0	46	0	0	1328	180000	200000	0	0	0.0664
1	11	0	0	0	0	0	0	200000	220000	0	0	0
1	12	103	3	141	6382	126	4192	220000	240000	0.3191	0.0063	0.2096
1	13	178	3	368	9754	137	10203	240000	260000	0.4877	0.00685	0.51015
1	14	65	5	223	3860	294	6869	260000	280000	0.193	0.0147	0.34345
1	15	0	0	0	0	0	0	280000	300000	0	0	0
1	16	19	0	0	1172	0	0	300000	320000	0.0586	0	0
1	17	171	8	321	9581	430	8782	320000	340000	0.47905	0.0215	0.4391
1	18	165	8	362	9655	493	11136	340000	360000	0.48275	0.02465	0.5568
1	19	153	5	334	8569	190	9977	360000	380000	0.42845	0.0095	0.49885
1	20	152	6	302	8855	361	9570	380000	400000	0.44275	0.01805	0.4785
1	21	165	5	373	9022	228	10430	400000	420000	0.4511	0.0114	0.5215
1	22	168	5	381	9235	188	10520	420000	440000	0.46175	0.0094	0.526
1	23	149	3	335	9310	129	9259	440000	460000	0.4655	0.00645	0.46295
1	24	89	4	287	5420	166	7893	460000	480000	0.271	0.0083	0.39465
1	25	0	0	0	0	0	0	480000	500000	0	0	0
1	26	0	0	0	0	0	0	500000	520000	0	0	0
1	27	136	2	236	8436	82	6037	520000	540000	0.4218	0.0041	0.30185
1	28	167	5	360	9584	170	10073	540000	560000	0.4792	0.0085	0.50365
1	29	163	5	358	8213	184	9640	560000	580000	0.41065	0.0092	0.482
1	30	165	5	375	9670	252	10422	580000	600000	0.4835	0.0126	0.5211
1	31	148	5	315	8107	299	9899	600000	620000	0.40535	0.01495	0.49495
1	32	161	5	338	8858	193	10136	620000	640000	0.4429	0.00965	0.5068
1	33	173	10	365	10185	626	10960	640000	660000	0.50925	0.0313	0.548
1	34	169	6	377	9387	238	10253	660000	680000	0.46935	0.0119	0.51265
1	35	169	3	334	9037	119	10147	680000	700000	0.45185	0.00595	0.50735
1	36	163	4	364	9832	166	9599	700000	720000	0.4916	0.0083	0.47995
1	37	139	5	325	8011	187	9291	720000	740000	0.40055	0.00935	0.46455
1	38	145	3	356	8610	118	10501	740000	760000	0.4305	0.0059	0.52505
1	39	147	3	346	7702	100	9043	760000	780000	0.3851	0.005	0.45215
1	40	179	7	363	9166	261	10138	780000	800000	0.4583	0.01305	0.5069
1	41	144	4	341	8170	142	9126	800000	820000	0.4085	0.0071	0.4563
1	42	172	6	354	9609	268	10429	820000	840000	0.48045	0.0134	0.52145
1	43	151	1	361	10086	33	10569	840000	860000	0.5043	0.00165	0.52845
1	44	169	2	330	10691	73	10679	860000	880000	0.53455	0.00365	0.53395
1	45	169	6	360	10304	236	11025	880000	900000	0.5152	0.0118	0.55125
1	46	154	4	340	10554	154	10329	900000	920000	0.5277	0.0077	0.51645
1	47	164	4	346	9565	157	10581	920000	940000	0.47825	0.00785	0.52905
1	48	173	4	373	10295	162	10241	940000	960000	0.51475	0.0081	0.51205
1	49	143	3	343	9605	101	10715	960000	980000	0.48025	0.00505	0.53575
1	50	170	2	340	9744	77	10115	980000	1000000	0.4872	0.00385	0.50575
1	51	149	6	349	9715	235	11152	1000000	1020000	0.48575	0.01175	0.5576
1	52	165	1	345	10339	32	10669	1020000	1040000	0.51695	0.0016	0.53345
1	53	148	3	338	8216	105	9413	1040000	1060000	0.4108	0.00525	0.47065
1	54	158	2	350	9450	83	10820	1060000	1080000	0.4725	0.00415	0.541
1	55	160	3	351	9657	118	9858	1080000	1100000	0.48285	0.0059	0.4929
1	56	172	2	372	11086	82	11601	1100000	1120000	0.5543	0.0041	0.58005
1	57	142	4	353	9432	159	10383	1120000	1140000	0.4716	0.00795	0.51915
1	58	180	5	336	10433	174	11068	1140000	1160000	0.52165	0.0087	0.5534
1	59	159	7	363	11015	282	11101	1160000	1180000	0.55075	0.0141	0.55505
1	60	164	5	356	9564	204	10940	1180000	1200000	0.4782	0.0102	0.547
1	61	166	3	363	10249	111	10281	1200000	1220000	0.51245	0.00555	0.51405
1	62	159	2	324	11027	74	10574	1220000	1240000	0.55135	0.0037	0.5287
1	63	163	7	367	10843	261	11022	1240000	1260000	0.54215	0.01305	0.5511
1	64	171	4	339	11586	149	10956	1260000	1280000	0.5793	0.00745	0.5478
1	65	155	6	337	10016	242	9912	1280000	1300000	0.5008	0.0121	0.4956
1	66	157	3	341	8955	133	9701	1300000	1320000	0.44775	0.00665	0.48505
1	67	166	4	368	9684	149	10090	1320000	1340000	0.4842	0.00745	0.5045
1	68	169	5	352	9918	190	9763	1340000	1360000	0.4959	0.0095	0.48815
1	69	167	7	354	11128	285	11133	1360000	1380000	0.5564	0.01425	0.55665
1	70	173	5	353	9643	204	10080	1380000	1400000	0.48215	0.0102	0.504
1	71	162	6	369	8999	257	10333	1400000	1420000	0.44995	0.01285	0.51665
1	72	166	4	357	10063	176	10625	1420000	1440000	0.50315	0.0088	0.53125
1	73	177	6	345	9519	259	9651	1440000	1460000	0.47595	0.01295	0.48255
1	74	161	7	362	11218	287	10874	1460000	1480000	0.5609	0.01435	0.5437
1	75	165	3	357	9497	109	10591	1480000	1500000	0.47485	0.00545	0.52955
1	76	187	1	365	9759	42	10141	1500000	1520000	0.48795	0.0021	0.50705
1	77	155	3	331	9091	135	8938	1520000	1540000	0.45455	0.00675	0.4469
1	78	170	6	357	10521	289	10335	1540000	1560000	0.52605	0.01445	0.51675
1	79	166	8	361	10943	306	11426	1560000	1580000	0.54715	0.0153	0.5713
1	80	181	3	357	9459	125	9512	1580000	1600000	0.47295	0.00625	0.4756
1	81	170	1	368	8758	40	10108	1600000	1620000	0.4379	0.002	0.5054
1	82	177	5	351	10658	178	10101	1620000	1640000	0.5329	0.0089	0.50505
1	83	150	5	361	8259	202	9763	1640000	1660000	0.41295	0.0101	0.48815
1	84	185	4	348	10136	158	9380	1660000	1680000	0.5068	0.0079	0.469
1	85	176	2	364	9988	78	10622	1680000	1700000	0.4994	0.0039	0.5311
1	86	168	8	369	9536	294	10096	1700000	1720000	0.4768	0.0147	0.5048
1	87	180	2	346	9188	84	9316	1720000	1740000	0.4594	0.0042	0.4658
1	88	177	4	368	9749	161	10163	1740000	1760000	0.48745	0.00805	0.50815
1	89	168	4	372	9239	147	10742	1760000	1780000	0.46195	0.00735	0.5371
1	90	174	5	355	8956	195	9529	1780000	1800000	0.4478	0.00975	0.47645
1	91	169	6	377	8706	234	9611	1800000	1820000	0.4353	0.0117	0.48055
1	92	163	7	353	10646	256	10627	1820000	1840000	0.5323	0.0128	0.53135
1	93	163	4	372	9946	170	10708	1840000	1860000	0.4973	0.0085	0.5354
1	94	151	9	351	9561	370	10231	1860000	1880000	0.47805	0.0185	0.51155
1	95	148	6	338	8500	241	9755	1880000	1900000	0.425	0.01205	0.48775
1	96	169	3	353	9767	108	9869	1900000	1920000	0.48835	0.0054	0.49345
1	97	169	8	353	9838	419	10170	1920000	1940000	0.4919	0.02095	0.5085
1	98	170	5	380	9415	191	10358	1940000	1960000	0.47075	0.00955	0.5179
1	99	182	3	344	10482	109	10852	1960000	1980000	0.5241	0.00545	0.5426
1	100	180	4	367	9632	155	10685	1980000	2000000	0.4816	0.00775	0.53425
1	101	160	4	369	9545	160	9911	2000000	2020000	0.47725	0.008	0.49555
1	102	162	3	354	9096	111	10169	2020000	2040000	0.4548	0.00555	0.50845
1	103	142	1	332	7165	32	8941	2040000	2060000	0.35825	0.0016	0.44705
1	104	151	4	319	8881	143	9491	2060000	2080000	0.44405	0.00715	0.47455
1	105	152	5	316	8616	195	9047	2080000	2100000	0.4308	0.00975	0.45235
1	106	161	3	364	9410	122	9802	2100000	2120000	0.4705	0.0061	0.4901
1	107	162	8	353	10313	295	11104	2120000	2140000	0.51565	0.01475	0.5552
1	108	159	7	359	10690	269	10656	2140000	2160000	0.5345	0.01345	0.5328
1	109	165	5	355	10130	200	10774	2160000	2180000	0.5065	0.01	0.5387
1	110	158	2	343	8530	72	9780	2180000	2200000	0.4265	0.0036	0.489
1	111	155	5	353	9136	189	10029	2200000	2220000	0.4568	0.00945	0.50145
1	112	184	3	361	10404	112	10942	2220000	2240000	0.5202	0.0056	0.5471
1	113	175	4	374	11734	158	11548	2240000	2260000	0.5867	0.0079	0.5774
1	114	187	5	326	11414	185	10924	2260000	2280000	0.5707	0.00925	0.5462
1	115	163	2	381	9294	74	10762	2280000	2300000	0.4647	0.0037	0.5381
1	116	182	3	367	10731	72	10829	2300000	2320000	0.53655	0.0036	0.54145
1	117	163	1	354	9475	35	10101	2320000	2340000	0.47375	0.00175	0.50505
1	118	179	4	350	10593	157	10822	2340000	2360000	0.52965	0.00785	0.5411
1	119	175	6	354	11243	213	10713	2360000	2380000	0.56215	0.01065	0.53565
1	120	160	1	352	10829	44	11309	2380000	2400000	0.54145	0.0022	0.56545
1	121	179	5	376	11386	192	12430	2400000	2420000	0.5693	0.0096	0.6215
1	122	180	7	361	12017	252	10708	2420000	2440000	0.60085	0.0126	0.5354
1	123	174	1	374	10392	39	11012	2440000	2460000	0.5196	0.00195	0.5506
1	124	165	7	368	11201	279	11391	2460000	2480000	0.56005	0.01395	0.56955
1	125	161	2	356	10626	73	11377	2480000	2500000	0.5313	0.00365	0.56885
1	126	168	7	370	9819	251	10148	2500000	2520000	0.49095	0.01255	0.5074
1	127	163	8	359	10023	300	10684	2520000	2540000	0.50115	0.015	0.5342
1	128	154	7	354	8858	278	10356	2540000	2560000	0.4429	0.0139	0.5178
1	129	149	4	345	9155	163	10617	2560000	2580000	0.45775	0.00815	0.53085
1	130	144	0	374	7309	0	11090	2580000	2600000	0.36545	0	0.5545
1	131	144	0	365	6831	0	10938	2600000	2620000	0.34155	0	0.5469
1	132	100	1	379	5197	31	11139	2620000	2640000	0.25985	0.00155	0.55695
1	133	0	0	0	0	0	0	2640000	2660000	0	0	0
1	134	0	0	0	0	0	0	2660000	2680000	0	0	0
1	135	137	0	208	7372	0	6753	2680000	2700000	0.3686	0	0.33765
1	136	158	5	315	9660	188	10200	2700000	2720000	0.483	0.0094	0.51
1	137	178	6	362	10020	228	10673	2720000	2740000	0.501	0.0114	0.53365
1	138	171	3	348	8839	112	10663	2740000	2760000	0.44195	0.0056	0.53315
1	139	163	1	359	9250	31	9593	2760000	2780000	0.4625	0.00155	0.47965
1	140	168	4	342	10681	162	10632	2780000	2800000	0.53405	0.0081	0.5316
1	141	175	4	359	10053	163	11023	2800000	2820000	0.50265	0.00815	0.55115
1	142	177	4	360	11264	150	11005	2820000	2840000	0.5632	0.0075	0.55025
1	143	176	3	377	9701	121	11159	2840000	2860000	0.48505	0.00605	0.55795
1	144	155	3	361	9460	128	10425	2860000	2880000	0.473	0.0064	0.52125
1	145	148	7	308	9733	264	9669	2880000	2900000	0.48665	0.0132	0.48345
1	146	156	5	345	8770	262	10404	2900000	2920000	0.4385	0.0131	0.5202
1	147	180	1	360	10065	42	10766	2920000	2940000	0.50325	0.0021	0.5383
1	148	167	4	385	10707	150	11097	2940000	2960000	0.53535	0.0075	0.55485
1	149	169	4	333	8932	154	9402	2960000	2980000	0.4466	0.0077	0.4701
1	150	178	4	350	11154	199	11555	2980000	3000000	0.5577	0.00995	0.57775
1	151	174	4	385	10501	158	10658	3000000	3020000	0.52505	0.0079	0.5329
1	152	155	1	380	10016	42	10733	3020000	3040000	0.5008	0.0021	0.53665
1	153	183	3	372	10203	118	11279	3040000	3060000	0.51015	0.0059	0.56395
1	154	169	3	352	9850	120	9622	3060000	3080000	0.4925	0.006	0.4811
1	155	130	5	344	8992	222	10182	3080000	3100000	0.4496	0.0111	0.5091
1	156	165	2	343	10037	81	10227	3100000	3120000	0.50185	0.00405	0.51135
1	157	159	2	370	8910	72	10326	3120000	3140000	0.4455	0.0036	0.5163
1	158	185	5	359	10178	180	10769	3140000	3160000	0.5089	0.009	0.53845
1	159	176	5	356	9067	212	10076	3160000	3180000	0.45335	0.0106	0.5038
1	160	169	3	338	9135	114	10452	3180000	3200000	0.45675	0.0057	0.5226
1	161	166	4	350	8808	163	10726	3200000	3220000	0.4404	0.00815	0.5363
1	162	166	3	354	9108	119	9899	3220000	3240000	0.4554	0.00595	0.49495
1	163	171	4	341	10448	136	10685	3240000	3260000	0.5224	0.0068	0.53425
1	164	158	8	349	10055	322	10489	3260000	3280000	0.50275	0.0161	0.52445
1	165	170	3	359	9445	121	10240	3280000	3300000	0.47225	0.00605	0.512
1	166	173	2	335	10036	80	9731	3300000	3320000	0.5018	0.004	0.48655
1	167	167	10	364	9801	391	10628	3320000	3340000	0.49005	0.01955	0.5314
1	168	167	3	351	9555	108	10537	3340000	3360000	0.47775	0.0054	0.52685
1	169	170	3	371	9676	112	10380	3360000	3380000	0.4838	0.0056	0.519
1	170	172	7	378	12099	301	11620	3380000	3400000	0.60495	0.01505	0.581
1	171	179	6	360	12122	237	11103	3400000	3420000	0.6061	0.01185	0.55515
1	172	186	3	381	11677	119	11936	3420000	3440000	0.58385	0.00595	0.5968
1	173	177	5	361	10998	192	11113	3440000	3460000	0.5499	0.0096	0.55565
1	174	181	4	358	10738	161	11510	3460000	3480000	0.5369	0.00805	0.5755
1	175	167	1	332	9719	33	9920	3480000	3500000	0.48595	0.00165	0.496
1	176	152	4	345	9826	152	10106	3500000	3520000	0.4913	0.0076	0.5053
1	177	157	4	337	9180	149	10724	3520000	3540000	0.459	0.00745	0.5362
1	178	175	3	353	10603	114	10319	3540000	3560000	0.53015	0.0057	0.51595
1	179	184	4	361	10751	317	10951	3560000	3580000	0.53755	0.01585	0.54755
1	180	158	4	330	10154	153	10427	3580000	3600000	0.5077	0.00765	0.52135
1	181	173	8	316	9977	315	9587	3600000	3620000	0.49885	0.01575	0.47935
1	182	192	6	358	11608	233	11142	3620000	3640000	0.5804	0.01165	0.5571
1	183	161	1	331	9446	39	9972	3640000	3660000	0.4723	0.00195	0.4986
1	184	167	5	373	9692	197	10546	3660000	3680000	0.4846	0.00985	0.5273
1	185	167	3	361	10318	130	10632	3680000	3700000	0.5159	0.0065	0.5316
1	186	177	3	365	9500	115	10311	3700000	3720000	0.475	0.00575	0.51555
1	187	172	2	353	9820	76	10420	3720000	3740000	0.491	0.0038	0.521
1	188	167	3	332	9456	114	9951	3740000	3760000	0.4728	0.0057	0.49755
1	189	166	6	347	9668	251	10304	3760000	3780000	0.4834	0.01255	0.5152
1	190	153	2	370	8482	74	10217	3780000	3800000	0.4241	0.0037	0.51085
1	191	156	2	367	9446	81	9977	3800000	3820000	0.4723	0.00405	0.49885
1	192	168	6	339	9209	220	9992	3820000	3840000	0.46045	0.011	0.4996
1	193	45	0	177	2161	0	4427	3840000	3860000	0.10805	0	0.22135
1	194	0	0	0	0	0	0	3860000	3880000	0	0	0
1	195	0	0	0	0	0	0	3880000	3900000	0	0	0
1	196	0	0	0	0	0	0	3900000	3920000	0	0	0
1	197	0	0	0	0	0	0	3920000	3940000	0	0	0
1	198	0	0	0	0	0	0	3940000	3960000	0	0	0
1	199	0	0	0	0	0	0	3960000	3980000	0	0	0
1	200	38	1	0	2181	40	0	3980000	4000000	0.10905	0.002	0
1	201	171	2	358	9382	75	9652	4000000	4020000	0.4691	0.00375	0.4826
1	202	166	4	358	9173	141	10567	4020000	4040000	0.45865	0.00705	0.52835
1	203	162	5	360	8755	257	10478	4040000	4060000	0.43775	0.01285	0.5239
1	204	169	5	359	8925	195	10165	4060000	4080000	0.44625	0.00975	0.50825
1	205	159	3	359	8002	112	9702	4080000	4100000	0.4001	0.0056	0.4851
1	206	161	5	326	9001	177	9229	4100000	4120000	0.45005	0.00885	0.46145
1	207	145	1	308	7317	34	8887	4120000	4140000	0.36585	0.0017	0.44435
1	208	182	8	349	9216	482	9750	4140000	4160000	0.4608	0.0241	0.4875
1	209	158	6	346	8849	701	10223	4160000	4180000	0.44245	0.03505	0.51115
1	210	170	2	359	8754	80	10571	4180000	4200000	0.4377	0.004	0.52855
1	211	170	6	356	9492	232	9949	4200000	4220000	0.4746	0.0116	0.49745
1	212	156	2	370	8405	89	10030	4220000	4240000	0.42025	0.00445	0.5015
1	213	143	3	334	7486	113	9200	4240000	4260000	0.3743	0.00565	0.46
1	214	150	6	344	7670	236	9113	4260000	4280000	0.3835	0.0118	0.45565
1	215	176	4	353	9395	139	9560	4280000	4300000	0.46975	0.00695	0.478
1	216	168	2	336	8871	86	10073	4300000	4320000	0.44355	0.0043	0.50365
1	217	164	6	344	8545	231	9428	4320000	4340000	0.42725	0.01155	0.4714
1	218	140	2	358	7448	67	9926	4340000	4360000	0.3724	0.00335	0.4963
1	219	178	3	340	9638	107	9594	4360000	4380000	0.4819	0.00535	0.4797
1	220	154	6	328	7771	223	8622	4380000	4400000	0.38855	0.01115	0.4311
1	221	172	0	346	9256	0	9824	4400000	4420000	0.4628	0	0.4912
1	222	158	3	339	8178	151	9177	4420000	4440000	0.4089	0.00755	0.45885
1	223	186	1	355	9671	39	9733	4440000	4460000	0.48355	0.00195	0.48665
1	224	173	2	372	8684	111	10246	4460000	4480000	0.4342	0.00555	0.5123
1	225	182	7	339	9634	335	10188	4480000	4500000	0.4817	0.01675	0.5094
1	226	170	2	356	8960	73	9941	4500000	4520000	0.448	0.00365	0.49705
1	227	171	6	358	9690	224	9995	4520000	4540000	0.4845	0.0112	0.49975
1	228	159	3	351	8351	125	9399	4540000	4560000	0.41755	0.00625	0.46995
1	229	173	1	356	8804	41	9275	4560000	4580000	0.4402	0.00205	0.46375
1	230	162	4	344	9042	149	9811	4580000	4600000	0.4521	0.00745	0.49055
1	231	159	2	357	8821	68	9656	4600000	4620000	0.44105	0.0034	0.4828
1	232	162	2	380	8155	71	10370	4620000	4640000	0.40775	0.00355	0.5185
1	233	168	9	352	9127	389	10056	4640000	4660000	0.45635	0.01945	0.5028
1	234	151	8	357	8713	485	10134	4660000	4680000	0.43565	0.02425	0.5067
1	235	161	3	347	8545	113	9932	4680000	4700000	0.42725	0.00565	0.4966
1	236	157	5	336	9383	186	9744	4700000	4720000	0.46915	0.0093	0.4872
1	237	173	2	346	9369	70	10356	4720000	4740000	0.46845	0.0035	0.5178
1	238	170	3	363	9519	110	10432	4740000	4760000	0.47595	0.0055	0.5216
1	239	173	2	343	9738	63	10743	4760000	4780000	0.4869	0.00315	0.53715
1	240	168	1	360	9183	39	10294	4780000	4800000	0.45915	0.00195	0.5147
1	241	164	7	352	8913	271	9665	4800000	4820000	0.44565	0.01355	0.48325
1	242	155	3	350	8463	115	9219	4820000	4840000	0.42315	0.00575	0.46095
1	243	188	8	350	9480	365	9635	4840000	4860000	0.474	0.01825	0.48175
1	244	159	6	364	9081	223	10172	4860000	4880000	0.45405	0.01115	0.5086
1	245	159	9	359	9169	394	10357	4880000	4900000	0.45845	0.0197	0.51785
1	246	177	12	364	10633	492	10757	4900000	4920000	0.53165	0.0246	0.53785
1	247	158	2	345	8228	63	9952	4920000	4940000	0.4114	0.00315	0.4976
1	248	159	4	339	8574	157	9553	4940000	4960000	0.4287	0.00785	0.47765
1	249	164	5	340	8938	176	9744	4960000	4980000	0.4469	0.0088	0.4872
1	250	175	7	377	9787	333	10272	4980000	5000000	0.48935	0.01665	0.5136
1	251	156	3	348	8614	134	9645	5000000	5020000	0.4307	0.0067	0.48225
1	252	165	2	354	8357	77	9799	5020000	5040000	0.41785	0.00385	0.48995
1	253	168	1	356	8505	29	9590	5040000	5060000	0.42525	0.00145	0.4795
1	254	170	3	346	8653	120	9780	5060000	5080000	0.43265	0.006	0.489
1	255	170	3	368	9430	103	10174	5080000	5100000	0.4715	0.00515	0.5087
1	256	140	1	341	7002	41	8662	5100000	5120000	0.3501	0.00205	0.4331
1	257	171	7	365	9952	803	10871	5120000	5140000	0.4976	0.04015	0.54355
1	258	173	11	350	9543	473	10409	5140000	5160000	0.47715	0.02365	0.52045
1	259	169	10	336	9321	382	9769	5160000	5180000	0.46605	0.0191	0.48845
1	260	164	5	353	8456	196	9095	5180000	5200000	0.4228	0.0098	0.45475
1	261	173	4	384	9274	156	10136	5200000	5220000	0.4637	0.0078	0.5068
1	262	168	6	349	9371	221	9727	5220000	5240000	0.46855	0.01105	0.48635
1	263	172	8	349	9113	284	10365	5240000	5260000	0.45565	0.0142	0.51825
1	264	158	8	343	9190	791	10152	5260000	5280000	0.4595	0.03955	0.5076
1	265	170	6	362	8793	212	10118	5280000	5300000	0.43965	0.0106	0.5059
1	266	145	7	352	8306	255	9559	5300000	5320000	0.4153	0.01275	0.47795
1	267	174	1	358	9154	34	10123	5320000	5340000	0.4577	0.0017	0.50615
1	268	164	3	336	8514	115	9863	5340000	5360000	0.4257	0.00575	0.49315
1	269	173	3	370	9241	111	9769	5360000	5380000	0.46205	0.00555	0.48845
1	270	143	4	322	8918	331	9758	5380000	5400000	0.4459	0.01655	0.4879
1	271	175	3	351	9280	112	9207	5400000	5420000	0.464	0.0056	0.46035
1	272	172	2	391	9359	76	10685	5420000	5440000	0.46795	0.0038	0.53425
1	273	161	8	345	8712	332	10393	5440000	5460000	0.4356	0.0166	0.51965
1	274	150	2	358	8699	114	9343	5460000	5480000	0.43495	0.0057	0.46715
1	275	171	5	345	8946	146	9444	5480000	5500000	0.4473	0.0073	0.4722
1	276	180	5	377	9056	141	10264	5500000	5520000	0.4528	0.00705	0.5132
1	277	158	2	372	8191	76	9363	5520000	5540000	0.40955	0.0038	0.46815
1	278	170	0	360	8874	0	9978	5540000	5560000	0.4437	0	0.4989
1	279	165	4	352	8683	172	10218	5560000	5580000	0.43415	0.0086	0.5109
1	280	159	3	361	8836	102	10028	5580000	5600000	0.4418	0.0051	0.5014
1	281	159	7	340	8623	270	9746	5600000	5620000	0.43115	0.0135	0.4873
1	282	172	1	351	9307	54	10471	5620000	5640000	0.46535	0.0027	0.52355
1	283	160	4	332	8376	164	9180	5640000	5660000	0.4188	0.0082	0.459
1	284	160	4	338	8665	177	9941	5660000	5680000	0.43325	0.00885	0.49705
1	285	158	5	343	9151	205	9930	5680000	5700000	0.45755	0.01025	0.4965
1	286	165	1	348	8540	83	9992	5700000	5720000	0.427	0.00415	0.4996
1	287	154	2	344	8280	63	9676	5720000	5740000	0.414	0.00315	0.4838
1	288	172	3	343	8544	114	9250	5740000	5760000	0.4272	0.0057	0.4625
1	289	180	2	339	9427	68	10149	5760000	5780000	0.47135	0.0034	0.50745
1	290	150	4	369	8056	179	10495	5780000	5800000	0.4028	0.00895	0.52475
1	291	158	5	324	9612	228	9404	5800000	5820000	0.4806	0.0114	0.4702
1	292	168	1	371	8742	37	10406	5820000	5840000	0.4371	0.00185	0.5203
1	293	165	6	354	9461	317	10418	5840000	5860000	0.47305	0.01585	0.5209
1	294	159	6	326	8354	274	9327	5860000	5880000	0.4177	0.0137	0.46635
1	295	168	3	324	9013	122	9365	5880000	5900000	0.45065	0.0061	0.46825
1	296	185	4	380	10348	147	10497	5900000	5920000	0.5174	0.00735	0.52485
1	297	171	3	368	9850	118	10697	5920000	5940000	0.4925	0.0059	0.53485
1	298	156	1	339	8878	34	10108	5940000	5960000	0.4439	0.0017	0.5054
1	299	180	3	350	9249	130	9780	5960000	5980000	0.46245	0.0065	0.489
1	300	159	4	352	9021	147	9804	5980000	6000000	0.45105	0.00735	0.4902
1	301	156	1	347	8250	36	9752	6000000	6020000	0.4125	0.0018	0.4876
1	302	174	3	366	9244	173	10059	6020000	6040000	0.4622	0.00865	0.50295
1	303	167	3	341	9093	136	9369	6040000	6060000	0.45465	0.0068	0.46845
1	304	159	8	321	9171	321	9296	6060000	6080000	0.45855	0.01605	0.4648
1	305	148	6	339	8473	230	9019	6080000	6100000	0.42365	0.0115	0.45095
1	306	170	5	370	9846	203	10042	6100000	6120000	0.4923	0.01015	0.5021
1	307	164	2	356	9819	70	10791	6120000	6140000	0.49095	0.0035	0.53955
1	308	171	4	352	9403	147	9986	6140000	6160000	0.47015	0.00735	0.4993
1	309	159	5	317	8592	312	9381	6160000	6180000	0.4296	0.0156	0.46905
1	310	181	3	356	9594	117	10035	6180000	6200000	0.4797	0.00585	0.50175
1	311	170	4	349	9140	157	10220	6200000	6220000	0.457	0.00785	0.511
1	312	148	4	335	8322	160	9557	6220000	6240000	0.4161	0.008	0.47785
1	313	165	2	352	8975	81	10245	6240000	6260000	0.44875	0.00405	0.51225
1	314	157	4	360	9102	157	9905	6260000	6280000	0.4551	0.00785	0.49525
1	315	167	0	353	9315	0	9416	6280000	6300000	0.46575	0	0.4708
1	316	164	3	351	10357	123	10576	6300000	6320000	0.51785	0.00615	0.5288
1	317	169	4	365	10005	129	10794	6320000	6340000	0.50025	0.00645	0.5397
1	318	157	1	350	9340	34	10919	6340000	6360000	0.467	0.0017	0.54595
1	319	165	2	324	9005	80	9336	6360000	6380000	0.45025	0.004	0.4668
1	320	176	6	366	9781	235	10507	6380000	6400000	0.48905	0.01175	0.52535
1	321	165	2	335	9730	77	10088	6400000	6420000	0.4865	0.00385	0.5044
1	322	169	2	355	9318	79	10464	6420000	6440000	0.4659	0.00395	0.5232
1	323	173	5	365	9386	193	9957	6440000	6460000	0.4693	0.00965	0.49785
1	324	179	3	345	9550	112	9445	6460000	6480000	0.4775	0.0056	0.47225
1	325	177	7	356	10092	252	10615	6480000	6500000	0.5046	0.0126	0.53075
1	326	163	3	351	10343	118	10954	6500000	6520000	0.51715	0.0059	0.5477
1	327	181	3	347	10883	113	10852	6520000	6540000	0.54415	0.00565	0.5426
1	328	170	5	352	9707	189	10318	6540000	6560000	0.48535	0.00945	0.5159
1	329	179	7	374	10424	317	10932	6560000	6580000	0.5212	0.01585	0.5466
1	330	159	5	384	8807	196	10421	6580000	6600000	0.44035	0.0098	0.52105
1	331	167	4	355	9328	155	9801	6600000	6620000	0.4664	0.00775	0.49005
1	332	146	2	334	8042	82	8788	6620000	6640000	0.4021	0.0041	0.4394
1	333	169	2	350	9119	76	10138	6640000	6660000	0.45595	0.0038	0.5069
1	334	180	7	362	10555	228	10914	6660000	6680000	0.52775	0.0114	0.5457
1	335	167	6	371	9404	231	10238	6680000	6700000	0.4702	0.01155	0.5119
1	336	175	6	358	8711	217	9573	6700000	6720000	0.43555	0.01085	0.47865
1	337	171	4	351	9369	118	9509	6720000	6740000	0.46845	0.0059	0.47545
1	338	169	7	359	10000	282	10053	6740000	6760000	0.5	0.0141	0.50265
1	339	167	4	364	9718	164	10362	6760000	6780000	0.4859	0.0082	0.5181
1	340	158	9	353	8514	617	9832	6780000	6800000	0.4257	0.03085	0.4916
1	341	162	4	357	8481	346	9438	6800000	6820000	0.42405	0.0173	0.4719
1	342	166	2	370	8881	76	9761	6820000	6840000	0.44405	0.0038	0.48805
1	343	173	8	332	9902	288	10120	6840000	6860000	0.4951	0.0144	0.506
1	344	170	6	352	9242	248	10058	6860000	6880000	0.4621	0.0124	0.5029
1	345	186	7	379	10282	254	10608	6880000	6900000	0.5141	0.0127	0.5304
1	346	148	3	361	8849	101	9767	6900000	6920000	0.44245	0.00505	0.48835
1	347	171	5	359	9281	180	10288	6920000	6940000	0.46405	0.009	0.5144
1	348	174	5	383	9260	201	10010	6940000	6960000	0.463	0.01005	0.5005
1	349	161	1	360	8626	38	9703	6960000	6980000	0.4313	0.0019	0.48515
1	350	149	3	353	8430	106	9504	6980000	7000000	0.4215	0.0053	0.4752
1	351	168	3	338	9585	113	9958	7000000	7020000	0.47925	0.00565	0.4979
1	352	157	4	366	8416	214	9542	7020000	7040000	0.4208	0.0107	0.4771
1	353	160	5	354	8402	184	9511	7040000	7060000	0.4201	0.0092	0.47555
1	354	153	6	347	8216	225	9566	7060000	7080000	0.4108	0.01125	0.4783
1	355	164	4	343	9296	144	9703	7080000	7100000	0.4648	0.0072	0.48515
1	356	168	1	350	9237	40	9799	7100000	7120000	0.46185	0.002	0.48995
1	357	156	2	348	8098	77	9203	7120000	7140000	0.4049	0.00385	0.46015
1	358	160	1	368	8677	37	9914	7140000	7160000	0.43385	0.00185	0.4957
1	359	145	7	340	7689	291	9347	7160000	7180000	0.38445	0.01455	0.46735
1	360	170	4	341	9219	455	9526	7180000	7200000	0.46095	0.02275	0.4763
1	361	165	3	332	8237	109	9414	7200000	7220000	0.41185	0.00545	0.4707
1	362	149	5	337	8399	177	9564	7220000	7240000	0.41995	0.00885	0.4782
1	363	158	6	341	9000	261	9462	7240000	7260000	0.45	0.01305	0.4731
1	364	166	1	342	8880	31	10253	7260000	7280000	0.444	0.00155	0.51265
1	365	161	1	343	8774	37	9675	7280000	7300000	0.4387	0.00185	0.48375
1	366	158	7	347	8762	285	10029	7300000	7320000	0.4381	0.01425	0.50145
1	367	184	7	327	9690	250	9488	7320000	7340000	0.4845	0.0125	0.4744
1	368	168	4	346	8866	149	10109	7340000	7360000	0.4433	0.00745	0.50545
1	369	158	4	345	8704	152	9846	7360000	7380000	0.4352	0.0076	0.4923
1	370	171	5	346	8998	242	9153	7380000	7400000	0.4499	0.0121	0.45765
1	371	167	4	359	8708	145	10109	7400000	7420000	0.4354	0.00725	0.50545
1	372	156	1	353	8856	33	9882	7420000	7440000	0.4428	0.00165	0.4941
1	373	167	7	356	8914	307	9627	7440000	7460000	0.4457	0.01535	0.48135
1	374	152	5	352	7877	191	9811	7460000	7480000	0.39385	0.00955	0.49055
1	375	162	3	346	9403	119	9608	7480000	7500000	0.47015	0.00595	0.4804
1	376	179	3	376	10301	120	11056	7500000	7520000	0.51505	0.006	0.5528
1	377	172	5	350	9974	184	10501	7520000	7540000	0.4987	0.0092	0.52505
1	378	136	2	346	8278	93	9818	7540000	7560000	0.4139	0.00465	0.4909
1	379	159	9	329	9142	334	9677	7560000	7580000	0.4571	0.0167	0.48385
1	380	164	6	342	9478	221	10381	7580000	7600000	0.4739	0.01105	0.51905
1	381	166	2	359	9276	72	9946	7600000	7620000	0.4638	0.0036	0.4973
1	382	154	5	333	8213	193	9437	7620000	7640000	0.41065	0.00965	0.47185
1	383	174	4	366	9542	149	10846	7640000	7660000	0.4771	0.00745	0.5423
1	384	157	0	310	8299	0	9191	7660000	7680000	0.41495	0	0.45955
1	385	176	5	361	9314	184	10110	7680000	7700000	0.4657	0.0092	0.5055
1	386	163	2	350	8967	78	10160	7700000	7720000	0.44835	0.0039	0.508
1	387	179	3	354	10254	116	10295	7720000	7740000	0.5127	0.0058	0.51475
1	388	161	3	378	9246	103	10598	7740000	7760000	0.4623	0.00515	0.5299
1	389	163	4	374	9582	150	10559	7760000	7780000	0.4791	0.0075	0.52795
1	390	173	2	357	9320	105	10422	7780000	7800000	0.466	0.00525	0.5211
1	391	176	7	358	9659	289	9905	7800000	7820000	0.48295	0.01445	0.49525
1	392	176	5	379	9911	206	10518	7820000	7840000	0.49555	0.0103	0.5259
1	393	162	6	356	9405	286	10370	7840000	7860000	0.47025	0.0143	0.5185
1	394	175	1	353	9531	35	9921	7860000	7880000	0.47655	0.00175	0.49605
1	395	166	4	353	9386	138	10519	7880000	7900000	0.4693	0.0069	0.52595
1	396	169	4	367	9832	177	10108	7900000	7920000	0.4916	0.00885	0.5054
1	397	168	4	353	8552	192	9925	7920000	7940000	0.4276	0.0096	0.49625
1	398	141	6	335	8270	211	9450	7940000	7960000	0.4135	0.01055	0.4725
1	399	172	7	343	8971	339	9917	7960000	7980000	0.44855	0.01695	0.49585
1	400	170	6	377	9531	259	10600	7980000	8000000	0.47655	0.01295	0.53
1	401	166	6	348	9233	242	10197	8000000	8020000	0.46165	0.0121	0.50985
1	402	174	4	354	9335	137	10223	8020000	8040000	0.46675	0.00685	0.51115
1	403	169	0	357	8562	0	9167	8040000	8060000	0.4281	0	0.45835
1	404	170	2	343	9069	71	9722	8060000	8080000	0.45345	0.00355	0.4861
1	405	171	9	355	9696	371	10357	8080000	8100000	0.4848	0.01855	0.51785
1	406	152	4	352	8491	164	9739	8100000	8120000	0.42455	0.0082	0.48695
1	407	163	2	339	9032	79	9987	8120000	8140000	0.4516	0.00395	0.49935
1	408	173	6	352	9347	229	9474	8140000	8160000	0.46735	0.01145	0.4737
1	409	181	5	354	9776	263	10564	8160000	8180000	0.4888	0.01315	0.5282
1	410	166	3	366	8508	108	10144	8180000	8200000	0.4254	0.0054	0.5072
1	411	153	7	362	8649	270	9788	8200000	8220000	0.43245	0.0135	0.4894
1	412	174	0	355	9440	0	9746	8220000	8240000	0.472	0	0.4873
1	413	176	8	371	9737	293	10138	8240000	8260000	0.48685	0.01465	0.5069
1	414	181	3	359	9607	122	9364	8260000	8280000	0.48035	0.0061	0.4682
1	415	155	8	356	8440	398	10306	8280000	8300000	0.422	0.0199	0.5153
1	416	153	3	374	8753	187	9875	8300000	8320000	0.43765	0.00935	0.49375
1	417	162	3	386	8754	174	10416	8320000	8340000	0.4377	0.0087	0.5208
1	418	167	4	372	9405	159	10008	8340000	8360000	0.47025	0.00795	0.5004
1	419	164	4	367	9150	196	10235	8360000	8380000	0.4575	0.0098	0.51175
1	420	173	6	339	9554	455	10325	8380000	8400000	0.4777	0.02275	0.51625
1	421	175	2	376	9789	70	10454	8400000	8420000	0.48945	0.0035	0.5227
1	422	166	3	347	8837	103	10013	8420000	8440000	0.44185	0.00515	0.50065
1	423	166	5	352	8762	241	10502	8440000	8460000	0.4381	0.01205	0.5251
1	424	173	6	349	8883	223	9566	8460000	8480000	0.44415	0.01115	0.4783
1	425	167	5	362	9575	187	10044	8480000	8500000	0.47875	0.00935	0.5022
1	426	157	1	346	8263	38	9347	8500000	8520000	0.41315	0.0019	0.46735
1	427	164	3	370	9364	108	10545	8520000	8540000	0.4682	0.0054	0.52725
1	428	166	5	358	9608	196	10197	8540000	8560000	0.4804	0.0098	0.50985
1	429	164	5	327	9957	205	10778	8560000	8580000	0.49785	0.01025	0.5389
1	430	173	7	354	9774	271	9756	8580000	8600000	0.4887	0.01355	0.4878
1	431	167	8	361	9210	318	9880	8600000	8620000	0.4605	0.0159	0.494
1	432	176	13	365	10145	501	10771	8620000	8640000	0.50725	0.02505	0.53855
1	433	167	6	377	8938	202	10219	8640000	8660000	0.4469	0.0101	0.51095
1	434	173	8	370	9627	287	10772	8660000	8680000	0.48135	0.01435	0.5386
1	435	183	7	345	10271	275	10122	8680000	8700000	0.51355	0.01375	0.5061
1	436	173	4	357	10181	163	10772	8700000	8720000	0.50905	0.00815	0.5386
1	437	166	7	347	9267	287	9551	8720000	8740000	0.46335	0.01435	0.47755
1	438	158	1	351	8619	40	9799	8740000	8760000	0.43095	0.002	0.48995
1	439	169	7	347	9871	299	10454	8760000	8780000	0.49355	0.01495	0.5227
1	440	175	5	345	9332	206	9776	8780000	8800000	0.4666	0.0103	0.4888
1	441	173	6	363	9861	210	10130	8800000	8820000	0.49305	0.0105	0.5065
1	442	170	5	357	9939	184	10327	8820000	8840000	0.49695	0.0092	0.51635
1	443	151	6	351	8382	238	9746	8840000	8860000	0.4191	0.0119	0.4873
1	444	169	7	360	9470	270	10403	8860000	8880000	0.4735	0.0135	0.52015
1	445	169	3	372	9585	121	10217	8880000	8900000	0.47925	0.00605	0.51085
1	446	181	7	379	9539	299	10037	8900000	8920000	0.47695	0.01495	0.50185
1	447	164	2	376	9078	79	10423	8920000	8940000	0.4539	0.00395	0.52115
1	448	174	4	364	8923	183	9468	8940000	8960000	0.44615	0.00915	0.4734
1	449	164	6	341	8640	219	9012	8960000	8980000	0.432	0.01095	0.4506
1	450	148	5	383	7804	196	9460	8980000	9000000	0.3902	0.0098	0.473
1	451	171	0	367	8922	0	10079	9000000	9020000	0.4461	0	0.50395
1	452	168	3	358	8379	111	8986	9020000	9040000	0.41895	0.00555	0.4493
1	453	167	2	353	8863	85	9091	9040000	9060000	0.44315	0.00425	0.45455
1	454	165	2	379	8129	75	9993	9060000	9080000	0.40645	0.00375	0.49965
1	455	166	2	349	9458	73	9436	9080000	9100000	0.4729	0.00365	0.4718
1	456	159	5	357	9696	733	10765	9100000	9120000	0.4848	0.03665	0.53825
1	457	164	8	359	8577	354	9601	9120000	9140000	0.42885	0.0177	0.48005
1	458	142	3	335	7507	116	9278	9140000	9160000	0.37535	0.0058	0.4639
1	459	168	8	369	9425	520	10111	9160000	9180000	0.47125	0.026	0.50555
1	460	161	4	345	9503	816	10698	9180000	9200000	0.47515	0.0408	0.5349
1	461	163	1	365	9183	32	10029	9200000	9220000	0.45915	0.0016	0.50145
1	462	149	5	364	8038	181	9898	9220000	9240000	0.4019	0.00905	0.4949
1	463	176	3	389	9446	126	10109	9240000	9260000	0.4723	0.0063	0.50545
1	464	165	3	357	8416	114	10142	9260000	9280000	0.4208	0.0057	0.5071
1	465	158	8	359	8796	310	9465	9280000	9300000	0.4398	0.0155	0.47325
1	466	164	5	360	8963	185	10326	9300000	9320000	0.44815	0.00925	0.5163
1	467	176	2	347	9871	71	10094	9320000	9340000	0.49355	0.00355	0.5047
1	468	182	8	337	9836	316	10098	9340000	9360000	0.4918	0.0158	0.5049
1	469	170	6	351	9376	224	9845	9360000	9380000	0.4688	0.0112	0.49225
1	470	169	4	347	8706	155	9998	9380000	9400000	0.4353	0.00775	0.4999
1	471	182	5	373	9764	188	10191	9400000	9420000	0.4882	0.0094	0.50955
1	472	177	5	344	9745	176	10118	9420000	9440000	0.48725	0.0088	0.5059
1	473	171	7	362	9587	274	9919	9440000	9460000	0.47935	0.0137	0.49595
1	474	169	5	356	9418	184	10176	9460000	9480000	0.4709	0.0092	0.5088
1	475	169	2	361	9213	86	9646	9480000	9500000	0.46065	0.0043	0.4823
1	476	156	4	366	8465	158	10237	9500000	9520000	0.42325	0.0079	0.51185
1	477	171	3	362	8636	118	10049	9520000	9540000	0.4318	0.0059	0.50245
1	478	190	4	353	9081	159	9590	9540000	9560000	0.45405	0.00795	0.4795
1	479	163	6	365	8486	231	9705	9560000	9580000	0.4243	0.01155	0.48525
1	480	181	5	371	9386	215	9696	9580000	9600000	0.4693	0.01075	0.4848
1	481	181	7	360	9431	272	10227	9600000	9620000	0.47155	0.0136	0.51135
1	482	175	6	355	9579	236	10127	9620000	9640000	0.47895	0.0118	0.50635
1	483	186	5	377	10350	191	10147	9640000	9660000	0.5175	0.00955	0.50735
1	484	176	6	389	10255	227	10886	9660000	9680000	0.51275	0.01135	0.5443
1	485	172	5	352	9191	187	10047	9680000	9700000	0.45955	0.00935	0.50235
1	486	159	4	357	9231	153	10265	9700000	9720000	0.46155	0.00765	0.51325
1	487	177	4	369	9635	159	9853	9720000	9740000	0.48175	0.00795	0.49265
1	488	163	8	356	8795	317	9925	9740000	9760000	0.43975	0.01585	0.49625
1	489	170	4	355	9749	164	9589	9760000	9780000	0.48745	0.0082	0.47945
1	490	173	4	365	9548	147	10201	9780000	9800000	0.4774	0.00735	0.51005
1	491	184	4	375	9049	149	9778	9800000	9820000	0.45245	0.00745	0.4889
1	492	155	3	374	8579	129	9727	9820000	9840000	0.42895	0.00645	0.48635
1	493	172	2	360	9316	74	10011	9840000	9860000	0.4658	0.0037	0.50055
1	494	172	4	362	10182	157	9902	9860000	9880000	0.5091	0.00785	0.4951
1	495	175	6	368	9824	249	10134	9880000	9900000	0.4912	0.01245	0.5067
1	496	160	9	350	9712	330	10003	9900000	9920000	0.4856	0.0165	0.50015
1	497	177	5	369	10007	182	10262	9920000	9940000	0.50035	0.0091	0.5131
1	498	165	3	345	8814	111	9889	9940000	9960000	0.4407	0.00555	0.49445
1	499	168	3	354	8856	129	9575	9960000	9980000	0.4428	0.00645	0.47875
1	500	171	0	368	9750	0	10050	9980000	10000000	0.4875	0	0.5025
1	501	175	1	373	10348	40	10407	10000000	10020000	0.5174	0.002	0.52035
1	502	166	8	364	9262	315	10122	10020000	10040000	0.4631	0.01575	0.5061
1	503	174	5	371	9202	212	10066	10040000	10060000	0.4601	0.0106	0.5033
1	504	186	3	381	9799	119	10331	10060000	10080000	0.48995	0.00595	0.51655
1	505	163	3	351	8668	108	9852	10080000	10100000	0.4334	0.0054	0.4926
1	506	168	3	374	9203	113	9743	10100000	10120000	0.46015	0.00565	0.48715
1	507	172	9	357	9296	358	10301	10120000	10140000	0.4648	0.0179	0.51505
1	508	163	3	370	9233	110	10206	10140000	10160000	0.46165	0.0055	0.5103
1	509	169	4	342	8739	155	9336	10160000	10180000	0.43695	0.00775	0.4668
1	510	173	4	365	9843	141	10103	10180000	10200000	0.49215	0.00705	0.50515
1	511	170	1	369	9076	45	9838	10200000	10220000	0.4538	0.00225	0.4919
1	512	176	3	345	9112	108	9791	10220000	10240000	0.4556	0.0054	0.48955
1	513	158	5	336	8806	930	9914	10240000	10260000	0.4403	0.0465	0.4957
1	514	175	4	364	9322	203	10264	10260000	10280000	0.4661	0.01015	0.5132
1	515	168	3	362	9098	113	10327	10280000	10300000	0.4549	0.00565	0.51635
1	516	172	4	385	10041	152	10426	10300000	10320000	0.50205	0.0076	0.5213
1	517	178	4	362	9947	151	10103	10320000	10340000	0.49735	0.00755	0.50515
1	518	170	8	361	10165	299	10774	10340000	10360000	0.50825	0.01495	0.5387
1	519	179	3	363	10399	125	10535	10360000	10380000	0.51995	0.00625	0.52675
1	520	164	4	360	9393	153	10351	10380000	10400000	0.46965	0.00765	0.51755
1	521	161	3	346	9188	122	9745	10400000	10420000	0.4594	0.0061	0.48725
1	522	171	2	372	9443	141	10255	10420000	10440000	0.47215	0.00705	0.51275
1	523	174	7	345	8799	262	9400	10440000	10460000	0.43995	0.0131	0.47
1	524	168	6	373	9109	275	10323	10460000	10480000	0.45545	0.01375	0.51615
1	525	164	2	340	9396	78	10083	10480000	10500000	0.4698	0.0039	0.50415
1	526	172	3	350	9453	105	10118	10500000	10520000	0.47265	0.00525	0.5059
1	527	171	1	369	8899	43	10036	10520000	10540000	0.44495	0.00215	0.5018
1	528	164	2	359	8853	69	9758	10540000	10560000	0.44265	0.00345	0.4879
1	529	165	2	360	8878	68	9897	10560000	10580000	0.4439	0.0034	0.49485
1	530	156	3	353	8042	111	9899	10580000	10600000	0.4021	0.00555	0.49495
1	531	171	2	351	8905	84	9648	10600000	10620000	0.44525	0.0042	0.4824
1	532	172	6	355	9460	237	10094	10620000	10640000	0.473	0.01185	0.5047
1	533	154	3	334	9325	188	9761	10640000	10660000	0.46625	0.0094	0.48805
1	534	155	5	357	8653	282	9296	10660000	10680000	0.43265	0.0141	0.4648
1	535	176	7	357	10212	282	10571	10680000	10700000	0.5106	0.0141	0.52855
1	536	190	4	349	11200	140	11201	10700000	10720000	0.56	0.007	0.56005
1	537	171	6	328	10037	228	10001	10720000	10740000	0.50185	0.0114	0.50005
1	538	164	3	346	9508	106	10103	10740000	10760000	0.4754	0.0053	0.50515
1	539	149	2	323	8370	79	9545	10760000	10780000	0.4185	0.00395	0.47725
1	540	174	3	360	9376	110	10226	10780000	10800000	0.4688	0.0055	0.5113
1	541	163	5	360	9633	180	10491	10800000	10820000	0.48165	0.009	0.52455
1	542	147	2	334	8179	88	9339	10820000	10840000	0.40895	0.0044	0.46695
1	543	152	6	325	8292	218	8805	10840000	10860000	0.4146	0.0109	0.44025
1	544	178	3	342	9065	73	9201	10860000	10880000	0.45325	0.00365	0.46005
1	545	165	9	354	9324	371	9914	10880000	10900000	0.4662	0.01855	0.4957
1	546	172	3	354	9026	122	9874	10900000	10920000	0.4513	0.0061	0.4937
1	547	172	8	357	8975	289	9579	10920000	10940000	0.44875	0.01445	0.47895
1	548	146	2	360	8732	93	9890	10940000	10960000	0.4366	0.00465	0.4945
1	549	175	7	335	9898	286	9660	10960000	10980000	0.4949	0.0143	0.483
1	550	169	4	358	9407	213	9882	10980000	11000000	0.47035	0.01065	0.4941
1	551	169	4	361	9252	132	10402	11000000	11020000	0.4626	0.0066	0.5201
1	552	164	1	354	8834	32	9838	11020000	11040000	0.4417	0.0016	0.4919
1	553	167	7	358	8869	296	9831	11040000	11060000	0.44345	0.0148	0.49155
1	554	189	1	362	9980	40	10205	11060000	11080000	0.499	0.002	0.51025
1	555	160	3	375	8457	113	10626	11080000	11100000	0.42285	0.00565	0.5313
1	556	154	1	322	8867	40	8849	11100000	11120000	0.44335	0.002	0.44245
1	557	163	4	389	9535	162	10292	11120000	11140000	0.47675	0.0081	0.5146
1	558	168	5	368	9496	181	9937	11140000	11160000	0.4748	0.00905	0.49685
1	559	157	4	358	8474	164	9820	11160000	11180000	0.4237	0.0082	0.491
1	560	171	5	357	8723	205	9354	11180000	11200000	0.43615	0.01025	0.4677
1	561	168	3	363	9384	115	10480	11200000	11220000	0.4692	0.00575	0.524
1	562	168	2	340	8673	87	9110	11220000	11240000	0.43365	0.00435	0.4555
1	563	184	3	370	9387	116	9921	11240000	11260000	0.46935	0.0058	0.49605
1	564	174	3	360	9597	132	10110	11260000	11280000	0.47985	0.0066	0.5055
1	565	171	9	342	9267	376	9597	11280000	11300000	0.46335	0.0188	0.47985
1	566	150	3	352	8520	108	10045	11300000	11320000	0.426	0.0054	0.50225
1	567	163	11	371	8740	431	10022	11320000	11340000	0.437	0.02155	0.5011
1	568	159	3	368	8369	111	9752	11340000	11360000	0.41845	0.00555	0.4876
1	569	169	4	364	9162	149	10266	11360000	11380000	0.4581	0.00745	0.5133
1	570	161	7	367	9607	318	9891	11380000	11400000	0.48035	0.0159	0.49455
1	571	161	5	345	8656	202	10062	11400000	11420000	0.4328	0.0101	0.5031
1	572	167	1	355	8697	34	9565	11420000	11440000	0.43485	0.0017	0.47825
1	573	183	4	363	8686	144	9741	11440000	11460000	0.4343	0.0072	0.48705
1	574	168	1	371	8841	35	9799	11460000	11480000	0.44205	0.00175	0.48995
1	575	164	3	360	8637	116	9790	11480000	11500000	0.43185	0.0058	0.4895
1	576	164	2	335	8658	77	9550	11500000	11520000	0.4329	0.00385	0.4775
1	577	163	3	345	8558	110	9766	11520000	11540000	0.4279	0.0055	0.4883
1	578	166	4	351	8481	152	10132	11540000	11560000	0.42405	0.0076	0.5066
1	579	168	7	324	9218	305	9555	11560000	11580000	0.4609	0.01525	0.47775
1	580	157	1	341	9516	41	9443	11580000	11600000	0.4758	0.00205	0.47215
1	581	170	3	367	8631	117	10618	11600000	11620000	0.43155	0.00585	0.5309
1	582	162	6	373	9385	238	9926	11620000	11640000	0.46925	0.0119	0.4963
1	583	178	5	366	10012	185	10159	11640000	11660000	0.5006	0.00925	0.50795
1	584	168	4	367	8873	167	9864	11660000	11680000	0.44365	0.00835	0.4932
1	585	173	5	348	8831	206	9285	11680000	11700000	0.44155	0.0103	0.46425
1	586	175	4	366	9592	152	9721	11700000	11720000	0.4796	0.0076	0.48605
1	587	184	6	373	10180	361	10733	11720000	11740000	0.509	0.01805	0.53665
1	588	172	8	354	9187	292	9942	11740000	11760000	0.45935	0.0146	0.4971
1	589	168	2	355	9120	70	9778	11760000	11780000	0.456	0.0035	0.4889
1	590	163	5	375	9266	219	10115	11780000	11800000	0.4633	0.01095	0.50575
1	591	186	3	375	9646	105	10203	11800000	11820000	0.4823	0.00525	0.51015
1	592	175	6	375	10108	236	10491	11820000	11840000	0.5054	0.0118	0.52455
1	593	169	5	353	9245	194	10085	11840000	11860000	0.46225	0.0097	0.50425
1	594	177	2	357	9558	75	9848	11860000	11880000	0.4779	0.00375	0.4924
1	595	162	2	360	8712	88	9923	11880000	11900000	0.4356	0.0044	0.49615
1	596	172	8	367	8882	302	10054	11900000	11920000	0.4441	0.0151	0.5027
1	597	165	5	353	9302	200	9069	11920000	11940000	0.4651	0.01	0.45345
1	598	165	3	346	9591	116	9733	11940000	11960000	0.47955	0.0058	0.48665
1	599	156	5	386	8914	177	9935	11960000	11980000	0.4457	0.00885	0.49675
1	600	159	3	382	9245	117	10117	11980000	12000000	0.46225	0.00585	0.50585
1	601	167	8	382	9536	355	10577	12000000	12020000	0.4768	0.01775	0.52885
1	602	165	4	361	8768	183	9817	12020000	12040000	0.4384	0.00915	0.49085
1	603	165	2	369	8948	75	10031	12040000	12060000	0.4474	0.00375	0.50155
1	604	153	3	348	8750	115	10299	12060000	12080000	0.4375	0.00575	0.51495
1	605	171	4	368	9250	160	9969	12080000	12100000	0.4625	0.008	0.49845
1	606	187	6	360	9732	244	10254	12100000	12120000	0.4866	0.0122	0.5127
1	607	154	7	352	8078	274	9500	12120000	12140000	0.4039	0.0137	0.475
1	608	150	3	330	8141	116	8716	12140000	12160000	0.40705	0.0058	0.4358
1	609	164	7	354	8437	275	9619	12160000	12180000	0.42185	0.01375	0.48095
1	610	165	1	344	8893	40	9124	12180000	12200000	0.44465	0.002	0.4562
1	611	168	5	349	9178	202	10374	12200000	12220000	0.4589	0.0101	0.5187
1	612	157	2	339	9018	67	9732	12220000	12240000	0.4509	0.00335	0.4866
1	613	180	4	341	10336	154	9908	12240000	12260000	0.5168	0.0077	0.4954
1	614	180	3	333	9900	101	9636	12260000	12280000	0.495	0.00505	0.4818
1	615	179	6	381	9928	218	10599	12280000	12300000	0.4964	0.0109	0.52995
1	616	168	1	346	9134	41	9765	12300000	12320000	0.4567	0.00205	0.48825
1	617	173	4	350	9474	161	10017	12320000	12340000	0.4737	0.00805	0.50085
1	618	178	8	368	10214	332	10678	12340000	12360000	0.5107	0.0166	0.5339
1	619	173	6	373	9262	219	10526	12360000	12380000	0.4631	0.01095	0.5263
1	620	170	3	375	9549	99	10426	12380000	12400000	0.47745	0.00495	0.5213
1	621	170	7	365	10115	287	10132	12400000	12420000	0.50575	0.01435	0.5066
1	622	170	4	364	9584	141	10449	12420000	12440000	0.4792	0.00705	0.52245
1	623	172	5	356	8793	236	9756	12440000	12460000	0.43965	0.0118	0.4878
1	624	164	8	347	10069	295	10458	12460000	12480000	0.50345	0.01475	0.5229
1	625	166	7	346	9514	235	10172	12480000	12500000	0.4757	0.01175	0.5086
1	626	169	4	349	9407	138	9749	12500000	12520000	0.47035	0.0069	0.48745
1	627	165	5	370	9421	230	10262	12520000	12540000	0.47105	0.0115	0.5131
1	628	174	4	358	9584	218	9621	12540000	12560000	0.4792	0.0109	0.48105
1	629	159	7	349	9005	268	10005	12560000	12580000	0.45025	0.0134	0.50025
1	630	161	2	360	8301	113	9139	12580000	12600000	0.41505	0.00565	0.45695
1	631	175	13	366	9767	489	10402	12600000	12620000	0.48835	0.02445	0.5201
1	632	174	5	363	9520	199	10146	12620000	12640000	0.476	0.00995	0.5073
1	633	155	2	340	7993	67	9259	12640000	12660000	0.39965	0.00335	0.46295
1	634	172	8	341	9229	351	10306	12660000	12680000	0.46145	0.01755	0.5153
1	635	149	3	345	7835	125	9839	12680000	12700000	0.39175	0.00625	0.49195
1	636	153	3	344	8139	104	9370	12700000	12720000	0.40695	0.0052	0.4685
1	637	180	3	348	9120	112	9617	12720000	12740000	0.456	0.0056	0.48085
1	638	179	9	358	9152	330	10030	12740000	12760000	0.4576	0.0165	0.5015
1	639	153	4	345	8078	152	9518	12760000	12780000	0.4039	0.0076	0.4759
1	640	154	9	351	8122	319	9759	12780000	12800000	0.4061	0.01595	0.48795
1	641	177	5	346	8926	203	9246	12800000	12820000	0.4463	0.01015	0.4623
1	642	180	5	358	9583	197	10150	12820000	12840000	0.47915	0.00985	0.5075
1	643	168	1	350	9341	35	10261	12840000	12860000	0.46705	0.00175	0.51305
1	644	137	1	351	7103	46	9653	12860000	12880000	0.35515	0.0023	0.48265
1	645	180	1	347	8985	39	9452	12880000	12900000	0.44925	0.00195	0.4726
1	646	183	8	353	9667	293	10052	12900000	12920000	0.48335	0.01465	0.5026
1	647	163	2	344	8195	79	9800	12920000	12940000	0.40975	0.00395	0.49
1	648	182	2	362	9510	81	9945	12940000	12960000	0.4755	0.00405	0.49725
1	649	173	2	359	9276	81	10134	12960000	12980000	0.4638	0.00405	0.5067
1	650	169	5	351	9410	221	10325	12980000	13000000	0.4705	0.01105	0.51625
1	651	172	3	345	9250	114	9566	13000000	13020000	0.4625	0.0057	0.4783
1	652	171	3	379	9261	108	10101	13020000	13040000	0.46305	0.0054	0.50505
1	653	103	1	307	5248	40	8785	13040000	13060000	0.2624	0.002	0.43925
1	654	0	0	0	0	0	0	13060000	13080000	0	0	0
1	655	0	0	0	0	0	0	13080000	13100000	0	0	0
1	656	147	2	201	7682	81	5603	13100000	13120000	0.3841	0.00405	0.28015
1	657	181	3	373	9513	114	10000	13120000	13140000	0.47565	0.0057	0.5
1	658	169	4	361	9067	163	10175	13140000	13160000	0.45335	0.00815	0.50875
1	659	180	5	367	9555	185	9961	13160000	13180000	0.47775	0.00925	0.49805
1	660	182	4	368	9929	163	10023	13180000	13200000	0.49645	0.00815	0.50115
1	661	172	3	359	8706	115	9840	13200000	13220000	0.4353	0.00575	0.492
1	662	0	0	101	0	0	2522	13220000	13240000	0	0	0.1261
1	663	0	0	0	0	0	0	13240000	13260000	0	0	0
1	664	0	0	0	0	0	0	13260000	13280000	0	0	0
1	665	0	0	0	0	0	0	13280000	13300000	0	0	0
1	666	1	0	0	15	0	0	13300000	13320000	0.00075	0	0
1	667	173	1	262	8942	40	7308	13320000	13340000	0.4471	0.002	0.3654
1	668	165	6	371	8872	222	10041	13340000	13360000	0.4436	0.0111	0.50205
1	669	172	3	336	9029	132	9558	13360000	13380000	0.45145	0.0066	0.4779
1	670	166	3	349	9381	135	10382	13380000	13400000	0.46905	0.00675	0.5191
1	671	183	3	357	9760	122	10015	13400000	13420000	0.488	0.0061	0.50075
1	672	170	1	337	9323	36	9941	13420000	13440000	0.46615	0.0018	0.49705
1	673	154	3	330	8554	123	9493	13440000	13460000	0.4277	0.00615	0.47465
1	674	175	2	370	9654	73	10517	13460000	13480000	0.4827	0.00365	0.52585
1	675	178	7	391	9687	265	10289	13480000	13500000	0.48435	0.01325	0.51445
1	676	168	4	363	9570	163	10174	13500000	13520000	0.4785	0.00815	0.5087
1	677	167	7	360	9470	276	9871	13520000	13540000	0.4735	0.0138	0.49355
1	678	149	3	387	7810	132	10283	13540000	13560000	0.3905	0.0066	0.51415
1	679	0	0	42	0	0	1211	13560000	13580000	0	0	0.06055
1	680	0	0	0	0	0	0	13580000	13600000	0	0	0
1	681	107	1	136	5769	40	3818	13600000	13620000	0.28845	0.002	0.1909
1	682	182	3	357	9537	122	10038	13620000	13640000	0.47685	0.0061	0.5019
1	683	174	1	343	9471	36	9608	13640000	13660000	0.47355	0.0018	0.4804
1	684	153	3	330	8516	123	9959	13660000	13680000	0.4258	0.00615	0.49795
1	685	173	2	358	9557	73	10271	13680000	13700000	0.47785	0.00365	0.51355
1	686	175	7	391	9533	265	10269	13700000	13720000	0.47665	0.01325	0.51345
1	687	170	4	364	9682	163	10233	13720000	13740000	0.4841	0.00815	0.51165
1	688	167	7	358	9327	276	9925	13740000	13760000	0.46635	0.0138	0.49625
1	689	171	3	387	9227	132	10239	13760000	13780000	0.46135	0.0066	0.51195
1	690	172	2	361	9271	81	10035	13780000	13800000	0.46355	0.00405	0.50175
1	691	167	3	356	9349	120	10260	13800000	13820000	0.46745	0.006	0.513
1	692	162	5	348	8920	223	10075	13820000	13840000	0.446	0.01115	0.50375
1	693	166	4	354	9617	206	9676	13840000	13860000	0.48085	0.0103	0.4838
1	694	157	3	365	8262	174	9708	13860000	13880000	0.4131	0.0087	0.4854
1	695	146	3	344	8076	132	9150	13880000	13900000	0.4038	0.0066	0.4575
1	696	159	6	353	8077	335	9594	13900000	13920000	0.40385	0.01675	0.4797
1	697	176	3	344	9157	113	9260	13920000	13940000	0.45785	0.00565	0.463
1	698	153	2	351	8373	70	9640	13940000	13960000	0.41865	0.0035	0.482
1	699	161	5	338	8921	219	10035	13960000	13980000	0.44605	0.01095	0.50175
1	700	171	6	356	10177	224	10566	13980000	14000000	0.50885	0.0112	0.5283
1	701	165	9	354	9361	435	10459	14000000	14020000	0.46805	0.02175	0.52295
1	702	163	4	351	9784	151	10466	14020000	14040000	0.4892	0.00755	0.5233
1	703	171	7	342	9344	262	10194	14040000	14060000	0.4672	0.0131	0.5097
1	704	164	7	359	9403	261	10904	14060000	14080000	0.47015	0.01305	0.5452
1	705	163	6	348	9338	223	10535	14080000	14100000	0.4669	0.01115	0.52675
1	706	171	2	353	8589	72	9752	14100000	14120000	0.42945	0.0036	0.4876
1	707	164	2	364	8550	73	9812	14120000	14140000	0.4275	0.00365	0.4906
1	708	175	5	337	9518	179	9771	14140000	14160000	0.4759	0.00895	0.48855
1	709	154	4	367	8159	139	10026	14160000	14180000	0.40795	0.00695	0.5013
1	710	162	2	359	8390	82	9899	14180000	14200000	0.4195	0.0041	0.49495
1	711	159	4	336	8774	160	9441	14200000	14220000	0.4387	0.008	0.47205
1	712	158	2	346	8432	78	9488	14220000	14240000	0.4216	0.0039	0.4744
1	713	171	7	345	9343	257	9934	14240000	14260000	0.46715	0.01285	0.4967
1	714	163	2	360	8187	89	9851	14260000	14280000	0.40935	0.00445	0.49255
1	715	163	4	339	8877	116	9250	14280000	14300000	0.44385	0.0058	0.4625
1	716	169	12	332	9911	584	10339	14300000	14320000	0.49555	0.0292	0.51695
1	717	154	4	352	8008	158	9678	14320000	14340000	0.4004	0.0079	0.4839
1	718	166	6	353	8377	232	10155	14340000	14360000	0.41885	0.0116	0.50775
1	719	167	5	361	9167	210	10064	14360000	14380000	0.45835	0.0105	0.5032
1	720	157	2	346	8263	75	9659	14380000	14400000	0.41315	0.00375	0.48295
1	721	165	6	361	9184	252	10352	14400000	14420000	0.4592	0.0126	0.5176
1	722	170	2	336	9100	66	9663	14420000	14440000	0.455	0.0033	0.48315
1	723	159	4	377	8796	152	10031	14440000	14460000	0.4398	0.0076	0.50155
1	724	180	4	357	9241	182	10055	14460000	14480000	0.46205	0.0091	0.50275
1	725	167	3	351	9083	121	9376	14480000	14500000	0.45415	0.00605	0.4688
1	726	158	5	353	8630	182	9513	14500000	14520000	0.4315	0.0091	0.47565
1	727	166	3	351	9476	117	9682	14520000	14540000	0.4738	0.00585	0.4841
1	728	172	7	345	9528	254	10038	14540000	14560000	0.4764	0.0127	0.5019
1	729	179	6	372	9490	214	10836	14560000	14580000	0.4745	0.0107	0.5418
1	730	184	6	366	9296	250	10159	14580000	14600000	0.4648	0.0125	0.50795
1	731	155	4	344	8268	155	9560	14600000	14620000	0.4134	0.00775	0.478
1	732	184	4	372	9535	213	9411	14620000	14640000	0.47675	0.01065	0.47055
1	733	161	1	340	8909	40	9585	14640000	14660000	0.44545	0.002	0.47925
1	734	168	4	338	8429	159	9563	14660000	14680000	0.42145	0.00795	0.47815
1	735	153	4	359	8123	163	9691	14680000	14700000	0.40615	0.00815	0.48455
1	736	161	1	337	8366	35	9813	14700000	14720000	0.4183	0.00175	0.49065
1	737	169	3	369	9229	120	9741	14720000	14740000	0.46145	0.006	0.48705
1	738	176	7	350	9358	303	10078	14740000	14760000	0.4679	0.01515	0.5039
1	739	156	3	354	8067	109	9600	14760000	14780000	0.40335	0.00545	0.48
1	740	171	7	363	9637	298	10158	14780000	14800000	0.48185	0.0149	0.5079
1	741	160	5	345	8865	477	9425	14800000	14820000	0.44325	0.02385	0.47125
1	742	168	7	366	8382	310	10025	14820000	14840000	0.4191	0.0155	0.50125
1	743	163	1	356	8790	321	10318	14840000	14860000	0.4395	0.01605	0.5159
1	744	171	5	356	9337	193	10045	14860000	14880000	0.46685	0.00965	0.50225
1	745	164	7	361	9122	278	9831	14880000	14900000	0.4561	0.0139	0.49155
1	746	167	4	374	8339	193	9961	14900000	14920000	0.41695	0.00965	0.49805
1	747	165	5	362	9247	172	9665	14920000	14940000	0.46235	0.0086	0.48325
1	748	173	7	362	8735	247	10442	14940000	14960000	0.43675	0.01235	0.5221
1	749	160	1	348	8130	45	9157	14960000	14980000	0.4065	0.00225	0.45785
1	750	167	6	362	8627	304	9848	14980000	15000000	0.43135	0.0152	0.4924
1	751	173	3	346	8664	146	9348	15000000	15020000	0.4332	0.0073	0.4674
1	752	164	3	379	8725	109	9722	15020000	15040000	0.43625	0.00545	0.4861
1	753	153	2	352	8319	74	9524	15040000	15060000	0.41595	0.0037	0.4762
1	754	186	2	369	9262	77	9767	15060000	15080000	0.4631	0.00385	0.48835
1	755	167	5	367	8637	181	9704	15080000	15100000	0.43185	0.00905	0.4852
1	756	171	8	364	8351	302	9437	15100000	15120000	0.41755	0.0151	0.47185
1	757	163	6	344	8854	219	9414	15120000	15140000	0.4427	0.01095	0.4707
1	758	166	5	365	8816	186	9846	15140000	15160000	0.4408	0.0093	0.4923
1	759	170	7	329	9577	278	9154	15160000	15180000	0.47885	0.0139	0.4577
1	760	167	5	346	8901	188	9587	15180000	15200000	0.44505	0.0094	0.47935
1	761	178	5	346	9433	224	9402	15200000	15220000	0.47165	0.0112	0.4701
1	762	165	4	358	9010	151	9655	15220000	15240000	0.4505	0.00755	0.48275
1	763	177	6	369	9765	243	10400	15240000	15260000	0.48825	0.01215	0.52
1	764	178	3	355	9447	113	9846	15260000	15280000	0.47235	0.00565	0.4923
1	765	186	5	352	10086	188	10127	15280000	15300000	0.5043	0.0094	0.50635
1	766	181	5	354	9419	196	10082	15300000	15320000	0.47095	0.0098	0.5041
1	767	159	2	350	8974	74	9972	15320000	15340000	0.4487	0.0037	0.4986
1	768	163	4	349	8986	152	9768	15340000	15360000	0.4493	0.0076	0.4884
1	769	167	2	356	9031	66	9765	15360000	15380000	0.45155	0.0033	0.48825
1	770	169	5	345	8859	187	9617	15380000	15400000	0.44295	0.00935	0.48085
1	771	173	4	368	9019	173	10014	15400000	15420000	0.45095	0.00865	0.5007
1	772	158	4	328	8767	149	9216	15420000	15440000	0.43835	0.00745	0.4608
1	773	180	4	342	9773	216	9446	15440000	15460000	0.48865	0.0108	0.4723
1	774	161	4	358	8517	152	9559	15460000	15480000	0.42585	0.0076	0.47795
1	775	186	4	361	9870	149	10373	15480000	15500000	0.4935	0.00745	0.51865
1	776	169	6	364	8993	234	9407	15500000	15520000	0.44965	0.0117	0.47035
1	777	173	3	359	9522	109	9871	15520000	15540000	0.4761	0.00545	0.49355
1	778	170	3	357	9322	119	10311	15540000	15560000	0.4661	0.00595	0.51555
1	779	160	4	360	8849	149	9896	15560000	15580000	0.44245	0.00745	0.4948
1	780	169	4	363	9140	301	9955	15580000	15600000	0.457	0.01505	0.49775
1	781	168	3	345	8677	121	9706	15600000	15620000	0.43385	0.00605	0.4853
1	782	179	2	366	9255	74	9706	15620000	15640000	0.46275	0.0037	0.4853
1	783	164	1	362	8512	35	9825	15640000	15660000	0.4256	0.00175	0.49125
1	784	163	5	348	8405	189	9184	15660000	15680000	0.42025	0.00945	0.4592
1	785	162	5	356	8911	149	9152	15680000	15700000	0.44555	0.00745	0.4576
1	786	171	2	357	9007	72	9883	15700000	15720000	0.45035	0.0036	0.49415
1	787	158	5	361	8963	191	9673	15720000	15740000	0.44815	0.00955	0.48365
1	788	160	4	353	8443	153	10523	15740000	15760000	0.42215	0.00765	0.52615
1	789	157	7	342	8385	297	9771	15760000	15780000	0.41925	0.01485	0.48855
1	790	167	4	378	9264	153	9805	15780000	15800000	0.4632	0.00765	0.49025
1	791	172	3	379	8964	113	10099	15800000	15820000	0.4482	0.00565	0.50495
1	792	167	3	365	9041	164	9948	15820000	15840000	0.45205	0.0082	0.4974
1	793	156	5	378	8865	188	10043	15840000	15860000	0.44325	0.0094	0.50215
1	794	175	9	356	9837	353	9963	15860000	15880000	0.49185	0.01765	0.49815
1	795	173	5	365	9574	202	10105	15880000	15900000	0.4787	0.0101	0.50525
1	796	176	3	355	10084	106	9922	15900000	15920000	0.5042	0.0053	0.4961
1	797	179	8	366	10066	324	10436	15920000	15940000	0.5033	0.0162	0.5218
1	798	174	12	351	9675	471	9790	15940000	15960000	0.48375	0.02355	0.4895
1	799	160	4	342	8393	151	9448	15960000	15980000	0.41965	0.00755	0.4724
1	800	174	3	373	9658	108	10156	15980000	16000000	0.4829	0.0054	0.5078
1	801	176	5	368	9782	180	9569	16000000	16020000	0.4891	0.009	0.47845
1	802	171	6	366	9185	231	9798	16020000	16040000	0.45925	0.01155	0.4899
1	803	183	4	362	10471	142	10413	16040000	16060000	0.52355	0.0071	0.52065
1	804	177	3	357	10395	110	10596	16060000	16080000	0.51975	0.0055	0.5298
1	805	171	4	361	9113	155	10182	16080000	16100000	0.45565	0.00775	0.5091
1	806	166	5	377	9153	229	10263	16100000	16120000	0.45765	0.01145	0.51315
1	807	174	3	344	9100	139	9591	16120000	16140000	0.455	0.00695	0.47955
1	808	163	1	350	8764	43	9517	16140000	16160000	0.4382	0.00215	0.47585
1	809	154	1	357	9232	32	9926	16160000	16180000	0.4616	0.0016	0.4963
1	810	169	6	352	9756	247	9962	16180000	16200000	0.4878	0.01235	0.4981
1	811	175	7	363	9364	258	10594	16200000	16220000	0.4682	0.0129	0.5297
1	812	174	4	347	10076	145	9795	16220000	16240000	0.5038	0.00725	0.48975
1	813	156	6	367	9740	254	11002	16240000	16260000	0.487	0.0127	0.5501
1	814	166	4	365	9520	155	10137	16260000	16280000	0.476	0.00775	0.50685
1	815	162	5	369	9464	215	9853	16280000	16300000	0.4732	0.01075	0.49265
1	816	170	3	355	9885	115	9768	16300000	16320000	0.49425	0.00575	0.4884
1	817	177	5	358	10035	180	10530	16320000	16340000	0.50175	0.009	0.5265
1	818	173	2	364	10454	66	10295	16340000	16360000	0.5227	0.0033	0.51475
1	819	170	3	352	9565	124	10178	16360000	16380000	0.47825	0.0062	0.5089
1	820	164	5	339	9241	253	9861	16380000	16400000	0.46205	0.01265	0.49305
1	821	172	5	348	9280	176	10000	16400000	16420000	0.464	0.0088	0.5
1	822	156	3	342	8466	124	9280	16420000	16440000	0.4233	0.0062	0.464
1	823	162	5	347	8253	174	9335	16440000	16460000	0.41265	0.0087	0.46675
1	824	169	4	345	9190	161	9246	16460000	16480000	0.4595	0.00805	0.4623
1	825	164	2	347	8729	74	9649	16480000	16500000	0.43645	0.0037	0.48245
1	826	160	8	364	9071	475	9860	16500000	16520000	0.45355	0.02375	0.493
1	827	165	2	350	8951	76	9397	16520000	16540000	0.44755	0.0038	0.46985
1	828	164	1	352	8565	35	9572	16540000	16560000	0.42825	0.00175	0.4786
1	829	188	6	371	10340	222	9905	16560000	16580000	0.517	0.0111	0.49525
1	830	170	4	370	9428	188	10103	16580000	16600000	0.4714	0.0094	0.50515
1	831	167	3	351	8512	116	9882	16600000	16620000	0.4256	0.0058	0.4941
1	832	175	8	382	9135	311	10177	16620000	16640000	0.45675	0.01555	0.50885
1	833	163	1	373	8969	37	9611	16640000	16660000	0.44845	0.00185	0.48055
1	834	175	2	374	9437	77	10083	16660000	16680000	0.47185	0.00385	0.50415
1	835	161	5	385	9093	206	10379	16680000	16700000	0.45465	0.0103	0.51895
1	836	171	11	352	8683	410	9502	16700000	16720000	0.43415	0.0205	0.4751
1	837	158	3	361	8988	107	10357	16720000	16740000	0.4494	0.00535	0.51785
1	838	163	2	368	8497	76	9714	16740000	16760000	0.42485	0.0038	0.4857
1	839	151	4	366	8332	152	9787	16760000	16780000	0.4166	0.0076	0.48935
1	840	166	2	363	9148	73	10028	16780000	16800000	0.4574	0.00365	0.5014
1	841	174	5	343	10134	190	10014	16800000	16820000	0.5067	0.0095	0.5007
1	842	172	4	359	9479	154	10050	16820000	16840000	0.47395	0.0077	0.5025
1	843	163	2	365	8324	83	9741	16840000	16860000	0.4162	0.00415	0.48705
1	844	179	14	362	9759	570	9882	16860000	16880000	0.48795	0.0285	0.4941
1	845	153	3	366	8256	117	9953	16880000	16900000	0.4128	0.00585	0.49765
1	846	189	6	332	9388	331	10288	16900000	16920000	0.4694	0.01655	0.5144
1	847	165	2	349	9448	82	10458	16920000	16940000	0.4724	0.0041	0.5229
1	848	183	7	374	9916	281	10675	16940000	16960000	0.4958	0.01405	0.53375
1	849	175	3	384	9816	117	10075	16960000	16980000	0.4908	0.00585	0.50375
1	850	168	6	364	9433	225	10213	16980000	17000000	0.47165	0.01125	0.51065
1	851	183	10	382	10251	368	10513	17000000	17020000	0.51255	0.0184	0.52565
1	852	160	3	342	10352	111	10744	17020000	17040000	0.5176	0.00555	0.5372
1	853	184	2	360	9710	74	10519	17040000	17060000	0.4855	0.0037	0.52595
1	854	168	5	362	9298	187	9993	17060000	17080000	0.4649	0.00935	0.49965
1	855	174	5	363	9257	185	10111	17080000	17100000	0.46285	0.00925	0.50555
1	856	164	4	335	8384	146	9122	17100000	17120000	0.4192	0.0073	0.4561
1	857	48	0	188	2546	0	5549	17120000	17140000	0.1273	0	0.27745
1	858	0	0	0	0	0	0	17140000	17160000	0	0	0
1	859	32	3	0	1896	124	0	17160000	17180000	0.0948	0.0062	0
1	860	170	13	369	9401	514	10000	17180000	17200000	0.47005	0.0257	0.5
1	861	166	8	346	8726	309	9246	17200000	17220000	0.4363	0.01545	0.4623
1	862	160	2	354	8876	156	9801	17220000	17240000	0.4438	0.0078	0.49005
1	863	168	5	357	10049	187	10356	17240000	17260000	0.50245	0.00935	0.5178
1	864	170	5	357	9589	197	10222	17260000	17280000	0.47945	0.00985	0.5111
1	865	188	4	361	10715	154	10514	17280000	17300000	0.53575	0.0077	0.5257
1	866	168	4	363	9118	148	10847	17300000	17320000	0.4559	0.0074	0.54235
1	867	171	4	385	9539	146	10091	17320000	17340000	0.47695	0.0073	0.50455
1	868	183	4	358	9688	159	10339	17340000	17360000	0.4844	0.00795	0.51695
1	869	170	6	362	9045	323	10092	17360000	17380000	0.45225	0.01615	0.5046
1	870	168	5	376	9230	188	10052	17380000	17400000	0.4615	0.0094	0.5026
1	871	165	2	355	8611	89	9862	17400000	17420000	0.43055	0.00445	0.4931
1	872	169	4	372	8477	173	9878	17420000	17440000	0.42385	0.00865	0.4939
1	873	166	5	354	9013	176	9541	17440000	17460000	0.45065	0.0088	0.47705
1	874	159	4	355	8807	268	10227	17460000	17480000	0.44035	0.0134	0.51135
1	875	179	6	342	9086	235	9761	17480000	17500000	0.4543	0.01175	0.48805
1	876	164	5	363	9113	206	10146	17500000	17520000	0.45565	0.0103	0.5073
1	877	169	3	361	8629	110	10125	17520000	17540000	0.43145	0.0055	0.50625
1	878	172	7	344	9469	281	9538	17540000	17560000	0.47345	0.01405	0.4769
1	879	167	3	331	8880	112	9697	17560000	17580000	0.444	0.0056	0.48485
1	880	176	1	374	9343	41	10501	17580000	17600000	0.46715	0.00205	0.52505
1	881	165	7	380	9092	301	9995	17600000	17620000	0.4546	0.01505	0.49975
1	882	179	7	359	9618	276	10146	17620000	17640000	0.4809	0.0138	0.5073
1	883	171	6	359	9427	341	9842	17640000	17660000	0.47135	0.01705	0.4921
1	884	155	4	344	8645	167	9813	17660000	17680000	0.43225	0.00835	0.49065
1	885	170	4	346	9166	160	9809	17680000	17700000	0.4583	0.008	0.49045
1	886	165	4	361	8493	146	9509	17700000	17720000	0.42465	0.0073	0.47545
1	887	173	0	360	9187	0	10028	17720000	17740000	0.45935	0	0.5014
1	888	178	3	363	9228	112	10095	17740000	17760000	0.4614	0.0056	0.50475
1	889	173	7	370	9659	268	10484	17760000	17780000	0.48295	0.0134	0.5242
1	890	175	4	368	9374	147	9418	17780000	17800000	0.4687	0.00735	0.4709
1	891	163	1	380	8871	35	9876	17800000	17820000	0.44355	0.00175	0.4938
1	892	172	4	376	8836	192	9796	17820000	17840000	0.4418	0.0096	0.4898
1	893	165	5	351	8729	192	9687	17840000	17860000	0.43645	0.0096	0.48435
1	894	164	8	367	9553	295	9902	17860000	17880000	0.47765	0.01475	0.4951
1	895	166	2	339	8649	74	9522	17880000	17900000	0.43245	0.0037	0.4761
1	896	166	3	335	9353	125	9766	17900000	17920000	0.46765	0.00625	0.4883
1	897	171	5	365	9362	175	10452	17920000	17940000	0.4681	0.00875	0.5226
1	898	173	1	341	9706	37	9654	17940000	17960000	0.4853	0.00185	0.4827
1	899	171	2	350	9035	79	10001	17960000	17980000	0.45175	0.00395	0.50005
1	900	168	6	346	9220	211	10212	17980000	18000000	0.461	0.01055	0.5106
1	901	159	5	331	8900	201	9535	18000000	18020000	0.445	0.01005	0.47675
1	902	167	5	345	8678	179	9472	18020000	18040000	0.4339	0.00895	0.4736
1	903	171	2	362	8954	76	9935	18040000	18060000	0.4477	0.0038	0.49675
1	904	177	4	367	9019	151	10019	18060000	18080000	0.45095	0.00755	0.50095
1	905	170	4	352	8533	143	9705	18080000	18100000	0.42665	0.00715	0.48525
1	906	161	6	354	8484	249	9822	18100000	18120000	0.4242	0.01245	0.4911
1	907	154	5	361	8566	183	10070	18120000	18140000	0.4283	0.00915	0.5035
1	908	154	2	353	8247	80	9065	18140000	18160000	0.41235	0.004	0.45325
1	909	160	2	346	8598	75	9317	18160000	18180000	0.4299	0.00375	0.46585
1	910	158	4	332	8425	139	9593	18180000	18200000	0.42125	0.00695	0.47965
1	911	179	3	392	9124	127	10264	18200000	18220000	0.4562	0.00635	0.5132
1	912	154	4	342	8312	151	9258	18220000	18240000	0.4156	0.00755	0.4629
1	913	181	4	364	9309	156	9630	18240000	18260000	0.46545	0.0078	0.4815
1	914	164	8	341	8510	412	9253	18260000	18280000	0.4255	0.0206	0.46265
1	915	175	4	343	9755	194	9395	18280000	18300000	0.48775	0.0097	0.46975
1	916	171	7	358	8667	314	9673	18300000	18320000	0.43335	0.0157	0.48365
1	917	169	5	362	9116	188	9896	18320000	18340000	0.4558	0.0094	0.4948
1	918	165	1	336	8161	39	9648	18340000	18360000	0.40805	0.00195	0.4824
1	919	149	3	354	8270	106	9403	18360000	18380000	0.4135	0.0053	0.47015
1	920	164	2	326	8206	80	8652	18380000	18400000	0.4103	0.004	0.4326
1	921	174	2	355	9334	79	9604	18400000	18420000	0.4667	0.00395	0.4802
1	922	158	2	352	8518	73	9251	18420000	18440000	0.4259	0.00365	0.46255
1	923	168	4	351	9106	139	9692	18440000	18460000	0.4553	0.00695	0.4846
1	924	178	3	356	9305	115	9958	18460000	18480000	0.46525	0.00575	0.4979
1	925	173	1	349	8923	37	9870	18480000	18500000	0.44615	0.00185	0.4935
1	926	179	6	351	8942	241	9400	18500000	18520000	0.4471	0.01205	0.47
1	927	172	4	355	8918	160	10105	18520000	18540000	0.4459	0.008	0.50525
1	928	160	9	357	7894	326	9374	18540000	18560000	0.3947	0.0163	0.4687
1	929	163	4	367	8340	154	9956	18560000	18580000	0.417	0.0077	0.4978
1	930	166	3	341	8777	98	9456	18580000	18600000	0.43885	0.0049	0.4728
1	931	184	1	363	9131	40	9953	18600000	18620000	0.45655	0.002	0.49765
1	932	159	3	343	8608	107	9543	18620000	18640000	0.4304	0.00535	0.47715
1	933	164	2	368	8467	73	9906	18640000	18660000	0.42335	0.00365	0.4953
1	934	163	3	353	9081	126	9530	18660000	18680000	0.45405	0.0063	0.4765
1	935	138	1	330	7433	37	8893	18680000	18700000	0.37165	0.00185	0.44465
1	936	166	5	335	8961	197	9372	18700000	18720000	0.44805	0.00985	0.4686
1	937	191	4	367	9860	152	9794	18720000	18740000	0.493	0.0076	0.4897
1	938	175	4	368	9486	158	10355	18740000	18760000	0.4743	0.0079	0.51775
1	939	168	2	363	8662	79	9932	18760000	18780000	0.4331	0.00395	0.4966
1	940	171	7	363	9106	337	9828	18780000	18800000	0.4553	0.01685	0.4914
1	941	162	3	346	8255	109	9584	18800000	18820000	0.41275	0.00545	0.4792
1	942	167	6	372	8749	249	9974	18820000	18840000	0.43745	0.01245	0.4987
1	943	169	2	362	9236	76	10239	18840000	18860000	0.4618	0.0038	0.51195
1	944	169	1	346	9243	39	9327	18860000	18880000	0.46215	0.00195	0.46635
1	945	175	5	361	9249	186	9788	18880000	18900000	0.46245	0.0093	0.4894
1	946	175	8	359	9676	392	9745	18900000	18920000	0.4838	0.0196	0.48725
1	947	167	3	341	8461	107	10205	18920000	18940000	0.42305	0.00535	0.51025
1	948	157	6	348	8917	214	9363	18940000	18960000	0.44585	0.0107	0.46815
1	949	155	5	319	8085	186	9029	18960000	18980000	0.40425	0.0093	0.45145
1	950	171	2	340	9426	73	9583	18980000	19000000	0.4713	0.00365	0.47915
1	951	165	2	334	8295	85	9662	19000000	19020000	0.41475	0.00425	0.4831
1	952	161	2	352	8735	80	9829	19020000	19040000	0.43675	0.004	0.49145
1	953	155	2	326	8492	75	8947	19040000	19060000	0.4246	0.00375	0.44735
1	954	186	7	339	9947	268	10184	19060000	19080000	0.49735	0.0134	0.5092
1	955	183	4	361	9862	157	9788	19080000	19100000	0.4931	0.00785	0.4894
1	956	159	1	344	8186	41	9546	19100000	19120000	0.4093	0.00205	0.4773
1	957	163	3	347	8857	111	9455	19120000	19140000	0.44285	0.00555	0.47275
1	958	152	2	324	7895	78	9006	19140000	19160000	0.39475	0.0039	0.4503
1	959	169	1	338	8465	37	9740	19160000	19180000	0.42325	0.00185	0.487
1	960	161	1	346	8795	38	9368	19180000	19200000	0.43975	0.0019	0.4684
1	961	180	4	381	9789	151	9986	19200000	19220000	0.48945	0.00755	0.4993
1	962	162	0	355	8444	0	9848	19220000	19240000	0.4222	0	0.4924
1	963	180	2	342	9557	65	9833	19240000	19260000	0.47785	0.00325	0.49165
1	964	171	2	367	8724	76	10162	19260000	19280000	0.4362	0.0038	0.5081
1	965	164	1	367	9552	43	10601	19280000	19300000	0.4776	0.00215	0.53005
1	966	153	6	377	8214	242	9892	19300000	19320000	0.4107	0.0121	0.4946
1	967	165	4	344	8765	154	9180	19320000	19340000	0.43825	0.0077	0.459
1	968	160	5	347	8471	174	9776	19340000	19360000	0.42355	0.0087	0.4888
1	969	165	3	350	9186	110	10054	19360000	19380000	0.4593	0.0055	0.5027
1	970	154	3	371	8976	117	9839	19380000	19400000	0.4488	0.00585	0.49195
1	971	157	5	326	8738	183	9378	19400000	19420000	0.4369	0.00915	0.4689
1	972	166	3	359	8594	107	9657	19420000	19440000	0.4297	0.00535	0.48285
1	973	169	5	357	9015	176	9713	19440000	19460000	0.45075	0.0088	0.48565
1	974	162	3	356	8561	136	9751	19460000	19480000	0.42805	0.0068	0.48755
1	975	178	1	355	9386	37	9759	19480000	19500000	0.4693	0.00185	0.48795
1	976	173	4	353	9104	164	9866	19500000	19520000	0.4552	0.0082	0.4933
1	977	175	3	345	9671	117	9765	19520000	19540000	0.48355	0.00585	0.48825
1	978	176	4	353	9279	158	9898	19540000	19560000	0.46395	0.0079	0.4949
1	979	170	3	363	8935	143	9844	19560000	19580000	0.44675	0.00715	0.4922
1	980	169	4	356	8819	146	10159	19580000	19600000	0.44095	0.0073	0.50795
1	981	174	4	355	9427	176	10033	19600000	19620000	0.47135	0.0088	0.50165
1	982	164	4	338	9101	164	9855	19620000	19640000	0.45505	0.0082	0.49275
1	983	178	2	367	9841	67	9864	19640000	19660000	0.49205	0.00335	0.4932
1	984	183	2	366	10293	76	10494	19660000	19680000	0.51465	0.0038	0.5247
1	985	165	9	364	9403	312	10120	19680000	19700000	0.47015	0.0156	0.506
1	986	169	5	350	8700	199	9723	19700000	19720000	0.435	0.00995	0.48615
1	987	159	4	367	8177	160	9538	19720000	19740000	0.40885	0.008	0.4769
1	988	175	4	386	9086	155	9999	19740000	19760000	0.4543	0.00775	0.49995
1	989	177	7	361	9239	257	9844	19760000	19780000	0.46195	0.01285	0.4922
1	990	165	1	341	8972	34	9752	19780000	19800000	0.4486	0.0017	0.4876
1	991	167	4	357	9187	161	10116	19800000	19820000	0.45935	0.00805	0.5058
1	992	156	4	357	8366	157	9478	19820000	19840000	0.4183	0.00785	0.4739
1	993	173	9	360	10311	537	10193	19840000	19860000	0.51555	0.02685	0.50965
1	994	171	6	368	9415	237	10057	19860000	19880000	0.47075	0.01185	0.50285
1	995	164	5	348	9074	191	9546	19880000	19900000	0.4537	0.00955	0.4773
1	996	176	4	378	9454	153	9621	19900000	19920000	0.4727	0.00765	0.48105
1	997	164	3	362	9753	104	10221	19920000	19940000	0.48765	0.0052	0.51105
1	998	171	4	362	8997	132	10193	19940000	19960000	0.44985	0.0066	0.50965
1	999	164	5	363	9907	186	10202	19960000	19980000	0.49535	0.0093	0.5101
1	1000	159	7	352	8931	259	9939	19980000	20000000	0.44655	0.01295	0.49695
1	1001	180	3	364	9442	109	9784	20000000	20020000	0.4721	0.00545	0.4892
1	1002	173	2	370	9063	124	10055	20020000	20040000	0.45315	0.0062	0.50275
1	1003	174	4	370	9318	151	9839	20040000	20060000	0.4659	0.00755	0.49195
1	1004	179	3	369	9218	115	9952	20060000	20080000	0.4609	0.00575	0.4976
1	1005	160	1	368	8595	38	10064	20080000	20100000	0.42975	0.0019	0.5032
1	1006	177	4	351	9130	170	9853	20100000	20120000	0.4565	0.0085	0.49265
1	1007	166	2	351	8528	86	9436	20120000	20140000	0.4264	0.0043	0.4718
1	1008	167	1	345	8719	39	9527	20140000	20160000	0.43595	0.00195	0.47635
1	1009	162	5	348	8718	178	9772	20160000	20180000	0.4359	0.0089	0.4886
1	1010	178	5	355	9434	243	9931	20180000	20200000	0.4717	0.01215	0.49655
1	1011	167	3	362	8471	100	10084	20200000	20220000	0.42355	0.005	0.5042
1	1012	168	4	340	8693	138	9827	20220000	20240000	0.43465	0.0069	0.49135
1	1013	161	4	369	8863	143	9632	20240000	20260000	0.44315	0.00715	0.4816
1	1014	164	7	356	8654	323	9331	20260000	20280000	0.4327	0.01615	0.46655
1	1015	160	1	341	8279	39	9128	20280000	20300000	0.41395	0.00195	0.4564
1	1016	156	2	339	8637	70	9561	20300000	20320000	0.43185	0.0035	0.47805
1	1017	149	8	364	8523	320	10193	20320000	20340000	0.42615	0.016	0.50965
1	1018	140	5	351	7167	244	9883	20340000	20360000	0.35835	0.0122	0.49415
1	1019	162	2	327	8792	83	8886	20360000	20380000	0.4396	0.00415	0.4443
1	1020	170	5	353	9360	260	10205	20380000	20400000	0.468	0.013	0.51025
1	1021	163	6	348	8318	246	9203	20400000	20420000	0.4159	0.0123	0.46015
1	1022	179	8	365	9278	302	10233	20420000	20440000	0.4639	0.0151	0.51165
1	1023	165	5	364	9035	186	9802	20440000	20460000	0.45175	0.0093	0.4901
1	1024	176	4	357	9357	153	9727	20460000	20480000	0.46785	0.00765	0.48635
1	1025	172	4	361	9266	148	9826	20480000	20500000	0.4633	0.0074	0.4913
1	1026	155	7	344	8118	273	9604	20500000	20520000	0.4059	0.01365	0.4802
1	1027	180	3	367	9142	154	9790	20520000	20540000	0.4571	0.0077	0.4895
1	1028	164	8	365	8648	301	9817	20540000	20560000	0.4324	0.01505	0.49085
1	1029	169	2	366	8827	73	10086	20560000	20580000	0.44135	0.00365	0.5043
1	1030	180	4	345	9179	147	9448	20580000	20600000	0.45895	0.00735	0.4724
1	1031	162	1	354	7859	33	9402	20600000	20620000	0.39295	0.00165	0.4701
1	1032	155	4	351	8385	145	9276	20620000	20640000	0.41925	0.00725	0.4638
1	1033	167	3	339	8920	136	9360	20640000	20660000	0.446	0.0068	0.468
1	1034	176	4	344	9292	172	9850	20660000	20680000	0.4646	0.0086	0.4925
1	1035	168	6	372	9026	274	10014	20680000	20700000	0.4513	0.0137	0.5007
1	1036	159	2	346	7976	66	9156	20700000	20720000	0.3988	0.0033	0.4578
1	1037	149	2	356	7777	72	9607	20720000	20740000	0.38885	0.0036	0.48035
1	1038	156	4	338	8156	160	8837	20740000	20760000	0.4078	0.008	0.44185
1	1039	183	1	350	9203	32	9896	20760000	20780000	0.46015	0.0016	0.4948
1	1040	152	2	345	8319	84	9240	20780000	20800000	0.41595	0.0042	0.462
1	1041	167	5	347	9019	180	10005	20800000	20820000	0.45095	0.009	0.50025
1	1042	160	4	356	9151	157	9745	20820000	20840000	0.45755	0.00785	0.48725
1	1043	185	4	369	9573	148	9810	20840000	20860000	0.47865	0.0074	0.4905
1	1044	166	4	367	8962	158	9743	20860000	20880000	0.4481	0.0079	0.48715
1	1045	166	9	355	9041	445	9970	20880000	20900000	0.45205	0.02225	0.4985
1	1046	169	5	348	8979	186	9611	20900000	20920000	0.44895	0.0093	0.48055
1	1047	156	3	350	8547	98	9867	20920000	20940000	0.42735	0.0049	0.49335
1	1048	165	5	364	9191	196	9411	20940000	20960000	0.45955	0.0098	0.47055
1	1049	179	6	394	9462	239	10666	20960000	20980000	0.4731	0.01195	0.5333
1	1050	156	4	355	8375	152	10045	20980000	21000000	0.41875	0.0076	0.50225
1	1051	162	3	370	9149	103	9666	21000000	21020000	0.45745	0.00515	0.4833
1	1052	167	5	333	8940	650	9783	21020000	21040000	0.447	0.0325	0.48915
1	1053	176	5	362	10410	186	11158	21040000	21060000	0.5205	0.0093	0.5579
1	1054	161	7	355	9400	341	10597	21060000	21080000	0.47	0.01705	0.52985
1	1055	177	2	367	9488	95	10036	21080000	21100000	0.4744	0.00475	0.5018
1	1056	176	9	367	10331	366	10615	21100000	21120000	0.51655	0.0183	0.53075
1	1057	172	2	368	10236	80	10161	21120000	21140000	0.5118	0.004	0.50805
1	1058	155	9	324	9482	327	10527	21140000	21160000	0.4741	0.01635	0.52635
1	1059	170	3	374	9239	119	10729	21160000	21180000	0.46195	0.00595	0.53645
1	1060	172	4	340	9626	152	10255	21180000	21200000	0.4813	0.0076	0.51275
1	1061	181	2	363	10745	73	10474	21200000	21220000	0.53725	0.00365	0.5237
1	1062	179	9	373	10877	329	11455	21220000	21240000	0.54385	0.01645	0.57275
1	1063	169	10	360	9693	383	10795	21240000	21260000	0.48465	0.01915	0.53975
1	1064	160	4	351	9640	148	10367	21260000	21280000	0.482	0.0074	0.51835
1	1065	173	10	354	9855	412	10185	21280000	21300000	0.49275	0.0206	0.50925
1	1066	170	10	352	10119	726	10603	21300000	21320000	0.50595	0.0363	0.53015
1	1067	172	8	350	10433	318	10464	21320000	21340000	0.52165	0.0159	0.5232
1	1068	146	4	335	9053	143	10170	21340000	21360000	0.45265	0.00715	0.5085
1	1069	186	11	349	10304	416	10237	21360000	21380000	0.5152	0.0208	0.51185
1	1070	172	8	349	10796	287	11202	21380000	21400000	0.5398	0.01435	0.5601
1	1071	170	9	365	9457	344	10585	21400000	21420000	0.47285	0.0172	0.52925
1	1072	188	7	357	10381	270	10948	21420000	21440000	0.51905	0.0135	0.5474
1	1073	172	7	382	10424	272	10837	21440000	21460000	0.5212	0.0136	0.54185
1	1074	190	7	363	10508	276	10752	21460000	21480000	0.5254	0.0138	0.5376
1	1075	172	8	365	9274	302	9844	21480000	21500000	0.4637	0.0151	0.4922
1	1076	161	5	361	9321	658	9891	21500000	21520000	0.46605	0.0329	0.49455
1	1077	160	3	352	8799	188	9780	21520000	21540000	0.43995	0.0094	0.489
1	1078	163	7	371	9009	273	9823	21540000	21560000	0.45045	0.01365	0.49115
1	1079	175	4	366	9696	169	10601	21560000	21580000	0.4848	0.00845	0.53005
1	1080	162	3	371	9050	107	10418	21580000	21600000	0.4525	0.00535	0.5209
1	1081	162	3	379	8956	108	9965	21600000	21620000	0.4478	0.0054	0.49825
1	1082	168	2	370	8731	69	9813	21620000	21640000	0.43655	0.00345	0.49065
1	1083	169	8	364	9237	298	10015	21640000	21660000	0.46185	0.0149	0.50075
1	1084	157	7	343	8564	258	9008	21660000	21680000	0.4282	0.0129	0.4504
1	1085	168	9	349	8982	358	9678	21680000	21700000	0.4491	0.0179	0.4839
1	1086	154	5	342	9987	356	10259	21700000	21720000	0.49935	0.0178	0.51295
1	1087	163	3	344	9240	128	10518	21720000	21740000	0.462	0.0064	0.5259
1	1088	162	5	370	9921	198	10533	21740000	21760000	0.49605	0.0099	0.52665
1	1089	160	4	370	8818	141	10374	21760000	21780000	0.4409	0.00705	0.5187
1	1090	170	6	361	9644	253	10903	21780000	21800000	0.4822	0.01265	0.54515
1	1091	167	3	344	8353	105	9816	21800000	21820000	0.41765	0.00525	0.4908
1	1092	172	0	349	9282	0	10009	21820000	21840000	0.4641	0	0.50045
1	1093	170	5	358	8937	183	9666	21840000	21860000	0.44685	0.00915	0.4833
1	1094	166	4	338	9120	145	9786	21860000	21880000	0.456	0.00725	0.4893
1	1095	161	3	365	9120	224	9630	21880000	21900000	0.456	0.0112	0.4815
1	1096	167	4	364	9310	147	10021	21900000	21920000	0.4655	0.00735	0.50105
1	1097	154	4	345	8582	144	9690	21920000	21940000	0.4291	0.0072	0.4845
1	1098	165	0	364	9488	0	10519	21940000	21960000	0.4744	0	0.52595
1	1099	172	5	352	9284	218	9522	21960000	21980000	0.4642	0.0109	0.4761
1	1100	183	6	351	10627	248	10682	21980000	22000000	0.53135	0.0124	0.5341
1	1101	155	3	353	8168	115	9803	22000000	22020000	0.4084	0.00575	0.49015
1	1102	169	3	364	9095	193	9862	22020000	22040000	0.45475	0.00965	0.4931
1	1103	173	4	374	9980	161	10390	22040000	22060000	0.499	0.00805	0.5195
1	1104	168	5	359	9415	201	10808	22060000	22080000	0.47075	0.01005	0.5404
1	1105	166	7	358	8960	320	9978	22080000	22100000	0.448	0.016	0.4989
1	1106	148	9	343	8124	363	9409	22100000	22120000	0.4062	0.01815	0.47045
1	1107	173	6	360	8987	217	9671	22120000	22140000	0.44935	0.01085	0.48355
1	1108	173	6	371	9085	273	10406	22140000	22160000	0.45425	0.01365	0.5203
1	1109	183	4	358	10476	156	10121	22160000	22180000	0.5238	0.0078	0.50605
1	1110	171	2	367	9256	77	10118	22180000	22200000	0.4628	0.00385	0.5059
1	1111	167	4	357	9264	153	9969	22200000	22220000	0.4632	0.00765	0.49845
1	1112	176	4	340	8899	147	9984	22220000	22240000	0.44495	0.00735	0.4992
1	1113	167	2	349	8918	79	9599	22240000	22260000	0.4459	0.00395	0.47995
1	1114	153	5	358	8590	178	9719	22260000	22280000	0.4295	0.0089	0.48595
1	1115	177	3	362	10023	118	10105	22280000	22300000	0.50115	0.0059	0.50525
1	1116	158	3	362	8431	113	9470	22300000	22320000	0.42155	0.00565	0.4735
1	1117	163	4	358	8339	175	9570	22320000	22340000	0.41695	0.00875	0.4785
1	1118	152	5	333	8215	246	9581	22340000	22360000	0.41075	0.0123	0.47905
1	1119	159	6	349	8833	399	9648	22360000	22380000	0.44165	0.01995	0.4824
1	1120	166	3	363	8867	114	9764	22380000	22400000	0.44335	0.0057	0.4882
1	1121	169	3	365	9323	122	10034	22400000	22420000	0.46615	0.0061	0.5017
1	1122	176	4	362	9533	150	10206	22420000	22440000	0.47665	0.0075	0.5103
1	1123	174	3	339	9231	114	9909	22440000	22460000	0.46155	0.0057	0.49545
1	1124	164	5	341	9396	179	10746	22460000	22480000	0.4698	0.00895	0.5373
1	1125	174	1	367	8855	39	9625	22480000	22500000	0.44275	0.00195	0.48125
1	1126	148	1	349	7655	36	9335	22500000	22520000	0.38275	0.0018	0.46675
1	1127	155	3	360	8319	111	10175	22520000	22540000	0.41595	0.00555	0.50875
1	1128	169	2	351	8994	76	9842	22540000	22560000	0.4497	0.0038	0.4921
1	1129	159	3	332	8957	107	9792	22560000	22580000	0.44785	0.00535	0.4896
1	1130	167	4	350	8261	165	9773	22580000	22600000	0.41305	0.00825	0.48865
1	1131	163	3	335	9062	107	9286	22600000	22620000	0.4531	0.00535	0.4643
1	1132	176	4	365	9280	137	9982	22620000	22640000	0.464	0.00685	0.4991
1	1133	168	5	364	8991	186	10041	22640000	22660000	0.44955	0.0093	0.50205
1	1134	151	4	296	8619	160	8708	22660000	22680000	0.43095	0.008	0.4354
1	1135	168	5	362	8892	202	9893	22680000	22700000	0.4446	0.0101	0.49465
1	1136	170	5	369	9740	194	9980	22700000	22720000	0.487	0.0097	0.499
1	1137	156	3	351	8566	116	9295	22720000	22740000	0.4283	0.0058	0.46475
1	1138	178	8	359	9213	385	10010	22740000	22760000	0.46065	0.01925	0.5005
1	1139	156	6	360	8131	272	9910	22760000	22780000	0.40655	0.0136	0.4955
1	1140	173	4	380	9669	139	10462	22780000	22800000	0.48345	0.00695	0.5231
1	1141	153	5	340	8034	209	9652	22800000	22820000	0.4017	0.01045	0.4826
1	1142	172	6	349	9379	218	9966	22820000	22840000	0.46895	0.0109	0.4983
1	1143	186	2	349	9407	66	9636	22840000	22860000	0.47035	0.0033	0.4818
1	1144	153	3	323	8251	107	9171	22860000	22880000	0.41255	0.00535	0.45855
1	1145	159	1	353	9236	40	9613	22880000	22900000	0.4618	0.002	0.48065
1	1146	161	7	342	8907	249	10157	22900000	22920000	0.44535	0.01245	0.50785
1	1147	167	4	334	8946	151	9496	22920000	22940000	0.4473	0.00755	0.4748
1	1148	180	4	351	8902	158	9656	22940000	22960000	0.4451	0.0079	0.4828
1	1149	161	7	353	9557	272	9512	22960000	22980000	0.47785	0.0136	0.4756
1	1150	165	7	344	9103	277	9936	22980000	23000000	0.45515	0.01385	0.4968
1	1151	159	3	336	8615	115	9325	23000000	23020000	0.43075	0.00575	0.46625
1	1152	162	3	349	9396	112	9628	23020000	23040000	0.4698	0.0056	0.4814
1	1153	167	2	338	8747	85	9784	23040000	23060000	0.43735	0.00425	0.4892
1	1154	166	6	354	9427	308	9594	23060000	23080000	0.47135	0.0154	0.4797
1	1155	152	3	347	8389	103	10406	23080000	23100000	0.41945	0.00515	0.5203
1	1156	165	5	367	8847	198	9592	23100000	23120000	0.44235	0.0099	0.4796
1	1157	165	10	358	8893	509	9985	23120000	23140000	0.44465	0.02545	0.49925
1	1158	174	1	360	9464	37	10165	23140000	23160000	0.4732	0.00185	0.50825
1	1159	171	4	359	9096	155	9595	23160000	23180000	0.4548	0.00775	0.47975
1	1160	167	4	352	8785	151	9639	23180000	23200000	0.43925	0.00755	0.48195
1	1161	171	2	373	9326	71	10012	23200000	23220000	0.4663	0.00355	0.5006
1	1162	165	5	340	8656	192	9568	23220000	23240000	0.4328	0.0096	0.4784
1	1163	158	3	360	8941	118	9910	23240000	23260000	0.44705	0.0059	0.4955
1	1164	170	3	341	9076	116	9775	23260000	23280000	0.4538	0.0058	0.48875
1	1165	166	7	368	9280	277	10091	23280000	23300000	0.464	0.01385	0.50455
1	1166	167	3	351	9171	179	9633	23300000	23320000	0.45855	0.00895	0.48165
1	1167	160	1	353	8417	38	9821	23320000	23340000	0.42085	0.0019	0.49105
1	1168	166	5	366	9002	237	10232	23340000	23360000	0.4501	0.01185	0.5116
1	1169	172	6	355	10274	236	10625	23360000	23380000	0.5137	0.0118	0.53125
1	1170	167	10	369	9706	390	10485	23380000	23400000	0.4853	0.0195	0.52425
1	1171	178	6	388	9165	236	10426	23400000	23420000	0.45825	0.0118	0.5213
1	1172	158	5	370	8377	190	9274	23420000	23440000	0.41885	0.0095	0.4637
1	1173	178	6	358	10184	225	10095	23440000	23460000	0.5092	0.01125	0.50475
1	1174	178	5	365	9748	268	10003	23460000	23480000	0.4874	0.0134	0.50015
1	1175	172	5	372	10160	210	10313	23480000	23500000	0.508	0.0105	0.51565
1	1176	164	2	367	8607	81	10094	23500000	23520000	0.43035	0.00405	0.5047
1	1177	161	6	346	8392	216	9177	23520000	23540000	0.4196	0.0108	0.45885
1	1178	157	2	351	8622	83	9651	23540000	23560000	0.4311	0.00415	0.48255
1	1179	166	7	365	9461	296	10086	23560000	23580000	0.47305	0.0148	0.5043
1	1180	170	7	374	9156	264	10327	23580000	23600000	0.4578	0.0132	0.51635
1	1181	167	10	359	10014	373	10829	23600000	23620000	0.5007	0.01865	0.54145
1	1182	188	8	382	11047	290	10878	23620000	23640000	0.55235	0.0145	0.5439
1	1183	172	6	359	9484	214	10235	23640000	23660000	0.4742	0.0107	0.51175
1	1184	168	3	358	9452	125	10322	23660000	23680000	0.4726	0.00625	0.5161
1	1185	168	7	385	9161	291	10107	23680000	23700000	0.45805	0.01455	0.50535
1	1186	153	5	353	7879	195	9807	23700000	23720000	0.39395	0.00975	0.49035
1	1187	170	5	345	9238	220	9640	23720000	23740000	0.4619	0.011	0.482
1	1188	176	1	345	9122	52	9545	23740000	23760000	0.4561	0.0026	0.47725
1	1189	166	2	336	9047	77	9819	23760000	23780000	0.45235	0.00385	0.49095
1	1190	167	2	360	8905	118	10271	23780000	23800000	0.44525	0.0059	0.51355
1	1191	172	5	367	8370	186	9500	23800000	23820000	0.4185	0.0093	0.475
1	1192	168	2	364	8496	78	9603	23820000	23840000	0.4248	0.0039	0.48015
1	1193	167	0	367	9523	0	9831	23840000	23860000	0.47615	0	0.49155
1	1194	157	4	348	8696	144	9777	23860000	23880000	0.4348	0.0072	0.48885
1	1195	147	4	345	8700	155	9750	23880000	23900000	0.435	0.00775	0.4875
1	1196	159	5	369	8417	183	9732	23900000	23920000	0.42085	0.00915	0.4866
1	1197	153	3	369	8552	109	9830	23920000	23940000	0.4276	0.00545	0.4915
1	1198	157	4	322	7959	153	8634	23940000	23960000	0.39795	0.00765	0.4317
1	1199	172	4	352	8829	155	10136	23960000	23980000	0.44145	0.00775	0.5068
1	1200	161	4	364	9135	234	9967	23980000	24000000	0.45675	0.0117	0.49835
1	1201	175	2	362	9651	81	9931	24000000	24020000	0.48255	0.00405	0.49655
1	1202	166	7	375	8803	574	10651	24020000	24040000	0.44015	0.0287	0.53255
1	1203	174	4	367	9015	162	9612	24040000	24060000	0.45075	0.0081	0.4806
1	1204	173	2	384	9530	78	10313	24060000	24080000	0.4765	0.0039	0.51565
1	1205	170	4	359	9324	157	9635	24080000	24100000	0.4662	0.00785	0.48175
1	1206	165	6	357	8934	357	10203	24100000	24120000	0.4467	0.01785	0.51015
1	1207	163	6	390	9613	215	10459	24120000	24140000	0.48065	0.01075	0.52295
1	1208	148	6	358	9044	462	9820	24140000	24160000	0.4522	0.0231	0.491
1	1209	170	5	351	9295	172	10078	24160000	24180000	0.46475	0.0086	0.5039
1	1210	171	2	362	9203	70	10165	24180000	24200000	0.46015	0.0035	0.50825
1	1211	160	5	376	8259	226	10313	24200000	24220000	0.41295	0.0113	0.51565
1	1212	174	6	362	9172	234	9623	24220000	24240000	0.4586	0.0117	0.48115
1	1213	182	7	382	9389	289	9730	24240000	24260000	0.46945	0.01445	0.4865
1	1214	167	8	370	9088	367	10112	24260000	24280000	0.4544	0.01835	0.5056
1	1215	175	3	385	10315	121	10626	24280000	24300000	0.51575	0.00605	0.5313
1	1216	150	4	353	9218	143	10250	24300000	24320000	0.4609	0.00715	0.5125
1	1217	160	2	346	10459	76	10671	24320000	24340000	0.52295	0.0038	0.53355
1	1218	167	4	349	8813	208	10027	24340000	24360000	0.44065	0.0104	0.50135
1	1219	180	8	345	9359	352	9489	24360000	24380000	0.46795	0.0176	0.47445
1	1220	186	5	369	9365	190	10016	24380000	24400000	0.46825	0.0095	0.5008
1	1221	151	2	352	8122	66	9653	24400000	24420000	0.4061	0.0033	0.48265
1	1222	161	2	378	8948	80	10226	24420000	24440000	0.4474	0.004	0.5113
1	1223	167	7	352	9841	303	9749	24440000	24460000	0.49205	0.01515	0.48745
1	1224	167	6	359	8563	208	9732	24460000	24480000	0.42815	0.0104	0.4866
1	1225	164	4	338	8276	165	9118	24480000	24500000	0.4138	0.00825	0.4559
1	1226	163	7	359	8466	259	10405	24500000	24520000	0.4233	0.01295	0.52025
1	1227	156	7	357	8589	268	9729	24520000	24540000	0.42945	0.0134	0.48645
1	1228	173	1	334	8291	34	9177	24540000	24560000	0.41455	0.0017	0.45885
1	1229	186	4	364	9795	141	10175	24560000	24580000	0.48975	0.00705	0.50875
1	1230	149	4	361	8541	160	9611	24580000	24600000	0.42705	0.008	0.48055
1	1231	171	7	352	9305	273	10112	24600000	24620000	0.46525	0.01365	0.5056
1	1232	157	8	365	8794	357	9731	24620000	24640000	0.4397	0.01785	0.48655
1	1233	160	3	357	8595	159	9969	24640000	24660000	0.42975	0.00795	0.49845
1	1234	179	4	347	9248	187	9895	24660000	24680000	0.4624	0.00935	0.49475
1	1235	181	2	364	9892	78	10244	24680000	24700000	0.4946	0.0039	0.5122
1	1236	183	3	361	9021	109	10358	24700000	24720000	0.45105	0.00545	0.5179
1	1237	166	7	347	8894	257	9848	24720000	24740000	0.4447	0.01285	0.4924
1	1238	172	4	365	9120	198	9690	24740000	24760000	0.456	0.0099	0.4845
1	1239	181	4	359	9481	162	10226	24760000	24780000	0.47405	0.0081	0.5113
1	1240	170	5	357	8935	172	10305	24780000	24800000	0.44675	0.0086	0.51525
1	1241	180	3	376	9101	114	10148	24800000	24820000	0.45505	0.0057	0.5074
1	1242	174	2	351	9906	76	9831	24820000	24840000	0.4953	0.0038	0.49155
1	1243	171	7	352	9801	211	10286	24840000	24860000	0.49005	0.01055	0.5143
1	1244	163	3	357	8979	126	9994	24860000	24880000	0.44895	0.0063	0.4997
1	1245	155	7	378	8907	268	10149	24880000	24900000	0.44535	0.0134	0.50745
1	1246	154	5	360	8607	198	9940	24900000	24920000	0.43035	0.0099	0.497
1	1247	181	7	350	9615	281	10012	24920000	24940000	0.48075	0.01405	0.5006
1	1248	164	4	360	8065	133	9771	24940000	24960000	0.40325	0.00665	0.48855
1	1249	168	8	356	8998	328	9586	24960000	24980000	0.4499	0.0164	0.4793
1	1250	181	2	386	10174	72	10703	24980000	25000000	0.5087	0.0036	0.53515
1	1251	162	4	372	9006	148	10148	25000000	25020000	0.4503	0.0074	0.5074
1	1252	171	5	357	9185	172	9958	25020000	25040000	0.45925	0.0086	0.4979
1	1253	183	8	377	10106	302	9974	25040000	25060000	0.5053	0.0151	0.4987
1	1254	166	7	362	9313	271	10133	25060000	25080000	0.46565	0.01355	0.50665
1	1255	167	11	351	9886	440	10173	25080000	25100000	0.4943	0.022	0.50865
1	1256	180	7	372	10419	260	10604	25100000	25120000	0.52095	0.013	0.5302
1	1257	168	7	333	10623	287	10744	25120000	25140000	0.53115	0.01435	0.5372
1	1258	161	10	375	10683	434	10802	25140000	25160000	0.53415	0.0217	0.5401
1	1259	163	4	339	9726	159	10507	25160000	25180000	0.4863	0.00795	0.52535
1	1260	165	3	354	9091	106	10095	25180000	25200000	0.45455	0.0053	0.50475
1	1261	167	7	354	9097	418	10661	25200000	25220000	0.45485	0.0209	0.53305
1	1262	173	3	348	10165	117	10021	25220000	25240000	0.50825	0.00585	0.50105
1	1263	167	7	359	10189	259	10407	25240000	25260000	0.50945	0.01295	0.52035
1	1264	166	0	372	8975	0	11059	25260000	25280000	0.44875	0	0.55295
1	1265	157	2	340	8844	72	10196	25280000	25300000	0.4422	0.0036	0.5098
1	1266	164	5	350	8669	247	9552	25300000	25320000	0.43345	0.01235	0.4776
1	1267	165	3	335	10350	858	10606	25320000	25340000	0.5175	0.0429	0.5303
1	1268	170	6	359	9006	221	9657	25340000	25360000	0.4503	0.01105	0.48285
1	1269	174	6	344	9496	214	9507	25360000	25380000	0.4748	0.0107	0.47535
1	1270	162	7	332	8249	316	9437	25380000	25400000	0.41245	0.0158	0.47185
1	1271	168	5	366	9655	193	10347	25400000	25420000	0.48275	0.00965	0.51735
1	1272	174	2	357	9073	75	9892	25420000	25440000	0.45365	0.00375	0.4946
1	1273	164	7	346	9268	270	9857	25440000	25460000	0.4634	0.0135	0.49285
1	1274	163	8	361	9510	363	9970	25460000	25480000	0.4755	0.01815	0.4985
1	1275	154	3	317	8314	106	9636	25480000	25500000	0.4157	0.0053	0.4818
1	1276	159	4	345	8584	198	9477	25500000	25520000	0.4292	0.0099	0.47385
1	1277	158	4	354	8541	149	9603	25520000	25540000	0.42705	0.00745	0.48015
1	1278	174	3	345	9369	109	9911	25540000	25560000	0.46845	0.00545	0.49555
1	1279	182	2	370	9833	77	10638	25560000	25580000	0.49165	0.00385	0.5319
1	1280	156	2	346	8304	84	9300	25580000	25600000	0.4152	0.0042	0.465
1	1281	179	2	350	9455	82	9348	25600000	25620000	0.47275	0.0041	0.4674
1	1282	162	6	365	8653	248	9435	25620000	25640000	0.43265	0.0124	0.47175
1	1283	157	1	370	8741	34	9938	25640000	25660000	0.43705	0.0017	0.4969
1	1284	176	2	349	9979	83	9901	25660000	25680000	0.49895	0.00415	0.49505
1	1285	175	3	358	9500	112	10385	25680000	25700000	0.475	0.0056	0.51925
1	1286	165	5	376	9112	224	9688	25700000	25720000	0.4556	0.0112	0.4844
1	1287	176	3	358	8897	117	9266	25720000	25740000	0.44485	0.00585	0.4633
1	1288	166	4	360	8999	145	9363	25740000	25760000	0.44995	0.00725	0.46815
1	1289	175	6	353	10536	245	10689	25760000	25780000	0.5268	0.01225	0.53445
1	1290	168	5	376	9537	196	10362	25780000	25800000	0.47685	0.0098	0.5181
1	1291	176	9	366	9934	357	10001	25800000	25820000	0.4967	0.01785	0.50005
1	1292	154	2	334	7739	82	9438	25820000	25840000	0.38695	0.0041	0.4719
1	1293	164	1	342	9287	37	9413	25840000	25860000	0.46435	0.00185	0.47065
1	1294	173	3	361	9743	101	10110	25860000	25880000	0.48715	0.00505	0.5055
1	1295	180	3	364	10094	115	10268	25880000	25900000	0.5047	0.00575	0.5134
1	1296	179	1	368	9401	42	10309	25900000	25920000	0.47005	0.0021	0.51545
1	1297	152	4	329	8278	183	9178	25920000	25940000	0.4139	0.00915	0.4589
1	1298	153	3	358	8805	117	10594	25940000	25960000	0.44025	0.00585	0.5297
1	1299	161	7	373	8415	258	9843	25960000	25980000	0.42075	0.0129	0.49215
1	1300	181	4	385	9616	184	10402	25980000	26000000	0.4808	0.0092	0.5201
1	1301	165	5	355	9012	207	9310	26000000	26020000	0.4506	0.01035	0.4655
1	1302	172	3	354	8831	112	9850	26020000	26040000	0.44155	0.0056	0.4925
1	1303	165	3	377	9148	120	10284	26040000	26060000	0.4574	0.006	0.5142
1	1304	169	3	358	9724	111	9957	26060000	26080000	0.4862	0.00555	0.49785
1	1305	146	5	320	8172	197	9046	26080000	26100000	0.4086	0.00985	0.4523
1	1306	182	8	329	8956	292	9346	26100000	26120000	0.4478	0.0146	0.4673
1	1307	166	3	359	9172	113	9912	26120000	26140000	0.4586	0.00565	0.4956
1	1308	154	5	358	9746	197	10391	26140000	26160000	0.4873	0.00985	0.51955
1	1309	176	6	368	9307	192	9837	26160000	26180000	0.46535	0.0096	0.49185
1	1310	165	4	366	8991	149	10047	26180000	26200000	0.44955	0.00745	0.50235
1	1311	169	6	379	9056	223	10271	26200000	26220000	0.4528	0.01115	0.51355
1	1312	164	4	368	9302	166	10008	26220000	26240000	0.4651	0.0083	0.5004
1	1313	177	6	359	9115	220	9947	26240000	26260000	0.45575	0.011	0.49735
1	1314	182	7	368	9793	284	9940	26260000	26280000	0.48965	0.0142	0.497
1	1315	142	4	338	7105	139	8935	26280000	26300000	0.35525	0.00695	0.44675
1	1316	164	10	356	9025	402	9711	26300000	26320000	0.45125	0.0201	0.48555
1	1317	157	5	352	8381	219	9572	26320000	26340000	0.41905	0.01095	0.4786
1	1318	183	4	375	9942	157	10562	26340000	26360000	0.4971	0.00785	0.5281
1	1319	174	5	351	9557	198	9918	26360000	26380000	0.47785	0.0099	0.4959
1	1320	167	8	333	9057	316	9597	26380000	26400000	0.45285	0.0158	0.47985
1	1321	175	9	365	9431	383	9958	26400000	26420000	0.47155	0.01915	0.4979
1	1322	180	7	375	10259	290	9715	26420000	26440000	0.51295	0.0145	0.48575
1	1323	177	4	360	10273	146	10970	26440000	26460000	0.51365	0.0073	0.5485
1	1324	165	7	371	8880	271	9775	26460000	26480000	0.444	0.01355	0.48875
1	1325	165	3	358	9367	132	9960	26480000	26500000	0.46835	0.0066	0.498
1	1326	164	7	369	9607	298	10453	26500000	26520000	0.48035	0.0149	0.52265
1	1327	171	4	356	9147	215	9871	26520000	26540000	0.45735	0.01075	0.49355
1	1328	171	1	367	9413	41	9770	26540000	26560000	0.47065	0.00205	0.4885
1	1329	169	7	359	9100	295	10058	26560000	26580000	0.455	0.01475	0.5029
1	1330	166	5	378	9344	186	9898	26580000	26600000	0.4672	0.0093	0.4949
1	1331	175	5	358	9943	206	9495	26600000	26620000	0.49715	0.0103	0.47475
1	1332	161	6	358	9209	251	10013	26620000	26640000	0.46045	0.01255	0.50065
1	1333	170	4	362	8973	155	9581	26640000	26660000	0.44865	0.00775	0.47905
1	1334	169	2	354	9504	85	9800	26660000	26680000	0.4752	0.00425	0.49
1	1335	168	7	339	9102	271	9504	26680000	26700000	0.4551	0.01355	0.4752
1	1336	159	3	370	7882	110	9542	26700000	26720000	0.3941	0.0055	0.4771
1	1337	171	2	348	9082	323	9515	26720000	26740000	0.4541	0.01615	0.47575
1	1338	161	3	350	8333	118	9193	26740000	26760000	0.41665	0.0059	0.45965
1	1339	163	2	371	8750	80	9516	26760000	26780000	0.4375	0.004	0.4758
1	1340	173	6	361	9507	211	10217	26780000	26800000	0.47535	0.01055	0.51085
1	1341	167	7	352	9055	508	9664	26800000	26820000	0.45275	0.0254	0.4832
1	1342	163	4	369	8897	167	10112	26820000	26840000	0.44485	0.00835	0.5056
1	1343	171	9	371	9605	374	9655	26840000	26860000	0.48025	0.0187	0.48275
1	1344	171	7	345	8939	265	10157	26860000	26880000	0.44695	0.01325	0.50785
1	1345	156	5	370	8558	193	9882	26880000	26900000	0.4279	0.00965	0.4941
1	1346	170	6	373	9362	233	10020	26900000	26920000	0.4681	0.01165	0.501
1	1347	155	2	369	9472	67	10659	26920000	26940000	0.4736	0.00335	0.53295
1	1348	178	4	338	10086	165	9825	26940000	26960000	0.5043	0.00825	0.49125
1	1349	169	7	362	9349	389	10252	26960000	26980000	0.46745	0.01945	0.5126
1	1350	171	6	370	8824	309	9355	26980000	27000000	0.4412	0.01545	0.46775
1	1351	179	7	368	9917	263	9917	27000000	27020000	0.49585	0.01315	0.49585
1	1352	174	5	353	9554	206	9757	27020000	27040000	0.4777	0.0103	0.48785
1	1353	158	1	366	8733	37	9712	27040000	27060000	0.43665	0.00185	0.4856
1	1354	156	4	364	8238	110	9524	27060000	27080000	0.4119	0.0055	0.4762
1	1355	182	1	346	9041	33	9633	27080000	27100000	0.45205	0.00165	0.48165
1	1356	155	2	339	8131	83	9202	27100000	27120000	0.40655	0.00415	0.4601
1	1357	159	5	318	8949	155	9095	27120000	27140000	0.44745	0.00775	0.45475
1	1358	148	7	321	9276	309	10392	27140000	27160000	0.4638	0.01545	0.5196
1	1359	180	7	350	10082	557	10362	27160000	27180000	0.5041	0.02785	0.5181
1	1360	180	4	361	9744	166	9634	27180000	27200000	0.4872	0.0083	0.4817
1	1361	179	7	364	9001	278	9940	27200000	27220000	0.45005	0.0139	0.497
1	1362	171	4	351	8614	149	9458	27220000	27240000	0.4307	0.00745	0.4729
1	1363	172	4	368	8813	206	10248	27240000	27260000	0.44065	0.0103	0.5124
1	1364	181	5	365	9458	196	10059	27260000	27280000	0.4729	0.0098	0.50295
1	1365	171	5	346	8805	195	9851	27280000	27300000	0.44025	0.00975	0.49255
1	1366	160	4	368	8615	152	9516	27300000	27320000	0.43075	0.0076	0.4758
1	1367	166	2	354	9185	76	9944	27320000	27340000	0.45925	0.0038	0.4972
1	1368	158	1	362	7932	39	9305	27340000	27360000	0.3966	0.00195	0.46525
1	1369	165	4	343	8946	171	9520	27360000	27380000	0.4473	0.00855	0.476
1	1370	163	2	364	9393	74	9802	27380000	27400000	0.46965	0.0037	0.4901
1	1371	167	7	336	8852	270	9949	27400000	27420000	0.4426	0.0135	0.49745
1	1372	168	4	357	9907	153	9878	27420000	27440000	0.49535	0.00765	0.4939
1	1373	152	5	341	8104	198	9769	27440000	27460000	0.4052	0.0099	0.48845
1	1374	183	3	369	9872	127	10138	27460000	27480000	0.4936	0.00635	0.5069
1	1375	158	4	356	8421	147	9119	27480000	27500000	0.42105	0.00735	0.45595
1	1376	174	5	385	9577	183	10241	27500000	27520000	0.47885	0.00915	0.51205
1	1377	166	6	368	8430	213	9849	27520000	27540000	0.4215	0.01065	0.49245
1	1378	178	8	355	9289	335	9826	27540000	27560000	0.46445	0.01675	0.4913
1	1379	160	3	372	8651	139	10073	27560000	27580000	0.43255	0.00695	0.50365
1	1380	159	5	359	9423	197	9667	27580000	27600000	0.47115	0.00985	0.48335
1	1381	180	4	375	9259	162	9943	27600000	27620000	0.46295	0.0081	0.49715
1	1382	167	2	342	9588	74	9747	27620000	27640000	0.4794	0.0037	0.48735
1	1383	165	5	371	8803	186	10082	27640000	27660000	0.44015	0.0093	0.5041
1	1384	157	2	368	8963	77	9930	27660000	27680000	0.44815	0.00385	0.4965
1	1385	172	4	338	9644	154	10150	27680000	27700000	0.4822	0.0077	0.5075
1	1386	159	2	365	8682	78	9787	27700000	27720000	0.4341	0.0039	0.48935
1	1387	166	4	346	9340	171	9982	27720000	27740000	0.467	0.00855	0.4991
1	1388	169	2	359	8772	82	9695	27740000	27760000	0.4386	0.0041	0.48475
1	1389	177	7	357	9729	280	10350	27760000	27780000	0.48645	0.014	0.5175
1	1390	173	5	382	9691	201	10336	27780000	27800000	0.48455	0.01005	0.5168
1	1391	160	7	344	9210	780	9689	27800000	27820000	0.4605	0.039	0.48445
1	1392	165	8	353	8838	258	9424	27820000	27840000	0.4419	0.0129	0.4712
1	1393	159	7	343	8658	269	9287	27840000	27860000	0.4329	0.01345	0.46435
1	1394	174	2	341	9679	76	9644	27860000	27880000	0.48395	0.0038	0.4822
1	1395	156	3	351	8862	104	9800	27880000	27900000	0.4431	0.0052	0.49
1	1396	169	5	351	9095	190	9638	27900000	27920000	0.45475	0.0095	0.4819
1	1397	155	4	312	8550	156	8978	27920000	27940000	0.4275	0.0078	0.4489
1	1398	169	5	353	8411	179	9670	27940000	27960000	0.42055	0.00895	0.4835
1	1399	156	5	346	8919	210	9964	27960000	27980000	0.44595	0.0105	0.4982
1	1400	168	5	366	8524	172	10004	27980000	28000000	0.4262	0.0086	0.5002
1	1401	164	3	346	8847	122	9393	28000000	28020000	0.44235	0.0061	0.46965
1	1402	182	5	353	9971	182	10447	28020000	28040000	0.49855	0.0091	0.52235
1	1403	160	7	364	8997	274	10448	28040000	28060000	0.44985	0.0137	0.5224
1	1404	160	6	372	9635	223	10114	28060000	28080000	0.48175	0.01115	0.5057
1	1405	172	6	360	9815	232	10281	28080000	28100000	0.49075	0.0116	0.51405
1	1406	168	7	363	9959	601	10188	28100000	28120000	0.49795	0.03005	0.5094
1	1407	162	4	337	9274	142	9989	28120000	28140000	0.4637	0.0071	0.49945
1	1408	178	5	365	9358	182	9814	28140000	28160000	0.4679	0.0091	0.4907
1	1409	170	8	364	9424	296	9639	28160000	28180000	0.4712	0.0148	0.48195
1	1410	170	6	338	9640	217	10753	28180000	28200000	0.482	0.01085	0.53765
1	1411	170	6	364	9273	287	9755	28200000	28220000	0.46365	0.01435	0.48775
1	1412	165	2	361	9493	80	10058	28220000	28240000	0.47465	0.004	0.5029
1	1413	164	5	344	8463	233	9865	28240000	28260000	0.42315	0.01165	0.49325
1	1414	167	3	342	9094	156	9805	28260000	28280000	0.4547	0.0078	0.49025
1	1415	174	1	361	9261	40	9715	28280000	28300000	0.46305	0.002	0.48575
1	1416	179	10	365	9979	380	10181	28300000	28320000	0.49895	0.019	0.50905
1	1417	181	7	356	10239	383	10358	28320000	28340000	0.51195	0.01915	0.5179
1	1418	169	7	341	9935	265	9851	28340000	28360000	0.49675	0.01325	0.49255
1	1419	168	8	342	9710	315	10369	28360000	28380000	0.4855	0.01575	0.51845
1	1420	190	6	380	10614	234	10890	28380000	28400000	0.5307	0.0117	0.5445
1	1421	172	10	361	10617	387	10544	28400000	28420000	0.53085	0.01935	0.5272
1	1422	175	2	355	9374	67	10043	28420000	28440000	0.4687	0.00335	0.50215
1	1423	166	4	366	8748	148	9988	28440000	28460000	0.4374	0.0074	0.4994
1	1424	168	4	354	8990	160	9102	28460000	28480000	0.4495	0.008	0.4551
1	1425	176	6	360	9043	240	9322	28480000	28500000	0.45215	0.012	0.4661
1	1426	150	2	354	8209	84	9351	28500000	28520000	0.41045	0.0042	0.46755
1	1427	165	6	369	9546	239	9933	28520000	28540000	0.4773	0.01195	0.49665
1	1428	169	9	365	9293	348	10395	28540000	28560000	0.46465	0.0174	0.51975
1	1429	173	3	386	9691	103	10277	28560000	28580000	0.48455	0.00515	0.51385
1	1430	157	3	349	8705	119	9772	28580000	28600000	0.43525	0.00595	0.4886
1	1431	169	6	372	9224	241	10028	28600000	28620000	0.4612	0.01205	0.5014
1	1432	175	4	371	9613	159	9910	28620000	28640000	0.48065	0.00795	0.4955
1	1433	183	5	359	9694	235	10459	28640000	28660000	0.4847	0.01175	0.52295
1	1434	180	6	379	9641	229	10020	28660000	28680000	0.48205	0.01145	0.501
1	1435	160	5	367	8887	181	9995	28680000	28700000	0.44435	0.00905	0.49975
1	1436	169	2	353	9065	84	10137	28700000	28720000	0.45325	0.0042	0.50685
1	1437	180	4	374	9886	156	10485	28720000	28740000	0.4943	0.0078	0.52425
1	1438	186	8	356	10358	359	10310	28740000	28760000	0.5179	0.01795	0.5155
1	1439	179	8	379	10205	311	11011	28760000	28780000	0.51025	0.01555	0.55055
1	1440	187	5	373	10113	194	10002	28780000	28800000	0.50565	0.0097	0.5001
1	1441	164	7	376	8742	284	10304	28800000	28820000	0.4371	0.0142	0.5152
1	1442	170	5	363	8532	188	9622	28820000	28840000	0.4266	0.0094	0.4811
1	1443	175	5	353	9356	223	9803	28840000	28860000	0.4678	0.01115	0.49015
1	1444	175	6	362	9390	236	9588	28860000	28880000	0.4695	0.0118	0.4794
1	1445	165	3	379	9197	109	9796	28880000	28900000	0.45985	0.00545	0.4898
1	1446	179	9	385	9521	389	10229	28900000	28920000	0.47605	0.01945	0.51145
1	1447	165	6	366	9058	335	10067	28920000	28940000	0.4529	0.01675	0.50335
1	1448	169	7	362	9152	248	9698	28940000	28960000	0.4576	0.0124	0.4849
1	1449	174	6	367	9303	229	9652	28960000	28980000	0.46515	0.01145	0.4826
1	1450	161	6	372	8816	241	9668	28980000	29000000	0.4408	0.01205	0.4834
1	1451	160	1	376	8519	35	9783	29000000	29020000	0.42595	0.00175	0.48915
1	1452	170	8	354	9260	347	10091	29020000	29040000	0.463	0.01735	0.50455
1	1453	169	2	377	8633	72	9583	29040000	29060000	0.43165	0.0036	0.47915
1	1454	180	5	371	9623	204	9587	29060000	29080000	0.48115	0.0102	0.47935
1	1455	171	3	340	9198	115	10120	29080000	29100000	0.4599	0.00575	0.506
1	1456	169	3	361	8670	110	9539	29100000	29120000	0.4335	0.0055	0.47695
1	1457	159	6	357	9093	251	9736	29120000	29140000	0.45465	0.01255	0.4868
1	1458	170	9	378	9464	351	10062	29140000	29160000	0.4732	0.01755	0.5031
1	1459	170	2	381	8358	91	10080	29160000	29180000	0.4179	0.00455	0.504
1	1460	156	5	366	9084	182	9554	29180000	29200000	0.4542	0.0091	0.4777
1	1461	162	2	366	8749	83	9904	29200000	29220000	0.43745	0.00415	0.4952
1	1462	167	4	364	9266	148	9571	29220000	29240000	0.4633	0.0074	0.47855
1	1463	180	8	354	10072	285	10122	29240000	29260000	0.5036	0.01425	0.5061
1	1464	182	8	370	9839	329	10115	29260000	29280000	0.49195	0.01645	0.50575
1	1465	167	4	368	9557	159	10431	29280000	29300000	0.47785	0.00795	0.52155
1	1466	169	3	376	9448	140	9953	29300000	29320000	0.4724	0.007	0.49765
1	1467	171	7	373	9547	310	10963	29320000	29340000	0.47735	0.0155	0.54815
1	1468	177	11	342	10911	429	10532	29340000	29360000	0.54555	0.02145	0.5266
1	1469	189	9	371	10874	369	11103	29360000	29380000	0.5437	0.01845	0.55515
1	1470	180	4	388	10392	157	11278	29380000	29400000	0.5196	0.00785	0.5639
1	1471	186	3	368	9954	113	10733	29400000	29420000	0.4977	0.00565	0.53665
1	1472	162	4	365	9159	273	9830	29420000	29440000	0.45795	0.01365	0.4915
1	1473	162	5	346	10063	235	10369	29440000	29460000	0.50315	0.01175	0.51845
1	1474	170	4	358	8851	154	9898	29460000	29480000	0.44255	0.0077	0.4949
1	1475	161	5	363	9836	198	10631	29480000	29500000	0.4918	0.0099	0.53155
1	1476	167	6	385	9059	228	10544	29500000	29520000	0.45295	0.0114	0.5272
1	1477	161	4	378	8872	148	10522	29520000	29540000	0.4436	0.0074	0.5261
1	1478	162	2	372	8441	82	10141	29540000	29560000	0.42205	0.0041	0.50705
1	1479	143	3	335	8261	116	9062	29560000	29580000	0.41305	0.0058	0.4531
1	1480	178	3	335	9446	156	9686	29580000	29600000	0.4723	0.0078	0.4843
1	1481	158	3	356	8651	121	10010	29600000	29620000	0.43255	0.00605	0.5005
1	1482	172	3	352	9209	106	9990	29620000	29640000	0.46045	0.0053	0.4995
1	1483	172	4	364	9121	145	10070	29640000	29660000	0.45605	0.00725	0.5035
1	1484	157	3	363	8432	112	9944	29660000	29680000	0.4216	0.0056	0.4972
1	1485	164	8	347	8243	303	9143	29680000	29700000	0.41215	0.01515	0.45715
1	1486	163	1	359	7969	37	9702	29700000	29720000	0.39845	0.00185	0.4851
1	1487	169	5	358	8609	197	9799	29720000	29740000	0.43045	0.00985	0.48995
1	1488	166	5	359	8601	195	9811	29740000	29760000	0.43005	0.00975	0.49055
1	1489	171	3	348	9228	113	9479	29760000	29780000	0.4614	0.00565	0.47395
1	1490	150	2	362	8834	80	10115	29780000	29800000	0.4417	0.004	0.50575
1	1491	166	3	360	8828	106	9881	29800000	29820000	0.4414	0.0053	0.49405
1	1492	165	4	336	8984	143	9741	29820000	29840000	0.4492	0.00715	0.48705
1	1493	165	5	339	8510	203	9769	29840000	29860000	0.4255	0.01015	0.48845
1	1494	155	7	340	8172	266	10024	29860000	29880000	0.4086	0.0133	0.5012
1	1495	0	0	58	0	0	1701	29880000	29900000	0	0	0.08505
1	1496	0	0	0	0	0	0	29900000	29920000	0	0	0
1	1497	0	0	0	0	0	0	29920000	29940000	0	0	0
1	1498	0	0	0	0	0	0	29940000	29960000	0	0	0
1	1499	0	0	0	0	0	0	29960000	29980000	0	0	0
1	1500	0	0	0	0	0	0	29980000	30000000	0	0	0
1	1501	0	0	0	0	0	0	30000000	30020000	0	0	0
1	1502	88	3	123	5110	114	3280	30020000	30040000	0.2555	0.0057	0.164
1	1503	164	3	369	9322	117	10149	30040000	30060000	0.4661	0.00585	0.50745
1	1504	150	4	357	8880	169	10414	30060000	30080000	0.444	0.00845	0.5207
1	1505	162	7	351	9548	303	10410	30080000	30100000	0.4774	0.01515	0.5205
1	1506	162	5	349	8622	257	9750	30100000	30120000	0.4311	0.01285	0.4875
1	1507	166	3	343	8418	125	9920	30120000	30140000	0.4209	0.00625	0.496
1	1508	177	5	353	9394	204	9770	30140000	30160000	0.4697	0.0102	0.4885
1	1509	159	4	363	8641	160	9840	30160000	30180000	0.43205	0.008	0.492
1	1510	155	7	354	8658	269	9583	30180000	30200000	0.4329	0.01345	0.47915
1	1511	168	3	341	8657	114	9349	30200000	30220000	0.43285	0.0057	0.46745
1	1512	164	3	354	9136	113	9785	30220000	30240000	0.4568	0.00565	0.48925
1	1513	156	9	326	10246	1609	11541	30240000	30260000	0.5123	0.08045	0.57705
1	1514	176	4	359	9852	235	10122	30260000	30280000	0.4926	0.01175	0.5061
1	1515	164	5	359	8933	180	10068	30280000	30300000	0.44665	0.009	0.5034
1	1516	169	4	336	9706	141	9169	30300000	30320000	0.4853	0.00705	0.45845
1	1517	166	2	364	8803	78	10031	30320000	30340000	0.44015	0.0039	0.50155
1	1518	179	4	374	9092	189	9982	30340000	30360000	0.4546	0.00945	0.4991
1	1519	156	2	367	8071	82	9640	30360000	30380000	0.40355	0.0041	0.482
1	1520	169	4	356	9231	153	9774	30380000	30400000	0.46155	0.00765	0.4887
1	1521	163	6	331	9084	227	8907	30400000	30420000	0.4542	0.01135	0.44535
1	1522	177	4	336	9819	159	9639	30420000	30440000	0.49095	0.00795	0.48195
1	1523	177	7	365	9795	265	10686	30440000	30460000	0.48975	0.01325	0.5343
1	1524	163	2	355	8649	74	9959	30460000	30480000	0.43245	0.0037	0.49795
1	1525	169	5	367	8849	194	10165	30480000	30500000	0.44245	0.0097	0.50825
1	1526	184	4	365	9940	185	10919	30500000	30520000	0.497	0.00925	0.54595
1	1527	165	2	344	8719	77	9949	30520000	30540000	0.43595	0.00385	0.49745
1	1528	161	4	348	8609	213	9710	30540000	30560000	0.43045	0.01065	0.4855
1	1529	165	5	345	8676	187	9354	30560000	30580000	0.4338	0.00935	0.4677
1	1530	170	6	341	8875	242	9453	30580000	30600000	0.44375	0.0121	0.47265
1	1531	169	3	364	8742	114	10221	30600000	30620000	0.4371	0.0057	0.51105
1	1532	187	1	356	9150	43	10096	30620000	30640000	0.4575	0.00215	0.5048
1	1533	174	5	372	10083	194	10465	30640000	30660000	0.50415	0.0097	0.52325
1	1534	160	1	318	8289	36	8770	30660000	30680000	0.41445	0.0018	0.4385
1	1535	160	8	347	8616	381	9564	30680000	30700000	0.4308	0.01905	0.4782
1	1536	158	1	359	7801	34	9569	30700000	30720000	0.39005	0.0017	0.47845
1	1537	157	8	349	8904	293	9452	30720000	30740000	0.4452	0.01465	0.4726
1	1538	160	4	344	9018	160	10201	30740000	30760000	0.4509	0.008	0.51005
1	1539	150	2	374	8338	81	9967	30760000	30780000	0.4169	0.00405	0.49835
1	1540	169	5	331	8906	225	9219	30780000	30800000	0.4453	0.01125	0.46095
1	1541	160	2	317	8664	70	9735	30800000	30820000	0.4332	0.0035	0.48675
1	1542	169	4	358	9309	154	9565	30820000	30840000	0.46545	0.0077	0.47825
1	1543	162	2	376	9212	80	10593	30840000	30860000	0.4606	0.004	0.52965
1	1544	165	3	354	8511	117	10230	30860000	30880000	0.42555	0.00585	0.5115
1	1545	159	2	356	9002	76	9923	30880000	30900000	0.4501	0.0038	0.49615
1	1546	144	2	341	7445	75	9173	30900000	30920000	0.37225	0.00375	0.45865
1	1547	165	2	345	8307	75	9286	30920000	30940000	0.41535	0.00375	0.4643
1	1548	158	3	313	8606	109	9244	30940000	30960000	0.4303	0.00545	0.4622
1	1549	155	5	337	8331	215	9266	30960000	30980000	0.41655	0.01075	0.4633
1	1550	163	2	360	8941	67	9726	30980000	31000000	0.44705	0.00335	0.4863
1	1551	176	4	339	8986	287	9916	31000000	31020000	0.4493	0.01435	0.4958
1	1552	173	7	351	10475	357	10358	31020000	31040000	0.52375	0.01785	0.5179
1	1553	151	3	341	7353	118	9879	31040000	31060000	0.36765	0.0059	0.49395
1	1554	150	6	351	8539	282	10100	31060000	31080000	0.42695	0.0141	0.505
1	1555	178	6	360	9212	229	10391	31080000	31100000	0.4606	0.01145	0.51955
1	1556	155	3	354	8109	118	10005	31100000	31120000	0.40545	0.0059	0.50025
1	1557	158	7	346	8481	254	9716	31120000	31140000	0.42405	0.0127	0.4858
1	1558	157	1	341	8941	95	9982	31140000	31160000	0.44705	0.00475	0.4991
1	1559	154	5	332	8377	229	9567	31160000	31180000	0.41885	0.01145	0.47835
1	1560	154	8	358	9026	257	9826	31180000	31200000	0.4513	0.01285	0.4913
1	1561	166	2	337	9063	74	9476	31200000	31220000	0.45315	0.0037	0.4738
1	1562	167	3	352	8891	97	10084	31220000	31240000	0.44455	0.00485	0.5042
1	1563	160	3	349	9158	112	9682	31240000	31260000	0.4579	0.0056	0.4841
1	1564	148	2	337	7503	72	9023	31260000	31280000	0.37515	0.0036	0.45115
1	1565	168	5	352	8669	182	9652	31280000	31300000	0.43345	0.0091	0.4826
1	1566	148	7	344	9079	313	9803	31300000	31320000	0.45395	0.01565	0.49015
1	1567	169	3	345	8959	114	9596	31320000	31340000	0.44795	0.0057	0.4798
1	1568	159	6	323	8002	216	9381	31340000	31360000	0.4001	0.0108	0.46905
1	1569	154	4	349	8437	176	9243	31360000	31380000	0.42185	0.0088	0.46215
1	1570	161	10	354	10684	452	10387	31380000	31400000	0.5342	0.0226	0.51935
1	1571	192	5	357	10742	219	10405	31400000	31420000	0.5371	0.01095	0.52025
1	1572	175	5	369	9336	205	10591	31420000	31440000	0.4668	0.01025	0.52955
1	1573	171	4	337	9510	161	10039	31440000	31460000	0.4755	0.00805	0.50195
1	1574	160	5	365	9039	189	9924	31460000	31480000	0.45195	0.00945	0.4962
1	1575	158	4	354	10229	149	10502	31480000	31500000	0.51145	0.00745	0.5251
1	1576	182	5	369	9398	194	10705	31500000	31520000	0.4699	0.0097	0.53525
1	1577	171	4	350	9010	149	9599	31520000	31540000	0.4505	0.00745	0.47995
1	1578	168	4	359	9328	200	9964	31540000	31560000	0.4664	0.01	0.4982
1	1579	162	1	366	8807	34	9783	31560000	31580000	0.44035	0.0017	0.48915
1	1580	161	8	344	9076	698	9505	31580000	31600000	0.4538	0.0349	0.47525
1	1581	171	5	376	9135	214	9757	31600000	31620000	0.45675	0.0107	0.48785
1	1582	171	2	378	9354	84	10214	31620000	31640000	0.4677	0.0042	0.5107
1	1583	157	8	327	9177	341	9685	31640000	31660000	0.45885	0.01705	0.48425
1	1584	166	1	360	9032	32	9985	31660000	31680000	0.4516	0.0016	0.49925
1	1585	178	3	372	9456	114	10168	31680000	31700000	0.4728	0.0057	0.5084
1	1586	170	1	339	9487	42	9945	31700000	31720000	0.47435	0.0021	0.49725
1	1587	176	7	361	9726	450	9764	31720000	31740000	0.4863	0.0225	0.4882
1	1588	161	5	377	9962	211	10733	31740000	31760000	0.4981	0.01055	0.53665
1	1589	163	2	368	9048	72	9851	31760000	31780000	0.4524	0.0036	0.49255
1	1590	181	7	361	9676	275	10158	31780000	31800000	0.4838	0.01375	0.5079
1	1591	167	8	373	9817	329	10974	31800000	31820000	0.49085	0.01645	0.5487
1	1592	159	3	336	8689	118	9543	31820000	31840000	0.43445	0.0059	0.47715
1	1593	149	3	372	8756	105	9533	31840000	31860000	0.4378	0.00525	0.47665
1	1594	168	7	334	9767	276	9409	31860000	31880000	0.48835	0.0138	0.47045
1	1595	166	4	350	9370	176	10221	31880000	31900000	0.4685	0.0088	0.51105
1	1596	163	4	357	8318	174	9671	31900000	31920000	0.4159	0.0087	0.48355
1	1597	151	3	348	8153	110	9407	31920000	31940000	0.40765	0.0055	0.47035
1	1598	159	5	355	8330	200	9578	31940000	31960000	0.4165	0.01	0.4789
1	1599	172	2	346	8920	382	10509	31960000	31980000	0.446	0.0191	0.52545
1	1600	184	7	356	9580	262	9955	31980000	32000000	0.479	0.0131	0.49775
1	1601	164	7	374	9556	372	10803	32000000	32020000	0.4778	0.0186	0.54015
1	1602	161	3	349	8842	119	9928	32020000	32040000	0.4421	0.00595	0.4964
1	1603	159	4	331	8475	147	9334	32040000	32060000	0.42375	0.00735	0.4667
1	1604	150	5	339	8136	204	9774	32060000	32080000	0.4068	0.0102	0.4887
1	1605	158	6	346	8384	222	9985	32080000	32100000	0.4192	0.0111	0.49925
1	1606	153	6	353	8057	240	9561	32100000	32120000	0.40285	0.012	0.47805
1	1607	164	3	338	9245	115	10091	32120000	32140000	0.46225	0.00575	0.50455
1	1608	174	0	364	8727	0	10032	32140000	32160000	0.43635	0	0.5016
1	1609	162	4	350	8658	158	9802	32160000	32180000	0.4329	0.0079	0.4901
1	1610	161	3	367	8964	112	9802	32180000	32200000	0.4482	0.0056	0.4901
1	1611	167	5	360	9821	189	9959	32200000	32220000	0.49105	0.00945	0.49795
1	1612	171	4	323	9036	195	10104	32220000	32240000	0.4518	0.00975	0.5052
1	1613	159	1	339	8170	41	8847	32240000	32260000	0.4085	0.00205	0.44235
1	1614	170	4	346	9342	189	10301	32260000	32280000	0.4671	0.00945	0.51505
1	1615	160	1	358	9094	113	9806	32280000	32300000	0.4547	0.00565	0.4903
1	1616	161	2	351	8348	84	10180	32300000	32320000	0.4174	0.0042	0.509
1	1617	173	10	339	9484	423	9629	32320000	32340000	0.4742	0.02115	0.48145
1	1618	175	6	365	9621	218	9915	32340000	32360000	0.48105	0.0109	0.49575
1	1619	172	4	378	8918	223	10106	32360000	32380000	0.4459	0.01115	0.5053
1	1620	174	7	357	9711	320	10235	32380000	32400000	0.48555	0.016	0.51175
1	1621	165	7	374	9402	263	10058	32400000	32420000	0.4701	0.01315	0.5029
1	1622	165	2	362	8639	81	9779	32420000	32440000	0.43195	0.00405	0.48895
1	1623	153	4	365	8297	172	10098	32440000	32460000	0.41485	0.0086	0.5049
1	1624	175	4	368	9121	151	9780	32460000	32480000	0.45605	0.00755	0.489
1	1625	177	5	354	9617	217	9402	32480000	32500000	0.48085	0.01085	0.4701
1	1626	189	4	376	9840	195	10127	32500000	32520000	0.492	0.00975	0.50635
1	1627	173	1	368	8961	43	9669	32520000	32540000	0.44805	0.00215	0.48345
1	1628	181	2	363	9578	88	9558	32540000	32560000	0.4789	0.0044	0.4779
1	1629	158	4	368	8280	154	9616	32560000	32580000	0.414	0.0077	0.4808
1	1630	181	12	360	9315	633	9828	32580000	32600000	0.46575	0.03165	0.4914
1	1631	175	6	377	9677	233	10291	32600000	32620000	0.48385	0.01165	0.51455
1	1632	170	5	354	9206	204	9741	32620000	32640000	0.4603	0.0102	0.48705
1	1633	165	1	344	8692	34	9648	32640000	32660000	0.4346	0.0017	0.4824
1	1634	171	3	376	9250	104	10028	32660000	32680000	0.4625	0.0052	0.5014
1	1635	158	1	334	8340	44	9369	32680000	32700000	0.417	0.0022	0.46845
1	1636	173	2	353	9055	79	9636	32700000	32720000	0.45275	0.00395	0.4818
1	1637	159	1	371	8845	40	10068	32720000	32740000	0.44225	0.002	0.5034
1	1638	180	8	355	9584	350	9457	32740000	32760000	0.4792	0.0175	0.47285
1	1639	167	5	352	9346	157	10041	32760000	32780000	0.4673	0.00785	0.50205
1	1640	154	3	375	8096	125	9830	32780000	32800000	0.4048	0.00625	0.4915
1	1641	159	3	342	8663	95	9374	32800000	32820000	0.43315	0.00475	0.4687
1	1642	154	7	350	8851	241	9855	32820000	32840000	0.44255	0.01205	0.49275
1	1643	159	3	364	8607	116	9858	32840000	32860000	0.43035	0.0058	0.4929
1	1644	171	6	353	9273	245	9680	32860000	32880000	0.46365	0.01225	0.484
1	1645	169	5	386	8732	192	10853	32880000	32900000	0.4366	0.0096	0.54265
1	1646	142	8	352	8108	275	9400	32900000	32920000	0.4054	0.01375	0.47
1	1647	177	4	367	9582	196	9649	32920000	32940000	0.4791	0.0098	0.48245
1	1648	167	5	357	8981	187	10330	32940000	32960000	0.44905	0.00935	0.5165
1	1649	171	6	362	9741	229	10160	32960000	32980000	0.48705	0.01145	0.508
1	1650	174	4	373	9847	143	10349	32980000	33000000	0.49235	0.00715	0.51745
1	1651	150	5	358	9110	195	10208	33000000	33020000	0.4555	0.00975	0.5104
1	1652	169	7	363	9359	288	10169	33020000	33040000	0.46795	0.0144	0.50845
1	1653	166	3	365	9899	351	10059	33040000	33060000	0.49495	0.01755	0.50295
1	1654	174	5	378	10625	189	10711	33060000	33080000	0.53125	0.00945	0.53555
1	1655	166	9	371	9029	364	10541	33080000	33100000	0.45145	0.0182	0.52705
1	1656	157	2	352	8816	83	9783	33100000	33120000	0.4408	0.00415	0.48915
1	1657	171	11	353	9511	476	10166	33120000	33140000	0.47555	0.0238	0.5083
1	1658	179	3	373	9485	106	10149	33140000	33160000	0.47425	0.0053	0.50745
1	1659	166	2	345	9363	69	10021	33160000	33180000	0.46815	0.00345	0.50105
1	1660	167	2	348	8932	80	9585	33180000	33200000	0.4466	0.004	0.47925
1	1661	183	7	364	9824	273	10046	33200000	33220000	0.4912	0.01365	0.5023
1	1662	171	2	347	9598	69	9589	33220000	33240000	0.4799	0.00345	0.47945
1	1663	168	6	374	8985	256	10185	33240000	33260000	0.44925	0.0128	0.50925
1	1664	170	8	362	8974	330	9660	33260000	33280000	0.4487	0.0165	0.483
1	1665	168	6	380	9549	225	10254	33280000	33300000	0.47745	0.01125	0.5127
1	1666	170	6	373	10082	303	10341	33300000	33320000	0.5041	0.01515	0.51705
1	1667	173	6	349	9491	270	9905	33320000	33340000	0.47455	0.0135	0.49525
1	1668	155	4	347	8462	138	9570	33340000	33360000	0.4231	0.0069	0.4785
1	1669	165	2	357	8635	78	9788	33360000	33380000	0.43175	0.0039	0.4894
1	1670	183	4	360	9649	178	9904	33380000	33400000	0.48245	0.0089	0.4952
1	1671	199	2	386	10183	76	10679	33400000	33420000	0.50915	0.0038	0.53395
1	1672	158	4	355	8517	114	10178	33420000	33440000	0.42585	0.0057	0.5089
1	1673	164	5	352	9006	209	10129	33440000	33460000	0.4503	0.01045	0.50645
1	1674	169	6	366	8759	225	10037	33460000	33480000	0.43795	0.01125	0.50185
1	1675	167	1	355	8875	32	9846	33480000	33500000	0.44375	0.0016	0.4923
1	1676	152	2	346	9445	76	9574	33500000	33520000	0.47225	0.0038	0.4787
1	1677	172	1	373	8784	33	10874	33520000	33540000	0.4392	0.00165	0.5437
1	1678	161	1	367	8420	34	10006	33540000	33560000	0.421	0.0017	0.5003
1	1679	165	3	353	8788	128	10165	33560000	33580000	0.4394	0.0064	0.50825
1	1680	156	5	346	9212	214	9564	33580000	33600000	0.4606	0.0107	0.4782
1	1681	166	3	351	8609	113	9586	33600000	33620000	0.43045	0.00565	0.4793
1	1682	160	6	352	8470	252	9779	33620000	33640000	0.4235	0.0126	0.48895
1	1683	167	7	352	9011	451	10044	33640000	33660000	0.45055	0.02255	0.5022
1	1684	154	3	344	8263	113	9778	33660000	33680000	0.41315	0.00565	0.4889
1	1685	158	5	351	8460	192	9530	33680000	33700000	0.423	0.0096	0.4765
1	1686	151	7	356	8578	325	9761	33700000	33720000	0.4289	0.01625	0.48805
1	1687	161	7	335	9413	282	9799	33720000	33740000	0.47065	0.0141	0.48995
1	1688	157	5	356	8915	211	10331	33740000	33760000	0.44575	0.01055	0.51655
1	1689	169	8	357	9820	332	10078	33760000	33780000	0.491	0.0166	0.5039
1	1690	178	2	358	9395	68	9804	33780000	33800000	0.46975	0.0034	0.4902
1	1691	163	0	369	10091	0	10537	33800000	33820000	0.50455	0	0.52685
1	1692	169	5	344	9269	215	10174	33820000	33840000	0.46345	0.01075	0.5087
1	1693	154	1	345	7980	32	9206	33840000	33860000	0.399	0.0016	0.4603
1	1694	167	6	384	9657	228	10128	33860000	33880000	0.48285	0.0114	0.5064
1	1695	164	7	336	9211	270	9863	33880000	33900000	0.46055	0.0135	0.49315
1	1696	168	3	356	8134	116	9761	33900000	33920000	0.4067	0.0058	0.48805
1	1697	157	3	340	8063	109	9205	33920000	33940000	0.40315	0.00545	0.46025
1	1698	165	4	350	8547	158	9964	33940000	33960000	0.42735	0.0079	0.4982
1	1699	159	3	342	8108	115	9363	33960000	33980000	0.4054	0.00575	0.46815
1	1700	173	7	358	9571	272	10177	33980000	34000000	0.47855	0.0136	0.50885
1	1701	165	5	354	8623	207	9630	34000000	34020000	0.43115	0.01035	0.4815
1	1702	164	10	337	9345	379	9428	34020000	34040000	0.46725	0.01895	0.4714
1	1703	169	1	354	8744	56	9714	34040000	34060000	0.4372	0.0028	0.4857
1	1704	176	4	349	9497	147	10008	34060000	34080000	0.47485	0.00735	0.5004
1	1705	172	3	343	9360	93	9628	34080000	34100000	0.468	0.00465	0.4814
1	1706	162	2	357	8651	72	9819	34100000	34120000	0.43255	0.0036	0.49095
1	1707	148	4	339	8380	157	9812	34120000	34140000	0.419	0.00785	0.4906
1	1708	150	5	346	8134	192	8996	34140000	34160000	0.4067	0.0096	0.4498
1	1709	144	2	341	8880	77	10152	34160000	34180000	0.444	0.00385	0.5076
1	1710	175	8	350	8885	297	9816	34180000	34200000	0.44425	0.01485	0.4908
1	1711	176	3	360	9588	125	10111	34200000	34220000	0.4794	0.00625	0.50555
1	1712	175	1	360	9290	48	9794	34220000	34240000	0.4645	0.0024	0.4897
1	1713	153	4	364	7655	151	9407	34240000	34260000	0.38275	0.00755	0.47035
1	1714	158	3	345	8129	110	9252	34260000	34280000	0.40645	0.0055	0.4626
1	1715	147	1	336	7804	34	9549	34280000	34300000	0.3902	0.0017	0.47745
1	1716	177	5	339	8988	255	9021	34300000	34320000	0.4494	0.01275	0.45105
1	1717	186	3	362	9323	115	10045	34320000	34340000	0.46615	0.00575	0.50225
1	1718	172	4	352	8965	148	9760	34340000	34360000	0.44825	0.0074	0.488
1	1719	171	3	347	8854	123	9672	34360000	34380000	0.4427	0.00615	0.4836
1	1720	152	2	360	8302	76	9564	34380000	34400000	0.4151	0.0038	0.4782
1	1721	148	7	339	7328	323	9280	34400000	34420000	0.3664	0.01615	0.464
1	1722	166	6	359	8954	231	9341	34420000	34440000	0.4477	0.01155	0.46705
1	1723	148	5	346	8275	232	9378	34440000	34460000	0.41375	0.0116	0.4689
1	1724	160	3	344	8070	120	9539	34460000	34480000	0.4035	0.006	0.47695
1	1725	165	4	357	9148	147	9927	34480000	34500000	0.4574	0.00735	0.49635
1	1726	171	7	361	9490	278	10295	34500000	34520000	0.4745	0.0139	0.51475
1	1727	164	2	365	8862	74	9674	34520000	34540000	0.4431	0.0037	0.4837
1	1728	155	5	338	8735	186	9955	34540000	34560000	0.43675	0.0093	0.49775
1	1729	168	4	341	8644	161	9143	34560000	34580000	0.4322	0.00805	0.45715
1	1730	158	3	349	8343	113	9327	34580000	34600000	0.41715	0.00565	0.46635
1	1731	154	6	350	8118	227	9645	34600000	34620000	0.4059	0.01135	0.48225
1	1732	145	7	326	7885	293	9443	34620000	34640000	0.39425	0.01465	0.47215
1	1733	158	6	344	8455	265	9308	34640000	34660000	0.42275	0.01325	0.4654
1	1734	166	4	361	8983	151	10256	34660000	34680000	0.44915	0.00755	0.5128
1	1735	164	5	340	9259	181	9402	34680000	34700000	0.46295	0.00905	0.4701
1	1736	149	3	333	7935	165	9868	34700000	34720000	0.39675	0.00825	0.4934
1	1737	154	4	335	8285	155	9053	34720000	34740000	0.41425	0.00775	0.45265
1	1738	160	4	353	7894	158	10028	34740000	34760000	0.3947	0.0079	0.5014
1	1739	156	4	323	8422	211	9086	34760000	34780000	0.4211	0.01055	0.4543
1	1740	160	2	342	8669	140	10092	34780000	34800000	0.43345	0.007	0.5046
1	1741	172	7	375	9393	270	9925	34800000	34820000	0.46965	0.0135	0.49625
1	1742	166	5	350	9184	198	9863	34820000	34840000	0.4592	0.0099	0.49315
1	1743	166	3	347	8588	216	10118	34840000	34860000	0.4294	0.0108	0.5059
1	1744	162	9	359	9332	320	10029	34860000	34880000	0.4666	0.016	0.50145
1	1745	167	2	354	8653	74	9930	34880000	34900000	0.43265	0.0037	0.4965
1	1746	165	4	364	9176	138	9644	34900000	34920000	0.4588	0.0069	0.4822
1	1747	166	4	360	9126	144	9951	34920000	34940000	0.4563	0.0072	0.49755
1	1748	161	4	329	8436	157	9422	34940000	34960000	0.4218	0.00785	0.4711
1	1749	171	10	357	8973	385	9873	34960000	34980000	0.44865	0.01925	0.49365
1	1750	163	8	347	8851	298	9738	34980000	35000000	0.44255	0.0149	0.4869
1	1751	159	6	360	8820	261	10112	35000000	35020000	0.441	0.01305	0.5056
1	1752	151	4	350	8292	155	9621	35020000	35040000	0.4146	0.00775	0.48105
1	1753	159	4	322	9131	160	9314	35040000	35060000	0.45655	0.008	0.4657
1	1754	168	2	350	8314	77	9667	35060000	35080000	0.4157	0.00385	0.48335
1	1755	152	4	348	7465	151	9477	35080000	35100000	0.37325	0.00755	0.47385
1	1756	165	0	337	7828	0	8751	35100000	35120000	0.3914	0	0.43755
1	1757	153	7	334	8410	294	8826	35120000	35140000	0.4205	0.0147	0.4413
1	1758	176	9	357	9108	353	10350	35140000	35160000	0.4554	0.01765	0.5175
1	1759	162	6	343	8603	232	9162	35160000	35180000	0.43015	0.0116	0.4581
1	1760	166	5	336	8843	204	9155	35180000	35200000	0.44215	0.0102	0.45775
1	1761	165	8	366	8760	340	9950	35200000	35220000	0.438	0.017	0.4975
1	1762	145	1	334	7622	40	9178	35220000	35240000	0.3811	0.002	0.4589
1	1763	156	4	311	8752	198	8734	35240000	35260000	0.4376	0.0099	0.4367
1	1764	163	5	341	8756	214	9369	35260000	35280000	0.4378	0.0107	0.46845
1	1765	159	5	350	9213	194	9882	35280000	35300000	0.46065	0.0097	0.4941
1	1766	161	4	353	8358	164	9508	35300000	35320000	0.4179	0.0082	0.4754
1	1767	156	4	340	8413	148	9408	35320000	35340000	0.42065	0.0074	0.4704
1	1768	166	4	340	8734	209	9505	35340000	35360000	0.4367	0.01045	0.47525
1	1769	157	5	344	8503	216	9377	35360000	35380000	0.42515	0.0108	0.46885
1	1770	159	4	335	9302	181	9099	35380000	35400000	0.4651	0.00905	0.45495
1	1771	169	7	355	10315	259	10746	35400000	35420000	0.51575	0.01295	0.5373
1	1772	168	5	352	9945	203	10058	35420000	35440000	0.49725	0.01015	0.5029
1	1773	175	6	369	10865	356	10431	35440000	35460000	0.54325	0.0178	0.52155
1	1774	184	9	360	10817	603	10739	35460000	35480000	0.54085	0.03015	0.53695
1	1775	163	4	360	9832	142	10540	35480000	35500000	0.4916	0.0071	0.527
1	1776	163	4	361	8556	157	10352	35500000	35520000	0.4278	0.00785	0.5176
1	1777	162	3	343	8604	114	9550	35520000	35540000	0.4302	0.0057	0.4775
1	1778	169	2	344	9028	80	9917	35540000	35560000	0.4514	0.004	0.49585
1	1779	170	7	365	10081	382	10291	35560000	35580000	0.50405	0.0191	0.51455
1	1780	171	7	357	8748	269	10446	35580000	35600000	0.4374	0.01345	0.5223
1	1781	154	3	333	7821	112	8965	35600000	35620000	0.39105	0.0056	0.44825
1	1782	159	9	360	8626	366	10125	35620000	35640000	0.4313	0.0183	0.50625
1	1783	167	5	375	9518	180	10265	35640000	35660000	0.4759	0.009	0.51325
1	1784	166	10	351	8774	587	10167	35660000	35680000	0.4387	0.02935	0.50835
1	1785	170	7	372	9547	263	9712	35680000	35700000	0.47735	0.01315	0.4856
1	1786	175	8	354	9708	338	10402	35700000	35720000	0.4854	0.0169	0.5201
1	1787	171	2	361	9872	460	10198	35720000	35740000	0.4936	0.023	0.5099
1	1788	163	4	358	8694	156	10112	35740000	35760000	0.4347	0.0078	0.5056
1	1789	168	5	353	9245	219	10001	35760000	35780000	0.46225	0.01095	0.50005
1	1790	178	7	364	10158	258	10486	35780000	35800000	0.5079	0.0129	0.5243
1	1791	167	8	373	10103	316	11260	35800000	35820000	0.50515	0.0158	0.563
1	1792	172	7	358	9984	289	10624	35820000	35840000	0.4992	0.01445	0.5312
1	1793	184	11	369	10866	456	10916	35840000	35860000	0.5433	0.0228	0.5458
1	1794	169	4	369	9990	154	10976	35860000	35880000	0.4995	0.0077	0.5488
1	1795	183	5	357	10052	196	10572	35880000	35900000	0.5026	0.0098	0.5286
1	1796	168	2	346	9024	79	9421	35900000	35920000	0.4512	0.00395	0.47105
1	1797	170	2	365	8992	68	9944	35920000	35940000	0.4496	0.0034	0.4972
1	1798	152	8	353	8669	346	10607	35940000	35960000	0.43345	0.0173	0.53035
1	1799	156	3	351	8763	144	9520	35960000	35980000	0.43815	0.0072	0.476
1	1800	149	1	333	7627	208	9185	35980000	36000000	0.38135	0.0104	0.45925
1	1801	160	9	350	9204	565	9727	36000000	36020000	0.4602	0.02825	0.48635
1	1802	175	2	353	9748	85	10170	36020000	36040000	0.4874	0.00425	0.5085
1	1803	166	6	362	9573	303	9937	36040000	36060000	0.47865	0.01515	0.49685
1	1804	168	1	348	8697	38	9451	36060000	36080000	0.43485	0.0019	0.47255
1	1805	179	4	369	10345	193	10854	36080000	36100000	0.51725	0.00965	0.5427
1	1806	173	8	361	9692	334	10306	36100000	36120000	0.4846	0.0167	0.5153
1	1807	172	3	361	9393	117	10227	36120000	36140000	0.46965	0.00585	0.51135
1	1808	164	7	337	8380	295	9222	36140000	36160000	0.419	0.01475	0.4611
1	1809	154	7	347	8923	289	9846	36160000	36180000	0.44615	0.01445	0.4923
1	1810	165	1	360	8467	36	9581	36180000	36200000	0.42335	0.0018	0.47905
1	1811	169	5	359	8903	243	9253	36200000	36220000	0.44515	0.01215	0.46265
1	1812	168	5	372	9770	229	10037	36220000	36240000	0.4885	0.01145	0.50185
1	1813	172	2	335	9304	89	9319	36240000	36260000	0.4652	0.00445	0.46595
1	1814	168	5	368	9053	196	10294	36260000	36280000	0.45265	0.0098	0.5147
1	1815	172	8	374	10543	354	10672	36280000	36300000	0.52715	0.0177	0.5336
1	1816	165	5	351	10121	204	10411	36300000	36320000	0.50605	0.0102	0.52055
1	1817	160	4	343	9164	151	9863	36320000	36340000	0.4582	0.00755	0.49315
1	1818	165	2	345	8951	67	9380	36340000	36360000	0.44755	0.00335	0.469
1	1819	170	8	374	9084	372	9728	36360000	36380000	0.4542	0.0186	0.4864
1	1820	155	2	352	8760	76	9044	36380000	36400000	0.438	0.0038	0.4522
1	1821	179	8	351	10307	386	10490	36400000	36420000	0.51535	0.0193	0.5245
1	1822	160	4	370	10151	257	11354	36420000	36440000	0.50755	0.01285	0.5677
1	1823	179	5	363	9429	204	10615	36440000	36460000	0.47145	0.0102	0.53075
1	1824	178	10	365	10815	390	10922	36460000	36480000	0.54075	0.0195	0.5461
1	1825	172	1	374	10331	35	10626	36480000	36500000	0.51655	0.00175	0.5313
1	1826	201	9	386	10615	332	10672	36500000	36520000	0.53075	0.0166	0.5336
1	1827	171	6	347	11137	240	11122	36520000	36540000	0.55685	0.012	0.5561
1	1828	174	5	350	9763	216	10332	36540000	36560000	0.48815	0.0108	0.5166
1	1829	157	1	359	9148	33	10084	36560000	36580000	0.4574	0.00165	0.5042
1	1830	162	7	330	8701	286	9194	36580000	36600000	0.43505	0.0143	0.4597
1	1831	158	4	362	8211	164	9723	36600000	36620000	0.41055	0.0082	0.48615
1	1832	177	1	350	9229	38	9414	36620000	36640000	0.46145	0.0019	0.4707
1	1833	166	6	350	8903	238	9828	36640000	36660000	0.44515	0.0119	0.4914
1	1834	177	3	363	8960	127	9758	36660000	36680000	0.448	0.00635	0.4879
1	1835	174	4	355	8410	143	9648	36680000	36700000	0.4205	0.00715	0.4824
1	1836	162	9	365	9128	405	9697	36700000	36720000	0.4564	0.02025	0.48485
1	1837	182	6	374	9305	235	10156	36720000	36740000	0.46525	0.01175	0.5078
1	1838	162	2	369	9345	99	10171	36740000	36760000	0.46725	0.00495	0.50855
1	1839	169	2	348	8729	80	9361	36760000	36780000	0.43645	0.004	0.46805
1	1840	155	3	361	8342	118	10057	36780000	36800000	0.4171	0.0059	0.50285
1	1841	182	7	353	9848	260	9990	36800000	36820000	0.4924	0.013	0.4995
1	1842	179	4	353	9442	145	10631	36820000	36840000	0.4721	0.00725	0.53155
1	1843	170	5	365	9155	198	9990	36840000	36860000	0.45775	0.0099	0.4995
1	1844	156	11	363	9657	544	10209	36860000	36880000	0.48285	0.0272	0.51045
1	1845	167	3	354	8893	135	9769	36880000	36900000	0.44465	0.00675	0.48845
1	1846	165	4	361	9048	154	9616	36900000	36920000	0.4524	0.0077	0.4808
1	1847	158	2	348	8413	77	9593	36920000	36940000	0.42065	0.00385	0.47965
1	1848	158	4	373	8550	156	9901	36940000	36960000	0.4275	0.0078	0.49505
1	1849	163	6	350	8955	243	9779	36960000	36980000	0.44775	0.01215	0.48895
1	1850	161	8	361	9753	370	10552	36980000	37000000	0.48765	0.0185	0.5276
1	1851	161	5	332	9794	876	11032	37000000	37020000	0.4897	0.0438	0.5516
1	1852	162	2	365	8703	85	9852	37020000	37040000	0.43515	0.00425	0.4926
1	1853	181	6	326	9367	235	9113	37040000	37060000	0.46835	0.01175	0.45565
1	1854	150	5	345	8504	182	9897	37060000	37080000	0.4252	0.0091	0.49485
1	1855	173	5	347	9321	264	9039	37080000	37100000	0.46605	0.0132	0.45195
1	1856	168	6	374	8699	239	10331	37100000	37120000	0.43495	0.01195	0.51655
1	1857	160	5	351	8674	180	9392	37120000	37140000	0.4337	0.009	0.4696
1	1858	151	5	327	8694	209	9315	37140000	37160000	0.4347	0.01045	0.46575
1	1859	169	6	344	8571	225	9289	37160000	37180000	0.42855	0.01125	0.46445
1	1860	183	2	359	9154	81	9919	37180000	37200000	0.4577	0.00405	0.49595
1	1861	155	5	359	8417	197	9254	37200000	37220000	0.42085	0.00985	0.4627
1	1862	173	1	353	8537	33	9845	37220000	37240000	0.42685	0.00165	0.49225
1	1863	160	5	354	8720	191	10088	37240000	37260000	0.436	0.00955	0.5044
1	1864	161	3	337	8623	144	9408	37260000	37280000	0.43115	0.0072	0.4704
1	1865	161	7	349	8822	272	9827	37280000	37300000	0.4411	0.0136	0.49135
1	1866	170	4	353	8591	151	9361	37300000	37320000	0.42955	0.00755	0.46805
1	1867	167	4	363	8972	166	10337	37320000	37340000	0.4486	0.0083	0.51685
1	1868	161	5	361	8519	169	10080	37340000	37360000	0.42595	0.00845	0.504
1	1869	152	0	338	8097	0	9825	37360000	37380000	0.40485	0	0.49125
1	1870	181	4	367	9902	154	9958	37380000	37400000	0.4951	0.0077	0.4979
1	1871	164	7	351	9314	263	10089	37400000	37420000	0.4657	0.01315	0.50445
1	1872	152	4	327	7615	165	8662	37420000	37440000	0.38075	0.00825	0.4331
1	1873	159	6	350	8951	218	9608	37440000	37460000	0.44755	0.0109	0.4804
1	1874	169	7	371	9229	277	10225	37460000	37480000	0.46145	0.01385	0.51125
1	1875	171	3	356	9349	122	9750	37480000	37500000	0.46745	0.0061	0.4875
1	1876	163	9	353	9083	366	10151	37500000	37520000	0.45415	0.0183	0.50755
1	1877	160	5	355	8645	195	9735	37520000	37540000	0.43225	0.00975	0.48675
1	1878	161	5	328	8566	180	9539	37540000	37560000	0.4283	0.009	0.47695
1	1879	171	3	339	9190	111	9300	37560000	37580000	0.4595	0.00555	0.465
1	1880	167	10	353	9142	396	9853	37580000	37600000	0.4571	0.0198	0.49265
1	1881	144	3	340	8405	112	9095	37600000	37620000	0.42025	0.0056	0.45475
1	1882	164	3	362	8636	164	9610	37620000	37640000	0.4318	0.0082	0.4805
1	1883	147	3	334	7569	119	9464	37640000	37660000	0.37845	0.00595	0.4732
1	1884	156	5	339	7953	224	9695	37660000	37680000	0.39765	0.0112	0.48475
1	1885	156	8	327	8989	286	9515	37680000	37700000	0.44945	0.0143	0.47575
1	1886	179	4	364	9302	137	9939	37700000	37720000	0.4651	0.00685	0.49695
1	1887	171	3	340	8294	120	9473	37720000	37740000	0.4147	0.006	0.47365
1	1888	154	4	347	8425	164	9544	37740000	37760000	0.42125	0.0082	0.4772
1	1889	156	4	344	8517	152	9562	37760000	37780000	0.42585	0.0076	0.4781
1	1890	160	8	354	8699	309	9751	37780000	37800000	0.43495	0.01545	0.48755
1	1891	164	5	372	9296	216	10539	37800000	37820000	0.4648	0.0108	0.52695
1	1892	160	11	359	9072	428	10340	37820000	37840000	0.4536	0.0214	0.517
1	1893	159	4	357	8459	140	9726	37840000	37860000	0.42295	0.007	0.4863
1	1894	156	5	366	8509	178	9845	37860000	37880000	0.42545	0.0089	0.49225
1	1895	155	10	362	8366	426	9585	37880000	37900000	0.4183	0.0213	0.47925
1	1896	144	6	340	7874	220	9205	37900000	37920000	0.3937	0.011	0.46025
1	1897	170	8	371	8839	320	10038	37920000	37940000	0.44195	0.016	0.5019
1	1898	178	5	357	10421	187	10251	37940000	37960000	0.52105	0.00935	0.51255
1	1899	159	4	365	9349	176	10174	37960000	37980000	0.46745	0.0088	0.5087
1	1900	161	6	352	8788	239	9941	37980000	38000000	0.4394	0.01195	0.49705
1	1901	158	7	341	8145	264	9783	38000000	38020000	0.40725	0.0132	0.48915
1	1902	172	3	350	9135	115	9729	38020000	38040000	0.45675	0.00575	0.48645
1	1903	172	1	351	9208	39	9618	38040000	38060000	0.4604	0.00195	0.4809
1	1904	162	3	361	8570	118	9874	38060000	38080000	0.4285	0.0059	0.4937
1	1905	154	1	344	7892	31	9172	38080000	38100000	0.3946	0.00155	0.4586
1	1906	151	6	350	8289	278	9676	38100000	38120000	0.41445	0.0139	0.4838
1	1907	167	9	355	9391	357	9956	38120000	38140000	0.46955	0.01785	0.4978
1	1908	151	3	344	8017	121	9554	38140000	38160000	0.40085	0.00605	0.4777
1	1909	164	3	362	8714	131	9714	38160000	38180000	0.4357	0.00655	0.4857
1	1910	153	4	337	8472	164	9593	38180000	38200000	0.4236	0.0082	0.47965
1	1911	161	6	362	8752	247	9764	38200000	38220000	0.4376	0.01235	0.4882
1	1912	156	4	341	7901	162	9435	38220000	38240000	0.39505	0.0081	0.47175
1	1913	171	4	354	9152	160	9828	38240000	38260000	0.4576	0.008	0.4914
1	1914	176	8	348	9772	301	10167	38260000	38280000	0.4886	0.01505	0.50835
1	1915	165	5	352	8551	202	10208	38280000	38300000	0.42755	0.0101	0.5104
1	1916	161	0	353	8568	0	9959	38300000	38320000	0.4284	0	0.49795
1	1917	170	7	368	9242	240	9416	38320000	38340000	0.4621	0.012	0.4708
1	1918	178	6	364	9329	232	9721	38340000	38360000	0.46645	0.0116	0.48605
1	1919	164	3	356	9383	115	10083	38360000	38380000	0.46915	0.00575	0.50415
1	1920	183	5	348	9360	193	9016	38380000	38400000	0.468	0.00965	0.4508
1	1921	165	5	367	9059	218	9815	38400000	38420000	0.45295	0.0109	0.49075
1	1922	172	3	352	8572	103	9504	38420000	38440000	0.4286	0.00515	0.4752
1	1923	162	3	363	9430	143	9809	38440000	38460000	0.4715	0.00715	0.49045
1	1924	178	4	342	9611	138	9780	38460000	38480000	0.48055	0.0069	0.489
1	1925	188	5	356	9326	167	9608	38480000	38500000	0.4663	0.00835	0.4804
1	1926	164	9	344	9823	326	10874	38500000	38520000	0.49115	0.0163	0.5437
1	1927	159	6	346	8994	225	9939	38520000	38540000	0.4497	0.01125	0.49695
1	1928	171	3	351	9529	135	9915	38540000	38560000	0.47645	0.00675	0.49575
1	1929	156	10	331	8800	405	9149	38560000	38580000	0.44	0.02025	0.45745
1	1930	160	3	346	8729	138	9791	38580000	38600000	0.43645	0.0069	0.48955
1	1931	169	6	354	9307	242	9854	38600000	38620000	0.46535	0.0121	0.4927
1	1932	172	7	357	9467	251	10044	38620000	38640000	0.47335	0.01255	0.5022
1	1933	172	4	351	8910	162	9866	38640000	38660000	0.4455	0.0081	0.4933
1	1934	158	6	350	8839	233	9864	38660000	38680000	0.44195	0.01165	0.4932
1	1935	169	2	354	8949	73	9818	38680000	38700000	0.44745	0.00365	0.4909
1	1936	164	2	365	8321	139	9730	38700000	38720000	0.41605	0.00695	0.4865
1	1937	165	7	338	8661	292	9444	38720000	38740000	0.43305	0.0146	0.4722
1	1938	170	5	360	8869	205	9896	38740000	38760000	0.44345	0.01025	0.4948
1	1939	169	6	355	9404	309	10389	38760000	38780000	0.4702	0.01545	0.51945
1	1940	156	5	354	8454	186	10089	38780000	38800000	0.4227	0.0093	0.50445
1	1941	173	1	328	9100	44	8773	38800000	38820000	0.455	0.0022	0.43865
1	1942	160	5	364	8743	185	10270	38820000	38840000	0.43715	0.00925	0.5135
1	1943	159	6	366	9092	238	10228	38840000	38860000	0.4546	0.0119	0.5114
1	1944	144	4	327	7556	206	9479	38860000	38880000	0.3778	0.0103	0.47395
1	1945	157	5	358	8035	204	9917	38880000	38900000	0.40175	0.0102	0.49585
1	1946	171	6	360	9152	237	9754	38900000	38920000	0.4576	0.01185	0.4877
1	1947	150	5	344	8398	201	9612	38920000	38940000	0.4199	0.01005	0.4806
1	1948	159	2	349	8340	81	10284	38940000	38960000	0.417	0.00405	0.5142
1	1949	172	3	356	8403	105	9483	38960000	38980000	0.42015	0.00525	0.47415
1	1950	161	7	352	8813	321	9406	38980000	39000000	0.44065	0.01605	0.4703
1	1951	177	3	375	9506	237	10534	39000000	39020000	0.4753	0.01185	0.5267
1	1952	173	2	361	8888	73	9901	39020000	39040000	0.4444	0.00365	0.49505
1	1953	156	6	360	8772	282	9816	39040000	39060000	0.4386	0.0141	0.4908
1	1954	166	3	332	8597	120	9536	39060000	39080000	0.42985	0.006	0.4768
1	1955	152	5	352	8177	183	9692	39080000	39100000	0.40885	0.00915	0.4846
1	1956	169	3	327	9062	118	9328	39100000	39120000	0.4531	0.0059	0.4664
1	1957	178	5	348	8793	195	9303	39120000	39140000	0.43965	0.00975	0.46515
1	1958	168	7	351	9461	283	9979	39140000	39160000	0.47305	0.01415	0.49895
1	1959	180	8	373	8880	320	10011	39160000	39180000	0.444	0.016	0.50055
1	1960	171	3	366	8854	122	9757	39180000	39200000	0.4427	0.0061	0.48785
1	1961	165	5	373	9148	183	10116	39200000	39220000	0.4574	0.00915	0.5058
1	1962	172	3	351	8736	114	9189	39220000	39240000	0.4368	0.0057	0.45945
1	1963	168	6	354	8818	228	9903	39240000	39260000	0.4409	0.0114	0.49515
1	1964	171	10	344	9701	370	10453	39260000	39280000	0.48505	0.0185	0.52265
1	1965	175	1	373	9811	40	10188	39280000	39300000	0.49055	0.002	0.5094
1	1966	175	7	360	9387	259	10223	39300000	39320000	0.46935	0.01295	0.51115
1	1967	163	1	373	9292	42	10059	39320000	39340000	0.4646	0.0021	0.50295
1	1968	169	6	378	10054	298	10569	39340000	39360000	0.5027	0.0149	0.52845
1	1969	174	9	334	9751	393	9587	39360000	39380000	0.48755	0.01965	0.47935
1	1970	177	2	370	9348	72	9920	39380000	39400000	0.4674	0.0036	0.496
1	1971	159	4	363	8109	172	9767	39400000	39420000	0.40545	0.0086	0.48835
1	1972	167	3	353	9755	131	9929	39420000	39440000	0.48775	0.00655	0.49645
1	1973	187	1	343	9969	35	10180	39440000	39460000	0.49845	0.00175	0.509
1	1974	174	6	358	9494	240	9831	39460000	39480000	0.4747	0.012	0.49155
1	1975	155	4	354	8420	196	9605	39480000	39500000	0.421	0.0098	0.48025
1	1976	153	7	364	8362	318	10222	39500000	39520000	0.4181	0.0159	0.5111
1	1977	172	4	351	9199	152	9682	39520000	39540000	0.45995	0.0076	0.4841
1	1978	172	3	363	9874	134	9965	39540000	39560000	0.4937	0.0067	0.49825
1	1979	154	3	335	8358	108	9154	39560000	39580000	0.4179	0.0054	0.4577
1	1980	154	3	340	8439	114	9620	39580000	39600000	0.42195	0.0057	0.481
1	1981	162	3	364	8640	124	9785	39600000	39620000	0.432	0.0062	0.48925
1	1982	175	3	375	9749	114	9707	39620000	39640000	0.48745	0.0057	0.48535
1	1983	167	6	355	8936	227	9659	39640000	39660000	0.4468	0.01135	0.48295
1	1984	156	4	337	9025	148	9827	39660000	39680000	0.45125	0.0074	0.49135
1	1985	155	6	370	8372	257	9727	39680000	39700000	0.4186	0.01285	0.48635
1	1986	174	7	346	9488	265	9538	39700000	39720000	0.4744	0.01325	0.4769
1	1987	155	6	376	8918	232	10142	39720000	39740000	0.4459	0.0116	0.5071
1	1988	174	6	362	9510	245	10659	39740000	39760000	0.4755	0.01225	0.53295
1	1989	163	4	364	9195	180	9761	39760000	39780000	0.45975	0.009	0.48805
1	1990	167	4	359	9373	151	9979	39780000	39800000	0.46865	0.00755	0.49895
1	1991	169	3	364	9560	124	10246	39800000	39820000	0.478	0.0062	0.5123
1	1992	164	4	357	9348	182	9841	39820000	39840000	0.4674	0.0091	0.49205
1	1993	180	6	358	9949	222	10465	39840000	39860000	0.49745	0.0111	0.52325
1	1994	169	7	387	9025	265	10151	39860000	39880000	0.45125	0.01325	0.50755
1	1995	185	2	355	9749	78	10212	39880000	39900000	0.48745	0.0039	0.5106
1	1996	185	5	384	10733	222	10669	39900000	39920000	0.53665	0.0111	0.53345
1	1997	160	3	353	9026	100	9820	39920000	39940000	0.4513	0.005	0.491
1	1998	168	5	361	9849	281	10950	39940000	39960000	0.49245	0.01405	0.5475
1	1999	183	5	347	9410	194	10631	39960000	39980000	0.4705	0.0097	0.53155
[truncated: 149,826 more rows]

## Sheet: stemloops_density_50k.csv
chr	new_wind	count_sl_15_30	count_sl_16_50	count_sl_6_15	length_sl_15_30	length_sl_16_50	length_sl_6_15	from	to	coverage_sl_15_30	coverage_sl_16_50	coverage_sl_6_15
1	1	329	7	611	18620	429	17766	0	50000	0.3724	0.00858	0.35532
1	2	418	11	880	23686	885	26104	50000	100000	0.47372	0.0177	0.52208
1	3	434	21	899	24580	1271	26717	100000	150000	0.4916	0.02542	0.53434
1	4	225	4	562	12625	147	16243	150000	200000	0.2525	0.00294	0.32486
1	5	192	4	337	11378	165	9322	200000	250000	0.22756	0.0033	0.18644
1	6	154	7	395	8618	392	11942	250000	300000	0.17236	0.00784	0.23884
1	7	278	14	500	15975	847	14704	300000	350000	0.3195	0.01694	0.29408
1	8	382	13	819	21857	627	24761	350000	400000	0.43714	0.01254	0.49522
1	9	408	13	934	23425	545	25976	400000	450000	0.4685	0.0109	0.51952
1	10	163	4	442	9562	166	12126	450000	500000	0.19124	0.00332	0.24252
1	11	220	5	407	13110	204	10919	500000	550000	0.2622	0.00408	0.21838
1	12	411	12	922	22793	484	25253	550000	600000	0.45586	0.00968	0.50506
1	13	392	18	836	22152	1031	25178	600000	650000	0.44304	0.02062	0.50356
1	14	428	11	893	23422	444	26217	650000	700000	0.46844	0.00888	0.52434
1	15	388	11	873	23037	432	24333	700000	750000	0.46074	0.00864	0.48666
1	16	385	11	881	20284	400	24239	750000	800000	0.40568	0.008	0.48478
1	17	399	10	877	22636	410	24393	800000	850000	0.45272	0.0082	0.48786
1	18	406	9	869	26224	342	27435	850000	900000	0.52448	0.00684	0.5487
1	19	402	9	871	24623	351	26489	900000	950000	0.49246	0.00702	0.52978
1	20	402	8	871	25140	300	25492	950000	1000000	0.5028	0.006	0.50984
1	21	383	8	853	23739	300	26183	1000000	1050000	0.47478	0.006	0.52366
1	22	397	7	880	23638	273	25729	1050000	1100000	0.47276	0.00546	0.51458
1	23	404	9	889	26107	338	27274	1100000	1150000	0.52214	0.00676	0.54548
1	24	413	14	891	25423	563	27819	1150000	1200000	0.50846	0.01126	0.55638
1	25	414	10	875	27654	376	26606	1200000	1250000	0.55308	0.00752	0.53212
1	26	400	12	855	26067	461	26139	1250000	1300000	0.52134	0.00922	0.52278
1	27	404	8	888	23082	322	24549	1300000	1350000	0.46164	0.00644	0.49098
1	28	428	16	880	26246	639	26218	1350000	1400000	0.52492	0.01278	0.52436
1	29	425	14	909	24079	614	25936	1400000	1450000	0.48158	0.01228	0.51872
1	30	406	12	881	25217	474	26138	1450000	1500000	0.50434	0.00948	0.52276
1	31	422	7	861	23143	348	24001	1500000	1550000	0.46286	0.00696	0.48002
1	32	437	14	910	26630	549	26351	1550000	1600000	0.5326	0.01098	0.52702
1	33	417	8	904	23406	301	25141	1600000	1650000	0.46812	0.00602	0.50282
1	34	441	9	888	24393	355	24833	1650000	1700000	0.48786	0.0071	0.49666
1	35	446	12	896	23429	453	24419	1700000	1750000	0.46858	0.00906	0.48838
1	36	421	11	914	23239	428	25427	1750000	1800000	0.46478	0.00856	0.50854
1	37	410	16	912	24125	618	25493	1800000	1850000	0.4825	0.01236	0.50986
1	38	384	16	879	23234	653	25439	1850000	1900000	0.46468	0.01306	0.50878
1	39	415	12	901	23670	566	25225	1900000	1950000	0.4734	0.01132	0.5045
1	40	455	11	896	25464	416	26709	1950000	2000000	0.50928	0.00832	0.53418
1	41	407	7	918	22779	271	25558	2000000	2050000	0.45558	0.00542	0.51116
1	42	360	10	772	20524	370	22001	2050000	2100000	0.41048	0.0074	0.44002
1	43	413	13	904	25297	498	26277	2100000	2150000	0.50594	0.00996	0.52554
1	44	392	12	870	23776	460	25839	2150000	2200000	0.47552	0.0092	0.51678
1	45	427	11	904	25770	419	26453	2200000	2250000	0.5154	0.00838	0.52906
1	46	437	8	891	26212	299	27752	2250000	2300000	0.52424	0.00598	0.55504
1	47	439	7	896	25854	226	26520	2300000	2350000	0.51708	0.00452	0.5304
1	48	420	8	881	27017	295	27254	2350000	2400000	0.54034	0.0059	0.54508
1	49	443	13	918	28521	483	28657	2400000	2450000	0.57042	0.00966	0.57314
1	50	416	9	917	27101	352	28261	2450000	2500000	0.54202	0.00704	0.56522
1	51	404	19	895	24022	715	26164	2500000	2550000	0.48044	0.0143	0.52328
1	52	374	7	907	21142	277	26731	2550000	2600000	0.42284	0.00554	0.53462
1	53	244	1	744	12028	31	22077	2600000	2650000	0.24056	0.00062	0.44154
1	54	137	0	208	7372	0	6753	2650000	2700000	0.14744	0	0.13506
1	55	426	12	848	24375	456	26366	2700000	2750000	0.4875	0.00912	0.52732
1	56	412	7	878	24075	265	25395	2750000	2800000	0.4815	0.0053	0.5079
1	57	437	9	924	26070	352	27711	2800000	2850000	0.5214	0.00704	0.55422
1	58	394	12	841	24141	474	25570	2850000	2900000	0.48282	0.00948	0.5114
1	59	414	7	891	23752	338	26358	2900000	2950000	0.47504	0.00676	0.52716
1	60	436	11	882	25876	469	26866	2950000	3000000	0.51752	0.00938	0.53732
1	61	422	8	945	25806	318	27115	3000000	3050000	0.51612	0.00636	0.5423
1	62	389	8	888	23756	342	25359	3050000	3100000	0.47512	0.00684	0.50718
1	63	422	8	890	24347	301	25823	3100000	3150000	0.48694	0.00602	0.51646
1	64	432	9	876	22980	358	26027	3150000	3200000	0.4596	0.00716	0.52054
1	65	416	9	870	22836	346	26070	3200000	3250000	0.45672	0.00692	0.5214
1	66	415	13	883	25028	515	25969	3250000	3300000	0.50056	0.0103	0.51938
1	67	426	14	874	24780	539	25710	3300000	3350000	0.4956	0.01078	0.5142
1	68	423	11	925	26387	453	27186	3350000	3400000	0.52774	0.00906	0.54372
1	69	459	12	929	29442	468	28693	3400000	3450000	0.58884	0.00936	0.57386
1	70	431	7	863	25812	274	26889	3450000	3500000	0.51624	0.00548	0.53778
1	71	398	10	857	24641	379	25704	3500000	3550000	0.49282	0.00758	0.51408
1	72	428	9	869	25873	506	26823	3550000	3600000	0.51746	0.01012	0.53646
1	73	441	15	822	26424	587	25153	3600000	3650000	0.52848	0.01174	0.50306
1	74	419	8	917	24617	327	26726	3650000	3700000	0.49234	0.00654	0.53452
1	75	430	6	884	23850	226	25504	3700000	3750000	0.477	0.00452	0.51008
1	76	405	10	883	23076	404	25699	3750000	3800000	0.46152	0.00808	0.51398
1	77	369	8	879	20816	301	24291	3800000	3850000	0.41632	0.00602	0.48582
1	78	0	0	4	0	0	105	3850000	3900000	0	0	0.0021
1	79	0	0	0	0	0	0	3900000	3950000	0	0	0
1	80	38	1	0	2181	40	0	3950000	4000000	0.04362	0.0008	0
1	81	418	10	896	23021	433	25358	4000000	4050000	0.46042	0.00866	0.50716
1	82	409	9	898	21216	347	25206	4050000	4100000	0.42432	0.00694	0.50412
1	83	395	7	796	20937	256	22624	4100000	4150000	0.41874	0.00512	0.45248
1	84	421	15	892	22200	1218	26036	4150000	4200000	0.444	0.02436	0.52072
1	85	400	9	898	21690	358	24424	4200000	4250000	0.4338	0.00716	0.48848
1	86	395	12	859	20758	451	23428	4250000	4300000	0.41516	0.00902	0.46856
1	87	407	9	868	21289	350	24718	4300000	4350000	0.42578	0.007	0.49436
1	88	397	10	838	20984	364	22925	4350000	4400000	0.41968	0.00728	0.4585
1	89	427	4	863	22148	190	23888	4400000	4450000	0.44296	0.0038	0.47776
1	90	444	9	888	23275	446	25280	4450000	4500000	0.4655	0.00892	0.5056
1	91	426	8	894	23034	297	24676	4500000	4550000	0.46068	0.00594	0.49352
1	92	409	8	871	21813	315	23745	4550000	4600000	0.43626	0.0063	0.4749
1	93	408	6	912	21270	226	24855	4600000	4650000	0.4254	0.00452	0.4971
1	94	393	18	881	22091	900	25293	4650000	4700000	0.44182	0.018	0.50586
1	95	420	9	855	23713	326	24850	4700000	4750000	0.47426	0.00652	0.497
1	96	421	4	893	23479	142	26719	4750000	4800000	0.46958	0.00284	0.53438
1	97	411	15	881	22063	644	23782	4800000	4850000	0.44126	0.01288	0.47564
1	98	414	18	894	23043	724	25266	4850000	4900000	0.46086	0.01448	0.50532
1	99	413	17	877	23227	673	25645	4900000	4950000	0.46454	0.01346	0.5129
1	100	420	13	888	22933	548	24633	4950000	5000000	0.45866	0.01096	0.49266
1	101	404	5	883	21162	211	24323	5000000	5050000	0.42324	0.00422	0.48646
1	102	425	7	889	22397	252	24665	5050000	5100000	0.44794	0.00504	0.4933
1	103	386	12	873	21388	1028	24760	5100000	5150000	0.42776	0.02056	0.4952
1	104	431	22	872	22886	867	24046	5150000	5200000	0.45772	0.01734	0.48092
1	105	425	16	910	22848	582	25177	5200000	5250000	0.45696	0.01164	0.50354
1	106	416	16	877	22893	1082	25321	5250000	5300000	0.45786	0.02164	0.50642
1	107	395	9	873	21430	330	24655	5300000	5350000	0.4286	0.0066	0.4931
1	108	404	9	865	22703	516	24417	5350000	5400000	0.45406	0.01032	0.48834
1	109	430	10	923	23014	414	25649	5400000	5450000	0.46028	0.00828	0.51298
1	110	399	10	867	21982	366	23423	5450000	5500000	0.43964	0.00732	0.46846
1	111	421	7	935	21653	217	24786	5500000	5550000	0.43306	0.00434	0.49572
1	112	411	7	887	21987	274	25065	5550000	5600000	0.43974	0.00548	0.5013
1	113	410	11	860	21867	445	24636	5600000	5650000	0.43734	0.0089	0.49272
1	114	399	10	844	22255	425	24632	5650000	5700000	0.4451	0.0085	0.49264
1	115	412	4	847	21088	179	23946	5700000	5750000	0.42176	0.00358	0.47892
1	116	409	8	896	21759	328	25616	5750000	5800000	0.43518	0.00656	0.51232
1	117	404	9	866	22920	386	24947	5800000	5850000	0.4584	0.00772	0.49894
1	118	414	12	833	22262	592	23973	5850000	5900000	0.44524	0.01184	0.47946
1	119	439	8	911	24826	299	26012	5900000	5950000	0.49652	0.00598	0.52024
1	120	412	7	878	22520	277	24874	5950000	6000000	0.4504	0.00554	0.49748
1	121	424	6	891	22519	290	24647	6000000	6050000	0.45038	0.0058	0.49294
1	122	380	15	823	21712	606	22848	6050000	6100000	0.43424	0.01212	0.45696
1	123	418	10	909	24335	383	25858	6100000	6150000	0.4867	0.00766	0.51716
1	124	427	9	842	22919	466	24377	6150000	6200000	0.45838	0.00932	0.48754
1	125	404	9	842	22040	359	24933	6200000	6250000	0.4408	0.00718	0.49866
1	126	403	5	907	22814	196	24410	6250000	6300000	0.45628	0.00392	0.4882
1	127	413	8	900	25183	286	26774	6300000	6350000	0.50366	0.00572	0.53548
1	128	418	8	856	23305	315	25358	6350000	6400000	0.4661	0.0063	0.50716
1	129	422	7	872	23756	279	25374	6400000	6450000	0.47512	0.00558	0.50748
1	130	441	12	884	24320	434	25195	6450000	6500000	0.4864	0.00868	0.5039
1	131	428	9	875	26091	343	26679	6500000	6550000	0.52182	0.00686	0.53358
1	132	424	14	933	24073	590	26798	6550000	6600000	0.48146	0.0118	0.53596
1	133	396	8	863	21985	313	23515	6600000	6650000	0.4397	0.00626	0.4703
1	134	433	13	909	24463	459	26364	6650000	6700000	0.48926	0.00918	0.52728
1	135	426	11	879	23028	375	24116	6700000	6750000	0.46056	0.0075	0.48232
1	136	414	19	906	23284	1023	25213	6750000	6800000	0.46568	0.02046	0.50426
1	137	407	11	913	22298	606	24549	6800000	6850000	0.44596	0.01212	0.49098
1	138	450	16	877	24490	606	25436	6850000	6900000	0.4898	0.01212	0.50872
1	139	398	11	915	22527	402	25059	6900000	6950000	0.45054	0.00804	0.50118
1	140	405	6	901	21919	224	24213	6950000	7000000	0.43838	0.00448	0.48426
1	141	405	9	882	22156	409	24257	7000000	7050000	0.44312	0.00818	0.48514
1	142	397	13	866	21759	471	24023	7050000	7100000	0.43518	0.00942	0.48046
1	143	408	4	872	21855	154	23693	7100000	7150000	0.4371	0.00308	0.47386
1	144	391	11	875	21065	746	24096	7150000	7200000	0.4213	0.01492	0.48192
1	145	395	10	833	21006	365	23733	7200000	7250000	0.42012	0.0073	0.47466
1	146	404	6	862	22284	250	24635	7250000	7300000	0.44568	0.005	0.4927
1	147	421	14	849	22895	535	24666	7300000	7350000	0.4579	0.0107	0.49332
1	148	418	13	862	22125	543	23959	7350000	7400000	0.4425	0.01086	0.47918
1	149	414	7	899	22550	252	24811	7400000	7450000	0.451	0.00504	0.49622
1	150	390	13	867	21208	543	24226	7450000	7500000	0.42416	0.01086	0.48452
1	151	428	9	906	24899	358	26619	7500000	7550000	0.49798	0.00716	0.53238
1	152	382	16	837	22274	594	24814	7550000	7600000	0.44548	0.01188	0.49628
1	153	404	10	883	22335	381	24904	7600000	7650000	0.4467	0.00762	0.49808
1	154	423	6	846	22309	217	24626	7650000	7700000	0.44618	0.00434	0.49252
1	155	426	8	890	24025	297	26070	7700000	7750000	0.4805	0.00594	0.5214
1	156	413	6	923	23344	255	25964	7750000	7800000	0.46688	0.0051	0.51928
1	157	430	15	916	24520	607	25603	7800000	7850000	0.4904	0.01214	0.51206
1	158	425	8	883	23372	347	25630	7850000	7900000	0.46744	0.00694	0.5126
1	159	401	10	882	22196	443	24653	7900000	7950000	0.44392	0.00886	0.49306
1	160	419	17	893	22960	735	25347	7950000	8000000	0.4592	0.0147	0.50694
1	161	434	10	872	23257	379	25198	8000000	8050000	0.46514	0.00758	0.50396
1	162	416	11	885	22638	442	24468	8050000	8100000	0.45276	0.00884	0.48936
1	163	406	9	872	22171	355	24516	8100000	8150000	0.44342	0.0071	0.49032
1	164	429	11	891	22983	488	25392	8150000	8200000	0.45966	0.00976	0.50784
1	165	417	10	910	23205	388	24638	8200000	8250000	0.4641	0.00776	0.49276
1	166	422	16	893	22668	695	24704	8250000	8300000	0.45336	0.0139	0.49408
1	167	400	8	941	22608	438	25158	8300000	8350000	0.45216	0.00876	0.50316
1	168	419	12	897	23008	733	25701	8350000	8400000	0.46016	0.01466	0.51402
1	169	432	10	904	23409	414	25972	8400000	8450000	0.46818	0.00828	0.51944
1	170	415	11	882	22437	410	24607	8450000	8500000	0.44874	0.0082	0.49214
1	171	408	7	893	22467	265	24941	8500000	8550000	0.44934	0.0053	0.49882
1	172	416	14	862	24499	553	25682	8550000	8600000	0.48998	0.01106	0.51364
1	173	424	23	906	23747	891	25689	8600000	8650000	0.47494	0.01782	0.51378
1	174	442	19	912	24444	692	26075	8650000	8700000	0.48888	0.01384	0.5215
1	175	422	12	877	23836	490	25332	8700000	8750000	0.47672	0.0098	0.50664
1	176	419	12	870	23434	505	25020	8750000	8800000	0.46868	0.0101	0.5004
1	177	416	13	901	23712	471	25711	8800000	8850000	0.47424	0.00942	0.51422
1	178	416	14	902	23525	552	25112	8850000	8900000	0.4705	0.01104	0.50224
1	179	433	12	935	23391	502	24929	8900000	8950000	0.46782	0.01004	0.49858
1	180	398	12	908	20593	474	23471	8950000	9000000	0.41186	0.00948	0.46942
1	181	424	4	893	21694	153	23463	9000000	9050000	0.43388	0.00306	0.46926
1	182	413	5	913	22057	191	24122	9050000	9100000	0.44114	0.00382	0.48244
1	183	397	16	891	22362	1203	25318	9100000	9150000	0.44724	0.02406	0.50636
1	184	397	12	874	22346	1336	25135	9150000	9200000	0.44692	0.02672	0.5027
1	185	402	8	919	22532	296	25231	9200000	9250000	0.45064	0.00592	0.50462
1	186	409	12	915	21347	467	24412	9250000	9300000	0.42694	0.00934	0.48824
1	187	430	14	884	23823	529	25227	9300000	9350000	0.47646	0.01058	0.50454
1	188	431	11	858	22929	422	25134	9350000	9400000	0.45858	0.00844	0.50268
1	189	443	15	885	24293	561	25284	9400000	9450000	0.48586	0.01122	0.50568
1	190	425	9	911	23434	347	24766	9450000	9500000	0.46868	0.00694	0.49532
1	191	417	9	905	21586	357	25358	9500000	9550000	0.43172	0.00714	0.50716
1	192	444	13	912	22468	524	23919	9550000	9600000	0.44936	0.01048	0.47838
1	193	447	18	903	23907	699	25294	9600000	9650000	0.47814	0.01398	0.50588
1	194	443	11	930	24899	414	26140	9650000	9700000	0.49798	0.00828	0.5228
1	195	419	14	907	23394	558	25083	9700000	9750000	0.46788	0.01116	0.50166
1	196	423	10	895	23564	382	24750	9750000	9800000	0.47128	0.00764	0.495
1	197	427	8	934	22545	317	24782	9800000	9850000	0.4509	0.00634	0.49564
1	198	431	11	905	24405	441	24770	9850000	9900000	0.4881	0.00882	0.4954
1	199	413	16	886	23602	585	25026	9900000	9950000	0.47204	0.0117	0.50052
1	200	428	4	900	23537	167	24753	9950000	10000000	0.47074	0.00334	0.49506
1	201	436	13	926	24397	526	25691	10000000	10050000	0.48794	0.01052	0.51382
1	202	428	7	914	22882	268	25087	10050000	10100000	0.45764	0.00536	0.50174
1	203	424	14	918	23041	544	24813	10100000	10150000	0.46082	0.01088	0.49626
1	204	421	9	890	23273	333	24876	10150000	10200000	0.46546	0.00666	0.49752
1	205	421	8	889	22687	1034	24478	10200000	10250000	0.45374	0.02068	0.48956
1	206	426	8	887	22727	365	25656	10250000	10300000	0.45454	0.0073	0.51312
1	207	435	12	921	24879	454	25787	10300000	10350000	0.49758	0.00908	0.51574
1	208	428	11	910	25066	426	26402	10350000	10400000	0.50132	0.00852	0.52804
1	209	419	7	887	22977	332	24598	10400000	10450000	0.45954	0.00664	0.49196
1	210	419	13	889	22958	546	25208	10450000	10500000	0.45916	0.01092	0.50416
1	211	418	6	901	22373	217	25225	10500000	10550000	0.44746	0.00434	0.5045
1	212	410	5	890	21752	179	24483	10550000	10600000	0.43504	0.00358	0.48966
1	213	422	11	866	23100	509	24372	10600000	10650000	0.462	0.01018	0.48744
1	214	406	12	888	23455	564	24998	10650000	10700000	0.4691	0.01128	0.49996
1	215	439	10	850	25710	368	26194	10700000	10750000	0.5142	0.00736	0.52388
1	216	409	8	856	22781	295	24882	10750000	10800000	0.45562	0.0059	0.49764
1	217	392	12	852	22199	447	24275	10800000	10850000	0.44398	0.00894	0.4855
1	218	413	13	863	22294	483	23475	10850000	10900000	0.44588	0.00966	0.4695
1	219	420	12	891	22526	445	24258	10900000	10950000	0.45052	0.0089	0.48516
1	220	414	12	873	23512	558	24627	10950000	11000000	0.47024	0.01116	0.49254
1	221	409	8	901	22082	279	25352	11000000	11050000	0.44164	0.00558	0.50704
1	222	440	8	909	23310	334	25550	11050000	11100000	0.4662	0.00668	0.511
1	223	408	6	893	23148	236	24124	11100000	11150000	0.46296	0.00472	0.48248
1	224	405	13	901	21947	516	24128	11150000	11200000	0.43894	0.01032	0.48256
1	225	428	6	886	22633	240	24674	11200000	11250000	0.45266	0.0048	0.49348
1	226	437	14	889	23675	586	24544	11250000	11300000	0.4735	0.01172	0.49088
1	227	386	14	900	20643	539	24996	11300000	11350000	0.41286	0.01078	0.49992
1	228	416	14	922	23755	578	24980	11350000	11400000	0.4751	0.01156	0.4996
1	229	419	8	892	21711	303	24490	11400000	11450000	0.43422	0.00606	0.4898
1	230	424	6	902	21806	228	24467	11450000	11500000	0.43612	0.00456	0.48934
1	231	415	8	851	21840	302	24482	11500000	11550000	0.4368	0.00604	0.48964
1	232	403	9	845	22591	383	23964	11550000	11600000	0.45182	0.00766	0.47928
1	233	424	11	914	23083	436	25460	11600000	11650000	0.46166	0.00872	0.5092
1	234	427	12	907	22649	477	24392	11650000	11700000	0.45298	0.00954	0.48784
1	235	442	15	923	24020	688	25341	11700000	11750000	0.4804	0.01376	0.50682
1	236	420	10	900	23325	406	24948	11750000	11800000	0.4665	0.00812	0.49896
1	237	451	12	928	24626	460	25721	11800000	11850000	0.49252	0.0092	0.51442
1	238	418	6	892	22643	238	24829	11850000	11900000	0.45286	0.00476	0.49658
1	239	415	15	900	22884	584	24273	11900000	11950000	0.45768	0.01168	0.48546
1	240	402	9	934	23050	328	24635	11950000	12000000	0.461	0.00656	0.4927
1	241	410	13	924	22568	580	25404	12000000	12050000	0.45136	0.0116	0.50808
1	242	411	8	904	22684	308	25289	12050000	12100000	0.45368	0.00616	0.50578
1	243	413	14	883	21479	559	24251	12100000	12150000	0.42958	0.01118	0.48502
1	244	407	10	857	21802	390	22962	12150000	12200000	0.43604	0.0078	0.45924
1	245	413	11	853	23594	423	24959	12200000	12250000	0.47188	0.00846	0.49918
1	246	451	9	890	24766	319	25290	12250000	12300000	0.49532	0.00638	0.5058
1	247	427	10	887	23519	407	25228	12300000	12350000	0.47038	0.00814	0.50456
1	248	435	12	925	24114	445	26184	12350000	12400000	0.48228	0.0089	0.52368
1	249	422	14	904	23730	581	25482	12400000	12450000	0.4746	0.01162	0.50964
1	250	420	17	874	24345	613	25485	12450000	12500000	0.4869	0.01226	0.5097
1	251	417	11	889	23852	503	24817	12500000	12550000	0.47704	0.01006	0.49634
1	252	411	11	897	21866	464	23959	12550000	12600000	0.43732	0.00928	0.47918
1	253	416	20	901	22924	755	25034	12600000	12650000	0.45848	0.0151	0.50068
1	254	409	11	854	21420	476	24918	12650000	12700000	0.4284	0.00952	0.49836
1	255	425	11	875	22005	400	24213	12700000	12750000	0.4401	0.008	0.48426
1	256	394	17	871	20606	617	24081	12750000	12800000	0.41212	0.01234	0.48162
1	257	443	10	885	22865	400	24644	12800000	12850000	0.4573	0.008	0.49288
1	258	399	3	867	21073	120	24118	12850000	12900000	0.42146	0.0024	0.48236
1	259	433	10	880	22562	372	24850	12900000	12950000	0.45124	0.00744	0.497
1	260	437	9	889	23496	383	25406	12950000	13000000	0.46992	0.00766	0.50812
1	261	425	7	890	22695	262	24429	13000000	13050000	0.4539	0.00524	0.48858
1	262	21	0	141	1064	0	4023	13050000	13100000	0.02128	0	0.08046
1	263	418	6	754	21916	234	20734	13100000	13150000	0.43832	0.00468	0.41468
1	264	441	12	916	23830	472	25028	13150000	13200000	0.4766	0.00944	0.50056
1	265	172	3	460	8706	115	12362	13200000	13250000	0.17412	0.0023	0.24724
1	266	0	0	0	0	0	0	13250000	13300000	0	0	0
1	267	250	4	444	13157	148	12336	13300000	13350000	0.26314	0.00296	0.24672
1	268	427	9	874	23082	381	24953	13350000	13400000	0.46164	0.00762	0.49906
1	269	429	5	855	23030	198	24440	13400000	13450000	0.4606	0.00396	0.4888
1	270	431	11	930	23948	421	25815	13450000	13500000	0.47896	0.00842	0.5163
1	271	416	14	921	23432	571	25254	13500000	13550000	0.46864	0.01142	0.50508
1	272	68	0	231	3418	0	6285	13550000	13600000	0.06836	0	0.1257
1	273	384	4	673	19940	162	18948	13600000	13650000	0.3988	0.00324	0.37896
1	274	405	6	851	22910	232	24746	13650000	13700000	0.4582	0.00464	0.49492
1	275	433	15	936	24227	580	25648	13700000	13750000	0.48454	0.0116	0.51296
1	276	422	8	925	22813	337	25053	13750000	13800000	0.45626	0.00674	0.50106
1	277	415	12	879	23403	549	25230	13800000	13850000	0.46806	0.01098	0.5046
1	278	383	6	888	20821	306	23639	13850000	13900000	0.41642	0.00612	0.47278
1	279	410	9	872	21057	448	23619	13900000	13950000	0.42114	0.00896	0.47238
1	280	410	13	870	23648	513	25476	13950000	14000000	0.47296	0.01026	0.50952
1	281	412	18	881	23642	779	26209	14000000	14050000	0.47284	0.01558	0.52418
1	282	414	15	873	23588	553	26349	14050000	14100000	0.47176	0.01106	0.52698
1	283	420	7	879	21803	251	24305	14100000	14150000	0.43606	0.00502	0.4861
1	284	406	8	901	21403	294	24955	14150000	14200000	0.42806	0.00588	0.4991
1	285	407	10	866	22035	388	24245	14200000	14250000	0.4407	0.00776	0.4849
1	286	407	9	860	21578	312	23719	14250000	14300000	0.43156	0.00624	0.47438
1	287	408	20	874	22239	901	25202	14300000	14350000	0.44478	0.01802	0.50404
1	288	405	9	870	21487	358	24693	14350000	14400000	0.42974	0.00716	0.49386
1	289	418	10	878	23336	396	24986	14400000	14450000	0.46672	0.00792	0.49972
1	290	423	9	904	22068	377	24491	14450000	14500000	0.44136	0.00754	0.48982
1	291	410	10	873	22976	379	24342	14500000	14550000	0.45952	0.00758	0.48684
1	292	449	17	914	23444	638	25886	14550000	14600000	0.46888	0.01276	0.51772
1	293	421	9	883	22587	408	23932	14600000	14650000	0.45174	0.00816	0.47864
1	294	400	8	870	20677	322	23878	14650000	14700000	0.41354	0.00644	0.47756
1	295	420	7	881	22607	286	24704	14700000	14750000	0.45214	0.00572	0.49408
1	296	413	14	892	22050	579	24686	14750000	14800000	0.441	0.01158	0.49372
1	297	407	13	882	21586	1108	24720	14800000	14850000	0.43172	0.02216	0.4944
1	298	419	12	902	22910	471	24924	14850000	14900000	0.4582	0.00942	0.49848
1	299	430	14	918	22585	538	24806	14900000	14950000	0.4517	0.01076	0.49612
1	300	402	9	890	20493	423	24267	14950000	15000000	0.40986	0.00846	0.48534
1	301	416	6	900	21460	255	23966	15000000	15050000	0.4292	0.0051	0.47932
1	302	427	9	913	22147	332	24099	15050000	15100000	0.44294	0.00664	0.48198
1	303	424	17	898	21989	631	24222	15100000	15150000	0.43978	0.01262	0.48444
1	304	413	14	850	22510	542	23216	15150000	15200000	0.4502	0.01084	0.46432
1	305	434	12	897	23282	504	24394	15200000	15250000	0.46564	0.01008	0.48788
1	306	450	11	883	24459	415	25036	15250000	15300000	0.48918	0.0083	0.50072
1	307	420	9	876	22955	348	25011	15300000	15350000	0.4591	0.00696	0.50022
1	308	419	9	878	22314	327	24193	15350000	15400000	0.44628	0.00654	0.48386
1	309	425	11	866	22770	498	23733	15400000	15450000	0.4554	0.00996	0.47466
1	310	433	9	891	23176	341	24875	15450000	15500000	0.46352	0.00682	0.4975
1	311	429	11	902	23328	423	24550	15500000	15550000	0.46656	0.00846	0.491
1	312	412	9	901	22498	489	24890	15550000	15600000	0.44996	0.00978	0.4978
1	313	431	5	892	22282	195	24369	15600000	15650000	0.44564	0.0039	0.48738
1	314	405	11	885	21478	373	23204	15650000	15700000	0.42956	0.00746	0.46408
1	315	416	11	898	22666	416	24651	15700000	15750000	0.45332	0.00832	0.49302
1	316	397	11	893	21396	450	25004	15750000	15800000	0.42792	0.009	0.50008
1	317	421	9	931	22621	391	25015	15800000	15850000	0.45242	0.00782	0.5003
1	318	422	16	912	23660	629	25143	15850000	15900000	0.4732	0.01258	0.50286
1	319	440	19	887	25039	742	25219	15900000	15950000	0.50078	0.01484	0.50438
1	320	423	11	900	22837	418	24533	15950000	16000000	0.45674	0.00836	0.49066
1	321	440	12	924	23906	449	24728	16000000	16050000	0.47812	0.00898	0.49456
1	322	438	10	890	25040	369	25830	16050000	16100000	0.5008	0.00738	0.5166
1	323	422	8	899	22737	368	24504	16100000	16150000	0.45474	0.00736	0.49008
1	324	404	8	881	23268	322	24755	16150000	16200000	0.46536	0.00644	0.4951
1	325	426	13	895	24796	471	25757	16200000	16250000	0.49592	0.00942	0.51514
1	326	407	13	916	23368	556	25624	16250000	16300000	0.46736	0.01112	0.51248
1	327	437	10	894	25292	361	25440	16300000	16350000	0.50584	0.00722	0.5088
1	328	417	8	874	23888	377	25192	16350000	16400000	0.47776	0.00754	0.50384
1	329	421	12	870	22381	441	24092	16400000	16450000	0.44762	0.00882	0.48184
1	330	402	7	859	21537	268	23418	16450000	16500000	0.43074	0.00536	0.46836
1	331	400	11	895	21830	586	24119	16500000	16550000	0.4366	0.01172	0.48238
1	332	447	10	912	24525	410	24718	16550000	16600000	0.4905	0.0082	0.49436
1	333	425	12	911	21862	464	24678	16600000	16650000	0.43724	0.00928	0.49356
1	334	416	7	954	23284	283	25454	16650000	16700000	0.46568	0.00566	0.50908
1	335	404	14	897	21728	517	24674	16700000	16750000	0.43456	0.01034	0.49348
1	336	405	8	913	21920	301	24714	16750000	16800000	0.4384	0.00602	0.49428
1	337	428	10	876	23774	385	24918	16800000	16850000	0.47548	0.0077	0.49836
1	338	413	18	919	22178	729	24722	16850000	16900000	0.44356	0.01458	0.49444
1	339	436	10	872	23234	494	26277	16900000	16950000	0.46468	0.00988	0.52554
1	340	444	14	931	24767	542	25432	16950000	17000000	0.49534	0.01084	0.50864
1	341	434	13	912	25581	479	26570	17000000	17050000	0.51162	0.00958	0.5314
1	342	435	12	897	23287	446	25310	17050000	17100000	0.46574	0.00892	0.5062
1	343	212	4	523	10930	146	14671	17100000	17150000	0.2186	0.00292	0.29342
1	344	202	16	369	11297	638	10000	17150000	17200000	0.22594	0.01276	0.2
1	345	411	11	871	22917	496	24408	17200000	17250000	0.45834	0.00992	0.48816
1	346	441	13	904	25038	507	25731	17250000	17300000	0.50076	0.01014	0.51462
1	347	430	11	923	23479	414	26093	17300000	17350000	0.46958	0.00828	0.52186
1	348	430	12	921	23141	550	25328	17350000	17400000	0.46282	0.011	0.50656
1	349	419	8	901	21576	333	24625	17400000	17450000	0.43152	0.00666	0.4925
1	350	419	13	877	22418	608	24644	17450000	17500000	0.44836	0.01216	0.49288
1	351	417	12	906	22266	478	24967	17500000	17550000	0.44532	0.00956	0.49934
1	352	431	7	867	23168	272	25040	17550000	17600000	0.46336	0.00544	0.5008
1	353	434	17	913	23445	692	24828	17600000	17650000	0.4689	0.01384	0.49656
1	354	406	11	875	22503	553	24777	17650000	17700000	0.45006	0.01106	0.49554
1	355	430	6	905	22521	219	24587	17700000	17750000	0.45042	0.00438	0.49174
1	356	434	12	917	23420	454	24947	17750000	17800000	0.4684	0.00908	0.49894
1	357	415	5	935	22172	227	24550	17800000	17850000	0.44344	0.00454	0.491
1	358	415	15	878	22466	561	24233	17850000	17900000	0.44932	0.01122	0.48466
1	359	424	8	870	23709	300	25029	17900000	17950000	0.47418	0.006	0.50058
1	360	425	9	867	22967	327	25056	17950000	18000000	0.45934	0.00654	0.50112
1	361	407	11	848	21983	419	24010	18000000	18050000	0.43966	0.00838	0.4802
1	362	437	9	909	22101	331	24656	18050000	18100000	0.44202	0.00662	0.49312
1	363	390	13	886	21311	512	24256	18100000	18150000	0.42622	0.01024	0.48512
1	364	397	6	860	21009	214	23611	18150000	18200000	0.42018	0.00428	0.47222
1	365	420	7	913	21868	278	24201	18200000	18250000	0.43736	0.00556	0.48402
1	366	433	16	869	23142	762	23599	18250000	18300000	0.46284	0.01524	0.47198
1	367	421	13	891	21951	541	24534	18300000	18350000	0.43902	0.01082	0.49068
1	368	397	5	845	20469	186	22738	18350000	18400000	0.40938	0.00372	0.45476
1	369	421	5	880	22389	186	23711	18400000	18450000	0.44778	0.00372	0.47422
1	370	430	7	883	22797	257	24664	18450000	18500000	0.45594	0.00514	0.49328
1	371	428	13	891	21617	518	24333	18500000	18550000	0.43234	0.01036	0.48666
1	372	412	13	880	21254	461	23958	18550000	18600000	0.42508	0.00922	0.47916
1	373	427	4	888	21957	147	24417	18600000	18650000	0.43914	0.00294	0.48834
1	374	381	6	869	20763	236	23408	18650000	18700000	0.41526	0.00472	0.46816
1	375	439	10	889	23118	389	24235	18700000	18750000	0.46236	0.00778	0.4847
1	376	432	12	907	22957	534	25046	18750000	18800000	0.45914	0.01068	0.50092
1	377	411	10	894	21843	396	24599	18800000	18850000	0.43686	0.00792	0.49198
1	378	431	7	893	22889	263	24313	18850000	18900000	0.45778	0.00526	0.48626
1	379	431	12	880	23086	532	24700	18900000	18950000	0.46172	0.01064	0.494
1	380	394	12	827	21479	440	23225	18950000	19000000	0.42958	0.0088	0.4645
1	381	399	5	855	21206	203	24123	19000000	19050000	0.42412	0.00406	0.48246
1	382	451	12	857	24125	462	24287	19050000	19100000	0.4825	0.00924	0.48574
1	383	399	5	853	20920	192	23521	19100000	19150000	0.4184	0.00384	0.47042
1	384	405	3	846	21278	113	23594	19150000	19200000	0.42556	0.00226	0.47188
1	385	421	5	911	22626	185	24771	19200000	19250000	0.45252	0.0037	0.49542
1	386	436	4	901	23440	150	25659	19250000	19300000	0.4688	0.003	0.51318
1	387	400	13	900	21488	502	24103	19300000	19350000	0.42976	0.01004	0.48206
1	388	397	8	889	22124	295	24638	19350000	19400000	0.44248	0.0059	0.49276
1	389	414	9	858	22200	325	23884	19400000	19450000	0.444	0.0065	0.47768
1	390	418	8	895	22094	314	24374	19450000	19500000	0.44188	0.00628	0.48748
1	391	440	7	888	23585	281	24893	19500000	19550000	0.4717	0.00562	0.49786
1	392	423	11	882	22223	447	24639	19550000	19600000	0.44446	0.00894	0.49278
1	393	423	10	870	23428	407	24625	19600000	19650000	0.46856	0.00814	0.4925
1	394	441	11	920	24637	388	25741	19650000	19700000	0.49274	0.00776	0.51482
1	395	410	12	915	21321	473	24212	19700000	19750000	0.42642	0.00946	0.48424
1	396	435	9	890	22853	332	24644	19750000	19800000	0.45706	0.00664	0.49288
1	397	410	8	902	22386	318	24549	19800000	19850000	0.44772	0.00636	0.49098
1	398	421	20	888	23967	965	24841	19850000	19900000	0.47934	0.0193	0.49682
1	399	425	8	932	23722	291	24987	19900000	19950000	0.47444	0.00582	0.49974
1	400	409	15	885	23320	543	25189	19950000	20000000	0.4664	0.01086	0.50378
1	401	440	8	917	23160	345	24654	20000000	20050000	0.4632	0.0069	0.49308
1	402	426	5	924	22476	192	25040	20050000	20100000	0.44952	0.00384	0.5008
1	403	431	7	880	22330	295	24184	20100000	20150000	0.4466	0.0059	0.48368
1	404	419	10	870	22199	421	24335	20150000	20200000	0.44398	0.00842	0.4867
1	405	420	9	882	21698	307	24602	20200000	20250000	0.43396	0.00614	0.49204
1	406	400	10	886	21262	436	23400	20250000	20300000	0.42524	0.00872	0.468
1	407	385	13	878	21495	555	24982	20300000	20350000	0.4299	0.0111	0.49964
1	408	392	9	856	20984	422	23746	20350000	20400000	0.41968	0.00844	0.47492
1	409	423	17	900	22279	657	24366	20400000	20450000	0.44558	0.01314	0.48732
1	410	432	10	895	22975	378	24425	20450000	20500000	0.4595	0.00756	0.4885
1	411	415	13	901	21373	541	24438	20500000	20550000	0.42746	0.01082	0.48876
1	412	433	11	886	22541	407	24307	20550000	20600000	0.45082	0.00814	0.48614
1	413	399	7	876	20574	278	23408	20600000	20650000	0.41148	0.00556	0.46816
1	414	429	11	884	22908	482	24494	20650000	20700000	0.45816	0.00964	0.48988
1	415	379	7	869	19440	258	23032	20700000	20750000	0.3888	0.00516	0.46064
1	416	420	4	866	21991	156	23704	20750000	20800000	0.43982	0.00312	0.47408
1	417	421	10	897	23352	369	24365	20800000	20850000	0.46704	0.00738	0.4873
1	418	423	16	897	22394	719	24908	20850000	20900000	0.44788	0.01438	0.49816
1	419	413	9	877	22329	324	24305	20900000	20950000	0.44658	0.00648	0.4861
1	420	412	14	934	22225	547	25295	20950000	21000000	0.4445	0.01094	0.5059
1	421	413	9	886	22953	785	25045	21000000	21050000	0.45906	0.0157	0.5009
1	422	430	13	901	24434	590	26195	21050000	21100000	0.48868	0.0118	0.5239
1	423	419	17	889	25684	672	26449	21100000	21150000	0.51368	0.01344	0.52898
1	424	426	10	884	23230	372	25838	21150000	21200000	0.4646	0.00744	0.51676
1	425	444	15	909	26332	561	27199	21200000	21250000	0.52664	0.01122	0.54398
1	426	418	20	892	24478	784	26077	21250000	21300000	0.48956	0.01568	0.52154
1	427	412	20	870	25083	1105	26130	21300000	21350000	0.50166	0.0221	0.5226
1	428	434	21	865	25622	785	26546	21350000	21400000	0.51244	0.0157	0.53092
1	429	445	18	928	25473	679	27145	21400000	21450000	0.50946	0.01358	0.5429
1	430	447	20	904	24571	785	25821	21450000	21500000	0.49142	0.0157	0.51642
1	431	404	11	889	22784	967	24578	21500000	21550000	0.45568	0.01934	0.49156
1	432	417	11	932	23091	428	25935	21550000	21600000	0.46182	0.00856	0.5187
1	433	420	8	931	22367	290	24841	21600000	21650000	0.44734	0.0058	0.49682
1	434	404	21	874	22103	801	23638	21650000	21700000	0.44206	0.01602	0.47276
1	435	396	11	880	23727	606	26030	21700000	21750000	0.47454	0.01212	0.5206
1	436	413	12	907	23883	470	26557	21750000	21800000	0.47766	0.0094	0.53114
1	437	426	4	872	22163	144	24718	21800000	21850000	0.44326	0.00288	0.49436
1	438	410	11	882	22649	513	24189	21850000	21900000	0.45298	0.01026	0.48378
1	439	403	8	880	23161	291	24618	21900000	21950000	0.46322	0.00582	0.49236
1	440	438	11	896	24130	466	25816	21950000	22000000	0.4826	0.00932	0.51632
1	441	408	6	897	22039	308	24750	22000000	22050000	0.44078	0.00616	0.495
1	442	423	16	911	23579	682	26091	22050000	22100000	0.47158	0.01364	0.52182
1	443	406	17	889	21320	695	24085	22100000	22150000	0.4264	0.0139	0.4817
1	444	442	10	910	24608	391	25640	22150000	22200000	0.49216	0.00782	0.5128
1	445	425	10	865	22624	379	24731	22200000	22250000	0.45248	0.00758	0.49462
1	446	415	8	901	23070	296	24645	22250000	22300000	0.4614	0.00592	0.4929
1	447	395	10	889	21055	451	24087	22300000	22350000	0.4211	0.00902	0.48174
1	448	403	11	876	21630	596	23946	22350000	22400000	0.4326	0.01192	0.47892
1	449	429	9	891	23318	345	25246	22400000	22450000	0.46636	0.0069	0.50492
1	450	428	7	883	23020	259	25274	22450000	22500000	0.4604	0.00518	0.50548
1	451	384	6	885	20417	223	24495	22500000	22550000	0.40834	0.00446	0.4899
1	452	414	7	857	21769	272	24422	22550000	22600000	0.43538	0.00544	0.48844
1	453	430	10	883	23074	358	24188	22600000	22650000	0.46148	0.00716	0.48376
1	454	396	11	839	21770	434	23722	22650000	22700000	0.4354	0.00868	0.47444
1	455	417	10	905	22823	387	24222	22700000	22750000	0.45646	0.00774	0.48444
1	456	416	16	914	22496	719	25435	22750000	22800000	0.44992	0.01438	0.5087
1	457	420	11	855	21826	427	24056	22800000	22850000	0.43652	0.00854	0.48112
1	458	403	6	859	22481	213	23982	22850000	22900000	0.44962	0.00426	0.47964
1	459	424	12	852	22458	443	24682	22900000	22950000	0.44916	0.00886	0.49364
1	460	410	17	872	22957	664	24075	22950000	23000000	0.45914	0.01328	0.4815
1	461	409	7	853	22617	280	24160	23000000	23050000	0.45234	0.0056	0.4832
1	462	397	10	871	21957	443	24577	23050000	23100000	0.43914	0.00886	0.49154
1	463	414	15	911	22312	707	24619	23100000	23150000	0.44624	0.01414	0.49238
1	464	428	9	885	22773	343	24357	23150000	23200000	0.45546	0.00686	0.48714
1	465	413	10	893	22692	381	24592	23200000	23250000	0.45384	0.00762	0.49184
1	466	417	10	889	22587	393	24764	23250000	23300000	0.45174	0.00786	0.49528
1	467	412	6	891	22085	325	24516	23300000	23350000	0.4417	0.0065	0.49032
1	468	420	19	903	24485	755	26280	23350000	23400000	0.4897	0.0151	0.5256
1	469	427	14	928	22453	540	24451	23400000	23450000	0.44906	0.0108	0.48902
1	470	437	13	925	25181	589	25660	23450000	23500000	0.50362	0.01178	0.5132
1	471	401	8	881	21188	297	24076	23500000	23550000	0.42376	0.00594	0.48152
1	472	417	16	922	23050	643	25259	23550000	23600000	0.461	0.01286	0.50518
1	473	443	21	924	25999	765	26853	23600000	23650000	0.51998	0.0153	0.53706
1	474	420	13	919	23159	528	25518	23650000	23700000	0.46318	0.01056	0.51036
1	475	412	11	870	21524	467	24282	23700000	23750000	0.43048	0.00934	0.48564
1	476	420	4	869	22667	195	24800	23750000	23800000	0.45334	0.0039	0.496
1	477	423	7	912	21305	264	23839	23800000	23850000	0.4261	0.00528	0.47678
1	478	388	8	879	22480	299	24622	23850000	23900000	0.4496	0.00598	0.49244
1	479	390	10	908	21172	373	23989	23900000	23950000	0.42344	0.00746	0.47978
1	480	412	10	868	21720	461	24310	23950000	24000000	0.4344	0.00922	0.4862
1	481	428	10	917	23034	699	25308	24000000	24050000	0.46068	0.01398	0.50616
1	482	430	9	930	23289	353	24834	24050000	24100000	0.46578	0.00706	0.49668
1	483	408	13	923	23074	612	25442	24100000	24150000	0.46148	0.01224	0.50884
1	484	409	12	895	23015	664	25283	24150000	24200000	0.4603	0.01328	0.50566
1	485	421	16	933	22094	676	24985	24200000	24250000	0.44188	0.01352	0.4997
1	486	437	13	942	24129	561	25419	24250000	24300000	0.48258	0.01122	0.50838
1	487	396	8	867	24120	356	25883	24300000	24350000	0.4824	0.00712	0.51766
1	488	447	15	895	23094	613	24570	24350000	24400000	0.46188	0.01226	0.4914
1	489	401	6	906	22074	212	24505	24400000	24450000	0.44148	0.00424	0.4901
1	490	409	15	873	21676	610	23973	24450000	24500000	0.43352	0.0122	0.47946
1	491	401	15	873	20957	561	24573	24500000	24550000	0.41914	0.01122	0.49146
1	492	426	8	902	22725	301	24524	24550000	24600000	0.4545	0.00602	0.49048
1	493	408	18	903	22514	789	25003	24600000	24650000	0.45028	0.01578	0.50006
1	494	440	6	882	23320	265	24948	24650000	24700000	0.4664	0.0053	0.49896
1	495	429	11	900	22137	447	25240	24700000	24750000	0.44274	0.00894	0.5048
1	496	443	12	889	23314	451	25187	24750000	24800000	0.46628	0.00902	0.50374
1	497	438	9	905	24101	320	25172	24800000	24850000	0.48202	0.0064	0.50344
1	498	405	13	909	22593	475	25236	24850000	24900000	0.45186	0.0095	0.50472
1	499	415	13	888	22079	510	25075	24900000	24950000	0.44158	0.0102	0.5015
1	500	433	13	924	23380	502	24937	24950000	25000000	0.4676	0.01004	0.49874
1	501	431	14	921	23429	505	25094	25000000	25050000	0.46858	0.0101	0.50188
1	502	418	21	898	24067	828	25292	25050000	25100000	0.48134	0.01656	0.50584
1	503	436	20	899	26076	840	26695	25100000	25150000	0.52152	0.0168	0.5339
1	504	401	11	874	24466	406	26057	25150000	25200000	0.48932	0.00812	0.52114
1	505	423	14	883	24122	677	26104	25200000	25250000	0.48244	0.01354	0.52208
1	506	407	5	890	23148	189	26240	25250000	25300000	0.46296	0.00378	0.5248
1	507	409	9	862	23369	1141	24985	25300000	25350000	0.46738	0.02282	0.4997
1	508	426	18	858	22401	715	23774	25350000	25400000	0.44802	0.0143	0.47548
1	509	424	11	892	23346	426	25297	25400000	25450000	0.46692	0.00852	0.50594
1	510	399	14	855	22474	581	24405	25450000	25500000	0.44948	0.01162	0.4881
1	511	407	11	866	21773	456	23834	25500000	25550000	0.43546	0.00912	0.47668
1	512	422	4	894	22858	161	25095	25550000	25600000	0.45716	0.00322	0.5019
1	513	415	8	911	22372	330	23732	25600000	25650000	0.44744	0.0066	0.47464
1	514	434	6	881	23956	229	25275	25650000	25700000	0.47912	0.00458	0.5055
1	515	422	11	914	22281	451	23782	25700000	25750000	0.44562	0.00902	0.47564
1	516	428	12	909	24800	476	25586	25750000	25800000	0.496	0.00952	0.51172
1	517	421	12	861	22448	476	23680	25800000	25850000	0.44896	0.00952	0.4736
1	518	426	6	906	24349	216	25550	25850000	25900000	0.48698	0.00432	0.511
1	519	407	6	881	22422	267	25181	25900000	25950000	0.44844	0.00534	0.50362
1	520	419	13	932	22093	517	25145	25950000	26000000	0.44186	0.01034	0.5029
1	521	420	10	901	22459	396	24387	26000000	26050000	0.44918	0.00792	0.48774
1	522	397	9	863	22428	351	24060	26050000	26100000	0.44856	0.00702	0.4812
1	523	425	14	874	22959	523	24520	26100000	26150000	0.45918	0.01046	0.4904
1	524	418	12	906	23213	420	25013	26150000	26200000	0.46426	0.0084	0.50026
1	525	426	12	936	22895	459	25497	26200000	26250000	0.4579	0.00918	0.50994
1	526	408	15	876	21476	573	23604	26250000	26300000	0.42952	0.01146	0.47208
1	527	413	17	888	22457	698	24211	26300000	26350000	0.44914	0.01396	0.48422
1	528	432	15	879	23505	594	25149	26350000	26400000	0.4701	0.01188	0.50298
1	529	452	17	919	25433	713	25185	26400000	26450000	0.50866	0.01426	0.5037
1	530	410	13	910	22777	509	25193	26450000	26500000	0.45554	0.01018	0.50386
1	531	423	11	906	23652	513	25268	26500000	26550000	0.47304	0.01026	0.50536
1	532	418	13	923	22959	522	24782	26550000	26600000	0.45918	0.01044	0.49564
1	533	418	12	897	23443	491	24181	26600000	26650000	0.46886	0.00982	0.48362
1	534	425	12	874	23288	477	24212	26650000	26700000	0.46576	0.00954	0.48424
1	535	411	5	889	21314	433	23429	26700000	26750000	0.42628	0.00866	0.46858
1	536	416	11	911	22240	409	24554	26750000	26800000	0.4448	0.00818	0.49108
1	537	408	15	912	22382	815	24693	26800000	26850000	0.44764	0.0163	0.49386
1	538	420	17	895	22672	692	24777	26850000	26900000	0.45344	0.01384	0.49554
1	539	412	10	915	23568	372	25844	26900000	26950000	0.47136	0.00744	0.51688
1	540	431	15	897	23525	791	24267	26950000	27000000	0.4705	0.01582	0.48534
1	541	426	12	907	23650	469	24391	27000000	27050000	0.473	0.00938	0.48782
1	542	423	6	890	21833	180	24152	27050000	27100000	0.43666	0.0036	0.48304
1	543	386	11	823	22227	413	23526	27100000	27150000	0.44454	0.00826	0.47052
1	544	436	14	866	23955	857	25159	27150000	27200000	0.4791	0.01714	0.50318
1	545	432	13	904	21784	549	24665	27200000	27250000	0.43568	0.01098	0.4933
1	546	442	12	890	22907	475	24891	27250000	27300000	0.45814	0.0095	0.49782
1	547	407	7	896	21942	267	24242	27300000	27350000	0.43884	0.00534	0.48484
1	548	405	6	895	22129	245	23845	27350000	27400000	0.44258	0.0049	0.4769
1	549	413	12	863	22706	467	24686	27400000	27450000	0.45412	0.00934	0.49372
1	550	415	11	896	22450	428	24167	27450000	27500000	0.449	0.00856	0.48334
1	551	434	17	934	22801	658	24917	27500000	27550000	0.45602	0.01316	0.49834
1	552	403	10	905	22569	409	24739	27550000	27600000	0.45138	0.00818	0.49478
1	553	423	10	911	23074	389	24856	27600000	27650000	0.46148	0.00778	0.49712
1	554	418	7	883	23183	264	24996	27650000	27700000	0.46366	0.00528	0.49992
1	555	410	7	881	22339	291	24556	27700000	27750000	0.44678	0.00582	0.49112
1	556	434	13	928	23875	521	25594	27750000	27800000	0.4775	0.01042	0.51188
1	557	412	18	875	22400	1158	23570	27800000	27850000	0.448	0.02316	0.4714
1	558	402	9	857	22847	329	24274	27850000	27900000	0.45694	0.00658	0.48548
1	559	411	11	840	22223	418	23519	27900000	27950000	0.44446	0.00836	0.47038
1	560	406	13	888	21276	489	24735	27950000	28000000	0.42552	0.00978	0.4947
1	561	416	12	887	22625	476	24862	28000000	28050000	0.4525	0.00952	0.49724
1	562	422	15	908	24640	557	25821	28050000	28100000	0.4928	0.01114	0.51642
1	563	420	12	881	24150	784	25033	28100000	28150000	0.483	0.01568	0.50066
1	564	428	18	886	23505	654	25350	28150000	28200000	0.4701	0.01308	0.507
1	565	413	11	892	22691	492	24480	28200000	28250000	0.45382	0.00984	0.4896
1	566	427	6	880	22893	304	24718	28250000	28300000	0.45786	0.00608	0.49436
1	567	444	18	888	24738	806	25446	28300000	28350000	0.49476	0.01612	0.50892
1	568	443	20	896	25739	771	26203	28350000	28400000	0.51478	0.01542	0.52406
1	569	432	14	902	24687	521	25644	28400000	28450000	0.49374	0.01042	0.51288
1	570	425	12	894	22085	481	23355	28450000	28500000	0.4417	0.00962	0.4671
1	571	398	10	912	22198	394	24803	28500000	28550000	0.44396	0.00788	0.49606
1	572	416	13	911	23246	499	24925	28550000	28600000	0.46492	0.00998	0.4985
1	573	439	13	928	23824	521	24996	28600000	28650000	0.47648	0.01042	0.49992
1	574	428	13	920	23235	524	25416	28650000	28700000	0.4647	0.01048	0.50832
1	575	436	10	903	23785	401	25661	28700000	28750000	0.4757	0.00802	0.51322
1	576	465	17	932	25842	703	26284	28750000	28800000	0.51684	0.01406	0.52568
1	577	416	14	917	21808	552	24950	28800000	28850000	0.43616	0.01104	0.499
1	578	433	12	916	23409	488	24163	28850000	28900000	0.46818	0.00976	0.48326
1	579	429	18	933	23120	831	25379	28900000	28950000	0.4624	0.01662	0.50758
1	580	419	16	919	22730	611	23935	28950000	29000000	0.4546	0.01222	0.4787
1	581	416	9	919	22175	382	24766	29000000	29050000	0.4435	0.00764	0.49532
1	582	434	10	899	23058	391	24398	29050000	29100000	0.46116	0.00782	0.48796
1	583	412	14	912	22368	547	24408	29100000	29150000	0.44736	0.01094	0.48816
1	584	412	11	931	22301	438	24563	29150000	29200000	0.44602	0.00876	0.49126
1	585	424	9	897	23212	335	24365	29200000	29250000	0.46424	0.0067	0.4873
1	586	434	17	925	24271	669	25778	29250000	29300000	0.48542	0.01338	0.51556
1	587	424	15	908	24446	650	25951	29300000	29350000	0.48892	0.013	0.51902
1	588	462	19	942	26726	755	27878	29350000	29400000	0.53452	0.0151	0.55756
1	589	429	10	910	24059	529	25618	29400000	29450000	0.48118	0.01058	0.51236
1	590	412	11	890	23804	444	25843	29450000	29500000	0.47608	0.00888	0.51686
1	591	404	10	947	21814	376	26068	29500000	29550000	0.43628	0.00752	0.52136
1	592	407	8	858	22265	354	23887	29550000	29600000	0.4453	0.00708	0.47774
1	593	418	9	893	22576	337	25079	29600000	29650000	0.45152	0.00674	0.50158
1	594	405	12	889	21080	450	24078	29650000	29700000	0.4216	0.009	0.48156
1	595	415	10	898	20979	390	24484	29700000	29750000	0.41958	0.0078	0.48968
1	596	404	6	888	22262	232	24422	29750000	29800000	0.44524	0.00464	0.48844
1	597	409	8	863	21737	294	24533	29800000	29850000	0.43474	0.00588	0.49066
1	598	242	11	570	12757	424	16583	29850000	29900000	0.25514	0.00848	0.33166
1	599	0	0	0	0	0	0	29900000	29950000	0	0	0
1	600	0	0	0	0	0	0	29950000	30000000	0	0	0
1	601	165	5	306	10106	193	8359	30000000	30050000	0.20212	0.00386	0.16718
1	602	399	12	894	22754	510	25894	30050000	30100000	0.45508	0.0102	0.51788
1	603	417	10	867	21618	469	24501	30100000	30150000	0.43236	0.00938	0.49002
1	604	402	14	895	22115	546	24362	30150000	30200000	0.4423	0.01092	0.48724
1	605	401	13	847	23297	1765	25294	30200000	30250000	0.46594	0.0353	0.50588
1	606	427	11	892	23527	486	25571	30250000	30300000	0.47054	0.00972	0.51142
1	607	431	6	887	23269	219	24383	30300000	30350000	0.46538	0.00438	0.48766
1	608	408	10	910	21634	424	24213	30350000	30400000	0.43268	0.00848	0.48426
1	609	421	13	852	23579	510	23929	30400000	30450000	0.47158	0.0102	0.47858
1	610	428	11	902	22617	409	25427	30450000	30500000	0.45234	0.00818	0.50854
1	611	435	8	877	23167	396	25873	30500000	30550000	0.46334	0.00792	0.51746
1	612	410	13	866	21652	508	23512	30550000	30600000	0.43304	0.01016	0.47024
1	613	452	7	900	23465	267	25238	30600000	30650000	0.4693	0.00534	0.50476
1	614	398	11	857	21415	501	23878	30650000	30700000	0.4283	0.01002	0.47756
1	615	394	11	888	21189	410	24178	30700000	30750000	0.42378	0.0082	0.48356
1	616	400	9	869	21778	383	24230	30750000	30800000	0.43556	0.00766	0.4846
1	617	404	6	862	22103	224	24423	30800000	30850000	0.44206	0.00448	0.48846
1	618	411	7	899	22595	273	25623	30850000	30900000	0.4519	0.00546	0.51246
1	619	389	4	842	19756	150	23112	30900000	30950000	0.39512	0.003	0.46224
1	620	396	10	854	21874	391	23583	30950000	31000000	0.43748	0.00782	0.47166
1	621	427	12	856	23453	684	25539	31000000	31050000	0.46906	0.01368	0.51078
1	622	401	14	886	21112	589	25105	31050000	31100000	0.42224	0.01178	0.5021
1	623	388	11	874	20816	467	24774	31100000	31150000	0.41632	0.00934	0.49548
1	624	390	13	857	22118	486	24322	31150000	31200000	0.44236	0.00972	0.48644
1	625	409	7	869	22299	243	24318	31200000	31250000	0.44598	0.00486	0.48636
1	626	400	8	858	20985	294	23599	31250000	31300000	0.4197	0.00588	0.47198
1	627	401	14	870	22612	572	24439	31300000	31350000	0.45224	0.01144	0.48878
1	628	390	16	845	22549	699	23971	31350000	31400000	0.45098	0.01398	0.47942
1	629	459	11	903	25105	465	26247	31400000	31450000	0.5021	0.0093	0.52494
1	630	397	12	879	23751	458	25214	31450000	31500000	0.47502	0.00916	0.50428
1	631	437	11	900	23053	433	25376	31500000	31550000	0.46106	0.00866	0.50752
1	632	407	11	888	22566	842	24180	31550000	31600000	0.45132	0.01684	0.4836
1	633	420	10	925	23523	454	24753	31600000	31650000	0.47046	0.00908	0.49506
1	634	423	9	888	22631	331	25056	31650000	31700000	0.45262	0.00662	0.50112
1	635	426	11	895	24413	619	24977	31700000	31750000	0.48826	0.01238	0.49954
1	636	425	11	911	23486	431	25474	31750000	31800000	0.46972	0.00862	0.50948
1	637	403	12	898	23162	483	25299	31800000	31850000	0.46324	0.00966	0.50598
1	638	406	13	867	23237	521	24381	31850000	31900000	0.46474	0.01042	0.48762
1	639	390	8	880	20223	318	23783	31900000	31950000	0.40446	0.00636	0.47566
1	640	439	13	882	23078	810	25337	31950000	32000000	0.46156	0.0162	0.50674
1	641	395	11	876	21950	532	25219	32000000	32050000	0.439	0.01064	0.50438
1	642	397	14	863	21443	532	24605	32050000	32100000	0.42886	0.01064	0.4921
1	643	409	9	882	22083	355	24727	32100000	32150000	0.44166	0.0071	0.49454
1	644	405	7	890	21568	270	24561	32150000	32200000	0.43136	0.0054	0.49122
1	645	411	9	847	22810	384	24361	32200000	32250000	0.4562	0.00768	0.48722
1	646	416	6	879	22653	343	24656	32250000	32300000	0.45306	0.00686	0.49312
1	647	423	13	872	22805	546	24823	32300000	32350000	0.4561	0.01092	0.49646
1	648	432	16	918	23277	722	25242	32350000	32400000	0.46554	0.01444	0.50484
1	649	409	10	927	22254	384	25108	32400000	32450000	0.44508	0.00768	0.50216
1	650	426	12	896	22822	500	24009	32450000	32500000	0.45644	0.01	0.48018
1	651	453	7	916	23576	326	24289	32500000	32550000	0.47152	0.00652	0.48578
1	652	429	16	919	22398	787	24509	32550000	32600000	0.44796	0.01574	0.49018
1	653	430	12	901	23214	471	24697	32600000	32650000	0.46428	0.00942	0.49394
1	654	409	4	884	21951	148	24380	32650000	32700000	0.43902	0.00296	0.4876
1	655	419	6	882	22705	266	23747	32700000	32750000	0.4541	0.00532	0.47494
1	656	414	13	924	22221	485	25285	32750000	32800000	0.44442	0.0097	0.5057
1	657	391	12	876	21602	411	24044	32800000	32850000	0.43204	0.00822	0.48088
1	658	421	12	919	22524	478	25576	32850000	32900000	0.45048	0.00956	0.51152
1	659	397	16	899	22138	616	24181	32900000	32950000	0.44276	0.01232	0.48362
1	660	434	11	912	24121	414	25707	32950000	33000000	0.48242	0.00828	0.51414
1	661	397	15	900	23262	834	25334	33000000	33050000	0.46524	0.01668	0.50668
1	662	428	14	935	24760	553	26354	33050000	33100000	0.4952	0.01106	0.52708
1	663	420	14	896	23072	600	24974	33100000	33150000	0.46144	0.012	0.49948
1	664	420	6	875	23035	214	24730	33150000	33200000	0.4607	0.00428	0.4946
1	665	442	13	896	24236	501	24877	33200000	33250000	0.48472	0.01002	0.49754
1	666	418	16	931	22694	652	24857	33250000	33300000	0.45388	0.01304	0.49714
1	667	421	13	899	23524	607	25079	33300000	33350000	0.47048	0.01214	0.50158
1	668	425	9	887	22795	360	24429	33350000	33400000	0.4559	0.0072	0.48858
1	669	432	8	906	23109	273	25815	33400000	33450000	0.46218	0.00546	0.5163
1	670	425	10	908	22231	383	25054	33450000	33500000	0.44462	0.00766	0.50108
1	671	402	4	901	22149	143	25386	33500000	33550000	0.44298	0.00286	0.50772
1	672	404	8	884	22500	342	24797	33550000	33600000	0.45	0.00684	0.49594
1	673	407	12	878	21791	596	24519	33600000	33650000	0.43582	0.01192	0.49038
1	674	398	12	872	21022	525	24198	33650000	33700000	0.42044	0.0105	0.48396
1	675	392	16	867	22749	688	24584	33700000	33750000	0.45498	0.01376	0.49168
1	676	424	13	895	23372	530	25189	33750000	33800000	0.46744	0.0106	0.50378
1	677	405	5	879	23340	215	25328	33800000	33850000	0.4668	0.0043	0.50656
1	678	412	14	899	22868	530	24580	33850000	33900000	0.45736	0.0106	0.4916
1	679	406	8	875	20385	314	24059	33900000	33950000	0.4077	0.00628	0.48118
1	680	416	12	871	22038	456	24411	33950000	34000000	0.44076	0.00912	0.48822
1	681	413	15	864	22037	586	23751	34000000	34050000	0.44074	0.01172	0.47502
1	682	433	8	873	23532	296	24657	34050000	34100000	0.47064	0.00592	0.49314
1	683	384	8	857	20877	302	23786	34100000	34150000	0.41754	0.00604	0.47572
1	684	395	13	876	22053	493	24809	34150000	34200000	0.44106	0.00986	0.49618
1	685	422	6	898	22332	255	24826	34200000	34250000	0.44664	0.0051	0.49652
1	686	387	6	867	20134	213	23287	34250000	34300000	0.40268	0.00426	0.46574
1	687	444	10	874	22561	440	23909	34300000	34350000	0.45122	0.0088	0.47818
1	688	414	7	886	21871	277	24153	34350000	34400000	0.43742	0.00554	0.48306
1	689	392	15	874	20547	646	23544	34400000	34450000	0.41094	0.01292	0.47088
1	690	395	10	871	21228	407	23921	34450000	34500000	0.42456	0.00814	0.47842
1	691	402	12	908	22624	465	25077	34500000	34550000	0.45248	0.0093	0.50154
1	692	414	9	846	21450	347	23317	34550000	34600000	0.429	0.00694	0.46634
1	693	375	19	847	20400	785	23889	34600000	34650000	0.408	0.0157	0.47778
1	694	412	9	874	22300	332	24165	34650000	34700000	0.446	0.00664	0.4833
1	695	386	10	849	20299	446	23956	34700000	34750000	0.40598	0.00892	0.47912
1	696	393	7	837	20906	383	24171	34750000	34800000	0.41812	0.00766	0.48342
1	697	428	14	908	23024	549	24822	34800000	34850000	0.46048	0.01098	0.49644
1	698	405	12	877	22126	529	25043	34850000	34900000	0.44252	0.01058	0.50086
1	699	414	10	904	22613	360	24621	34900000	34950000	0.45226	0.0072	0.49242
1	700	412	20	853	21949	762	24007	34950000	35000000	0.43898	0.01524	0.48014
1	701	382	12	864	21280	496	24375	35000000	35050000	0.4256	0.00992	0.4875
1	702	407	8	866	20742	308	23816	35050000	35100000	0.41484	0.00616	0.47632
1	703	409	14	843	21212	571	22573	35100000	35150000	0.42424	0.01142	0.45146
1	704	413	13	864	21580	512	23671	35150000	35200000	0.4316	0.01024	0.47342
1	705	384	12	844	20786	535	22868	35200000	35250000	0.41572	0.0107	0.45736
1	706	404	11	858	22317	451	24245	35250000	35300000	0.44634	0.00902	0.4849
1	707	400	10	856	21067	390	23279	35300000	35350000	0.42134	0.0078	0.46558
1	708	399	11	856	22243	528	23618	35350000	35400000	0.44486	0.01056	0.47236
1	709	425	14	883	25203	539	25921	35400000	35450000	0.50406	0.01078	0.51842
1	710	434	17	913	26571	1024	26593	35450000	35500000	0.53142	0.02048	0.53186
1	711	408	7	868	21636	271	24531	35500000	35550000	0.43272	0.00542	0.49062
1	712	427	16	902	23381	731	26025	35550000	35600000	0.46762	0.01462	0.5205
1	713	399	14	888	21622	558	24198	35600000	35650000	0.43244	0.01116	0.48396
1	714	417	20	903	22664	950	25036	35650000	35700000	0.45328	0.019	0.50072
1	715	429	14	895	23989	954	25863	35700000	35750000	0.47978	0.01908	0.51726
1	716	426	12	895	23688	477	25336	35750000	35800000	0.47376	0.00954	0.50672
1	717	429	22	904	25535	906	27002	35800000	35850000	0.5107	0.01812	0.54004
1	718	446	13	922	25460	505	27346	35850000	35900000	0.5092	0.0101	0.54692
1	719	412	8	892	22412	304	24745	35900000	35950000	0.44824	0.00608	0.4949
1	720	383	8	856	20663	541	23932	35950000	36000000	0.41326	0.01082	0.47864
1	721	418	15	891	23913	846	24956	36000000	36050000	0.47826	0.01692	0.49912
1	722	430	7	891	23654	338	25183	36050000	36100000	0.47308	0.00676	0.50366
1	723	426	16	898	23181	669	25201	36100000	36150000	0.46362	0.01338	0.50402
1	724	402	10	868	21674	402	23981	36150000	36200000	0.43348	0.00804	0.47962
1	725	418	11	901	23133	522	24009	36200000	36250000	0.46266	0.01044	0.48018
1	726	431	14	907	24440	589	25566	36250000	36300000	0.4888	0.01178	0.51132
1	727	419	10	876	24311	393	25149	36300000	36350000	0.48622	0.00786	0.50298
1	728	396	11	889	21769	477	23277	36350000	36400000	0.43538	0.00954	0.46554
1	729	428	16	908	25210	792	27511	36400000	36450000	0.5042	0.01584	0.55022
1	730	440	12	915	25823	480	26496	36450000	36500000	0.51646	0.0096	0.52992
1	731	462	19	908	26898	747	26969	36500000	36550000	0.53796	0.01494	0.53938
1	732	403	9	864	22466	360	24435	36550000	36600000	0.44932	0.0072	0.4887
1	733	415	7	886	21689	284	24001	36600000	36650000	0.43378	0.00568	0.48002
1	734	437	11	894	22024	426	24370	36650000	36700000	0.44048	0.00852	0.4874
1	735	429	16	920	23164	700	25134	36700000	36750000	0.46328	0.014	0.50268
1	736	401	6	897	21685	237	24308	36750000	36800000	0.4337	0.00474	0.48616
1	737	445	14	897	23684	528	25809	36800000	36850000	0.47368	0.01056	0.51618
1	738	409	16	891	23311	754	24780	36850000	36900000	0.46622	0.01508	0.4956
1	739	396	8	893	22084	308	24078	36900000	36950000	0.44168	0.00616	0.48156
1	740	409	16	900	22635	692	25363	36950000	37000000	0.4527	0.01384	0.50726
1	741	410	10	847	23231	1077	25155	37000000	37050000	0.46462	0.02154	0.5031
1	742	417	13	868	22458	565	23778	37050000	37100000	0.44916	0.0113	0.47556
1	743	412	13	893	22110	496	24050	37100000	37150000	0.4422	0.00992	0.481
1	744	419	11	862	21682	438	24196	37150000	37200000	0.43364	0.00876	0.48392
1	745	407	9	894	21037	346	24143	37200000	37250000	0.42074	0.00692	0.48286
1	746	403	12	858	22082	491	24279	37250000	37300000	0.44164	0.00982	0.48558
1	747	416	10	898	22058	383	25132	37300000	37350000	0.44116	0.00766	0.50264
1	748	415	7	884	22023	257	24429	37350000	37400000	0.44046	0.00514	0.48858
1	749	393	13	857	21155	503	23685	37400000	37450000	0.4231	0.01006	0.4737
1	750	422	14	898	23303	542	24649	37450000	37500000	0.46606	0.01084	0.49298
1	751	409	15	877	22916	602	24603	37500000	37550000	0.45832	0.01204	0.49206
1	752	413	17	851	21710	646	23975	37550000	37600000	0.4342	0.01292	0.4795
1	753	376	7	872	20661	319	23236	37600000	37650000	0.41322	0.00638	0.46472
1	754	391	15	830	20891	586	24143	37650000	37700000	0.41782	0.01172	0.48286
1	755	427	9	884	21642	329	24160	37700000	37750000	0.43284	0.00658	0.4832
1	756	393	14	865	21595	553	24109	37750000	37800000	0.4319	0.01106	0.48218
1	757	395	16	907	22266	644	25640	37800000	37850000	0.44532	0.01288	0.5128
1	758	399	19	909	21436	744	24395	37850000	37900000	0.42872	0.01488	0.4879
1	759	404	17	885	22059	651	24206	37900000	37950000	0.44118	0.01302	0.48412
1	760	408	12	900	23212	491	25403	37950000	38000000	0.46424	0.00982	0.50806
1	761	420	10	861	21875	379	24032	38000000	38050000	0.4375	0.00758	0.48064
1	762	398	5	886	21075	188	24144	38050000	38100000	0.4215	0.00376	0.48288
1	763	397	15	873	21750	635	24098	38100000	38150000	0.435	0.0127	0.48196
1	764	389	10	875	21133	416	24395	38150000	38200000	0.42266	0.00832	0.4879
1	765	409	11	883	21589	447	24374	38200000	38250000	0.43178	0.00894	0.48748
1	766	420	16	874	22539	625	25028	38250000	38300000	0.45078	0.0125	0.50056
1	767	429	9	920	22811	326	24557	38300000	38350000	0.45622	0.00652	0.49114
1	768	427	12	869	23071	454	23638	38350000	38400000	0.46142	0.00908	0.47276
1	769	426	9	888	22751	392	24036	38400000	38450000	0.45502	0.00784	0.48072
1	770	439	11	892	23247	377	24480	38450000	38500000	0.46494	0.00754	0.4896
1	771	421	16	866	23878	614	25695	38500000	38550000	0.47756	0.01228	0.5139
1	772	389	15	852	21997	615	23973	38550000	38600000	0.43994	0.0123	0.47946
1	773	424	17	889	23177	655	24935	38600000	38650000	0.46354	0.0131	0.4987
1	774	416	8	877	22295	306	24511	38650000	38700000	0.4459	0.00612	0.49022
1	775	418	9	880	21345	431	24215	38700000	38750000	0.4269	0.00862	0.4843
1	776	406	16	892	22364	700	25333	38750000	38800000	0.44728	0.014	0.50666
1	777	415	11	879	22617	434	24196	38800000	38850000	0.45234	0.00868	0.48392
1	778	378	10	864	19909	443	24471	38850000	38900000	0.39818	0.00886	0.48942
1	779	398	12	867	21592	484	24700	38900000	38950000	0.43184	0.00968	0.494
1	780	415	11	894	21514	461	23839	38950000	39000000	0.43028	0.00922	0.47678
1	781	426	7	916	22582	390	25729	39000000	39050000	0.45164	0.0078	0.51458
1	782	398	12	864	21358	505	23750	39050000	39100000	0.42716	0.0101	0.475
1	783	436	11	844	22675	435	23569	39100000	39150000	0.4535	0.0087	0.47138
1	784	430	15	921	22375	603	24809	39150000	39200000	0.4475	0.01206	0.49618
1	785	425	11	900	22102	405	24165	39200000	39250000	0.44204	0.0081	0.4833
1	786	426	14	895	24112	530	25684	39250000	39300000	0.48224	0.0106	0.51368
1	787	423	9	922	24127	408	25616	39300000	39350000	0.48254	0.00816	0.51232
1	788	435	16	893	23705	656	24742	39350000	39400000	0.4741	0.01312	0.49484
1	789	420	8	896	22798	338	25008	39400000	39450000	0.45596	0.00676	0.50016
1	790	422	10	875	22949	436	24304	39450000	39500000	0.45898	0.00872	0.48608
1	791	414	14	902	23002	604	25077	39500000	39550000	0.46004	0.01208	0.50154
1	792	391	6	851	21230	222	23566	39550000	39600000	0.4246	0.00444	0.47132
1	793	422	9	924	22953	359	24511	39600000	39650000	0.45906	0.00718	0.49022
1	794	393	13	877	21769	511	24194	39650000	39700000	0.43538	0.01022	0.48388
1	795	421	19	909	23673	742	24981	39700000	39750000	0.47346	0.01484	0.49962
1	796	412	8	898	22811	331	25098	39750000	39800000	0.45622	0.00662	0.50196
1	797	426	10	899	24084	408	25213	39800000	39850000	0.48168	0.00816	0.50426
1	798	441	12	922	23547	463	25702	39850000	39900000	0.47094	0.00926	0.51404
1	799	428	10	911	24444	486	26115	39900000	39950000	0.48888	0.00972	0.5223
1	800	446	11	913	24622	422	26982	39950000	40000000	0.49244	0.00844	0.53964
1	801	408	8	918	22221	314	25052	40000000	40050000	0.44442	0.00628	0.50104
1	802	441	15	889	22939	573	24457	40050000	40100000	0.45878	0.01146	0.48914
1	803	426	9	885	23810	395	24972	40100000	40150000	0.4762	0.0079	0.49944
1	804	434	13	877	23949	525	24748	40150000	40200000	0.47898	0.0105	0.49496
1	805	446	8	916	23593	309	26371	40200000	40250000	0.47186	0.00618	0.52742
1	806	387	8	901	22700	297	25271	40250000	40300000	0.454	0.00594	0.50542
1	807	421	8	884	22777	314	24374	40300000	40350000	0.45554	0.00628	0.48748
1	808	411	10	909	22724	393	24614	40350000	40400000	0.45448	0.00786	0.49228
1	809	431	10	912	22349	390	24230	40400000	40450000	0.44698	0.0078	0.4846
1	810	406	12	892	22065	468	25288	40450000	40500000	0.4413	0.00936	0.50576
1	811	431	12	896	23040	462	24332	40500000	40550000	0.4608	0.00924	0.48664
1	812	410	14	910	23310	590	25711	40550000	40600000	0.4662	0.0118	0.51422
1	813	415	24	911	23849	949	25924	40600000	40650000	0.47698	0.01898	0.51848
1	814	427	13	911	25845	564	26140	40650000	40700000	0.5169	0.01128	0.5228
1	815	420	22	900	23772	821	26010	40700000	40750000	0.47544	0.01642	0.5202
1	816	414	14	891	22716	593	24531	40750000	40800000	0.45432	0.01186	0.49062
1	817	396	13	844	21123	504	23320	40800000	40850000	0.42246	0.01008	0.4664
1	818	408	12	906	22128	435	24811	40850000	40900000	0.44256	0.0087	0.49622
1	819	426	12	926	23376	465	25559	40900000	40950000	0.46752	0.0093	0.51118
1	820	428	13	892	23629	697	25383	40950000	41000000	0.47258	0.01394	0.50766
1	821	438	15	872	24053	609	25794	41000000	41050000	0.48106	0.01218	0.51588
1	822	427	14	915	23243	621	25373	41050000	41100000	0.46486	0.01242	0.50746
1	823	387	11	879	21507	449	24352	41100000	41150000	0.43014	0.00898	0.48704
1	824	441	8	910	24479	400	25823	41150000	41200000	0.48958	0.008	0.51646
1	825	421	14	900	22774	712	24881	41200000	41250000	0.45548	0.01424	0.49762
1	826	418	7	851	23040	290	24002	41250000	41300000	0.4608	0.0058	0.48004
1	827	407	10	855	21706	415	24507	41300000	41350000	0.43412	0.0083	0.49014
1	828	424	12	884	21567	456	24459	41350000	41400000	0.43134	0.00912	0.48918
1	829	416	14	907	23253	520	24715	41400000	41450000	0.46506	0.0104	0.4943
1	830	416	8	880	23359	293	25402	41450000	41500000	0.46718	0.00586	0.50804
1	831	427	9	893	22167	351	24174	41500000	41550000	0.44334	0.00702	0.48348
1	832	414	15	888	23363	567	25755	41550000	41600000	0.46726	0.01134	0.5151
1	833	411	16	895	23597	622	25564	41600000	41650000	0.47194	0.01244	0.51128
1	834	408	11	882	23122	470	25528	41650000	41700000	0.46244	0.0094	0.51056
1	835	396	14	895	22289	608	25151	41700000	41750000	0.44578	0.01216	0.50302
1	836	415	8	861	21928	355	23727	41750000	41800000	0.43856	0.0071	0.47454
1	837	389	15	905	22400	573	25302	41800000	41850000	0.448	0.01146	0.50604
1	838	411	10	826	23192	390	23991	41850000	41900000	0.46384	0.0078	0.47982
1	839	422	14	893	22952	522	24937	41900000	41950000	0.45904	0.01044	0.49874
1	840	370	9	836	21335	349	24065	41950000	42000000	0.4267	0.00698	0.4813
1	841	397	8	814	21009	301	22377	42000000	42050000	0.42018	0.00602	0.44754
1	842	412	13	868	21472	507	24596	42050000	42100000	0.42944	0.01014	0.49192
1	843	427	10	889	23022	553	24916	42100000	42150000	0.46044	0.01106	0.49832
1	844	423	4	908	22446	144	24966	42150000	42200000	0.44892	0.00288	0.49932
1	845	407	12	874	21864	489	24683	42200000	42250000	0.43728	0.00978	0.49366
1	846	449	14	888	23808	554	24569	42250000	42300000	0.47616	0.01108	0.49138
1	847	427	9	882	22029	356	24375	42300000	42350000	0.44058	0.00712	0.4875
1	848	427	13	875	23403	676	24884	42350000	42400000	0.46806	0.01352	0.49768
1	849	436	16	906	22122	633	25490	42400000	42450000	0.44244	0.01266	0.5098
1	850	404	11	896	22317	493	24637	42450000	42500000	0.44634	0.00986	0.49274
1	851	368	16	858	21027	605	24230	42500000	42550000	0.42054	0.0121	0.4846
1	852	418	16	868	22582	671	24907	42550000	42600000	0.45164	0.01342	0.49814
1	853	421	6	881	22476	226	24083	42600000	42650000	0.44952	0.00452	0.48166
1	854	391	8	883	21948	301	25160	42650000	42700000	0.43896	0.00602	0.5032
1	855	383	15	866	20844	661	24209	42700000	42750000	0.41688	0.01322	0.48418
1	856	440	11	914	23779	648	26096	42750000	42800000	0.47558	0.01296	0.52192
1	857	436	17	910	24283	677	24976	42800000	42850000	0.48566	0.01354	0.49952
1	858	395	10	895	21291	540	24574	42850000	42900000	0.42582	0.0108	0.49148
1	859	411	11	875	22706	391	24686	42900000	42950000	0.45412	0.00782	0.49372
1	860	413	10	872	23353	397	26066	42950000	43000000	0.46706	0.00794	0.52132
1	861	424	14	861	23813	698	25629	43000000	43050000	0.47626	0.01396	0.51258
1	862	411	15	911	21782	582	25212	43050000	43100000	0.43564	0.01164	0.50424
1	863	428	9	917	22420	350	24955	43100000	43150000	0.4484	0.007	0.4991
1	864	386	13	886	21351	506	24566	43150000	43200000	0.42702	0.01012	0.49132
1	865	414	14	866	24203	519	25261	43200000	43250000	0.48406	0.01038	0.50522
1	866	414	18	888	23656	1030	25683	43250000	43300000	0.47312	0.0206	0.51366
1	867	397	11	892	21494	621	23727	43300000	43350000	0.42988	0.01242	0.47454
1	868	411	11	914	22640	672	25274	43350000	43400000	0.4528	0.01344	0.50548
1	869	420	10	884	22087	405	24462	43400000	43450000	0.44174	0.0081	0.48924
1	870	399	10	886	21427	395	23221	43450000	43500000	0.42854	0.0079	0.46442
1	871	398	20	873	22203	762	24541	43500000	43550000	0.44406	0.01524	0.49082
1	872	386	19	893	21242	722	24268	43550000	43600000	0.42484	0.01444	0.48536
1	873	397	21	903	23866	1001	25643	43600000	43650000	0.47732	0.02002	0.51286
1	874	406	7	860	20882	257	23670	43650000	43700000	0.41764	0.00514	0.4734
1	875	406	12	913	22894	449	24621	43700000	43750000	0.45788	0.00898	0.49242
1	876	385	8	856	20271	335	23792	43750000	43800000	0.40542	0.0067	0.47584
1	877	384	9	889	19353	346	22791	43800000	43850000	0.38706	0.00692	0.45582
1	878	402	8	872	20226	366	23356	43850000	43900000	0.40452	0.00732	0.46712
1	879	404	14	869	23463	669	24883	43900000	43950000	0.46926	0.01338	0.49766
1	880	390	8	846	21881	293	24085	43950000	44000000	0.43762	0.00586	0.4817
1	881	403	11	856	22453	427	23474	44000000	44050000	0.44906	0.00854	0.46948
1	882	420	14	863	24009	618	25106	44050000	44100000	0.48018	0.01236	0.50212
1	883	422	8	874	22399	314	24056	44100000	44150000	0.44798	0.00628	0.48112
1	884	427	19	875	23252	721	24917	44150000	44200000	0.46504	0.01442	0.49834
1	885	408	16	890	23146	627	25645	44200000	44250000	0.46292	0.01254	0.5129
1	886	395	12	850	21775	498	23416	44250000	44300000	0.4355	0.00996	0.46832
1	887	383	13	854	20915	474	23452	44300000	44350000	0.4183	0.00948	0.46904
1	888	383	12	837	21268	823	23133	44350000	44400000	0.42536	0.01646	0.46266
1	889	393	9	896	21942	371	24663	44400000	44450000	0.43884	0.00742	0.49326
1	890	401	5	889	22753	206	24938	44450000	44500000	0.45506	0.00412	0.49876
1	891	409	10	916	22441	395	25779	44500000	44550000	0.44882	0.0079	0.51558
1	892	403	8	871	21552	337	24059	44550000	44600000	0.43104	0.00674	0.48118
1	893	421	14	862	23428	582	24218	44600000	44650000	0.46856	0.01164	0.48436
1	894	422	16	882	22798	572	24940	44650000	44700000	0.45596	0.01144	0.4988
1	895	393	12	849	20532	516	23041	44700000	44750000	0.41064	0.01032	0.46082
1	896	420	6	893	21596	222	24705	44750000	44800000	0.43192	0.00444	0.4941
1	897	402	10	895	21854	392	23866	44800000	44850000	0.43708	0.00784	0.47732
1	898	414	11	878	22224	422	24653	44850000	44900000	0.44448	0.00844	0.49306
1	899	402	8	854	21815	295	24436	44900000	44950000	0.4363	0.0059	0.48872
1	900	425	8	852	22232	321	23411	44950000	45000000	0.44464	0.00642	0.46822
1	901	396	14	888	20603	637	23811	45000000	45050000	0.41206	0.01274	0.47622
1	902	391	5	888	20078	175	22842	45050000	45100000	0.40156	0.0035	0.45684
1	903	395	6	872	20827	232	23233	45100000	45150000	0.41654	0.00464	0.46466
1	904	401	9	864	21476	332	22853	45150000	45200000	0.42952	0.00664	0.45706
1	905	416	9	905	20829	332	24171	45200000	45250000	0.41658	0.00664	0.48342
1	906	379	25	845	24240	2637	25976	45250000	45300000	0.4848	0.05274	0.51952
1	907	409	10	880	22583	386	24361	45300000	45350000	0.45166	0.00772	0.48722
1	908	443	13	939	24338	528	25044	45350000	45400000	0.48676	0.01056	0.50088
1	909	415	20	885	24046	775	25898	45400000	45450000	0.48092	0.0155	0.51796
1	910	416	16	880	22464	622	24830	45450000	45500000	0.44928	0.01244	0.4966
1	911	399	12	888	21315	527	24961	45500000	45550000	0.4263	0.01054	0.49922
1	912	410	15	910	23460	570	25275	45550000	45600000	0.4692	0.0114	0.5055
1	913	369	12	873	21204	485	25544	45600000	45650000	0.42408	0.0097	0.51088
1	914	411	17	859	24246	668	25268	45650000	45700000	0.48492	0.01336	0.50536
1	915	418	11	906	22604	433	24901	45700000	45750000	0.45208	0.00866	0.49802
1	916	408	10	889	22169	393	24266	45750000	45800000	0.44338	0.00786	0.48532
1	917	419	9	914	21553	365	24636	45800000	45850000	0.43106	0.0073	0.49272
1	918	439	16	896	24423	735	26193	45850000	45900000	0.48846	0.0147	0.52386
1	919	435	15	902	24485	584	25451	45900000	45950000	0.4897	0.01168	0.50902
1	920	402	6	924	21087	238	23940	45950000	46000000	0.42174	0.00476	0.4788
1	921	403	12	918	21747	431	24638	46000000	46050000	0.43494	0.00862	0.49276
1	922	416	8	919	23050	267	25770	46050000	46100000	0.461	0.00534	0.5154
1	923	436	13	890	24162	504	25266	46100000	46150000	0.48324	0.01008	0.50532
1	924	439	10	874	24817	362	25831	46150000	46200000	0.49634	0.00724	0.51662
1	925	431	17	888	24337	647	25507	46200000	46250000	0.48674	0.01294	0.51014
1	926	417	7	894	22315	354	24474	46250000	46300000	0.4463	0.00708	0.48948
1	927	409	17	886	23683	696	25398	46300000	46350000	0.47366	0.01392	0.50796
1	928	414	12	883	23939	593	25990	46350000	46400000	0.47878	0.01186	0.5198
1	929	415	12	861	21351	443	23921	46400000	46450000	0.42702	0.00886	0.47842
1	930	396	6	906	21695	214	24822	46450000	46500000	0.4339	0.00428	0.49644
1	931	437	10	899	24111	373	25261	46500000	46550000	0.48222	0.00746	0.50522
1	932	413	12	925	23900	452	26236	46550000	46600000	0.478	0.00904	0.52472
1	933	418	8	895	21987	293	23580	46600000	46650000	0.43974	0.00586	0.4716
1	934	424	6	872	22230	233	23756	46650000	46700000	0.4446	0.00466	0.47512
1	935	412	7	875	22740	257	24581	46700000	46750000	0.4548	0.00514	0.49162
1	936	442	6	885	23213	237	24855	46750000	46800000	0.46426	0.00474	0.4971
1	937	413	7	892	21098	264	23797	46800000	46850000	0.42196	0.00528	0.47594
1	938	406	7	877	21064	268	23678	46850000	46900000	0.42128	0.00536	0.47356
1	939	420	12	878	21835	448	23967	46900000	46950000	0.4367	0.00896	0.47934
1	940	402	10	873	22284	393	24555	46950000	47000000	0.44568	0.00786	0.4911
1	941	429	9	909	22774	363	24831	47000000	47050000	0.45548	0.00726	0.49662
1	942	437	8	885	22571	329	24142	47050000	47100000	0.45142	0.00658	0.48284
1	943	434	10	895	23430	411	25175	47100000	47150000	0.4686	0.00822	0.5035
1	944	408	9	899	23135	336	25364	47150000	47200000	0.4627	0.00672	0.50728
1	945	406	22	857	22800	1396	25933	47200000	47250000	0.456	0.02792	0.51866
1	946	396	3	854	20509	130	23100	47250000	47300000	0.41018	0.0026	0.462
1	947	396	17	845	21927	748	24295	47300000	47350000	0.43854	0.01496	0.4859
1	948	406	8	868	21403	371	24422	47350000	47400000	0.42806	0.00742	0.48844
1	949	393	4	890	20664	156	23641	47400000	47450000	0.41328	0.00312	0.47282
1	950	412	9	858	21784	329	23332	47450000	47500000	0.43568	0.00658	0.46664
1	951	400	13	889	22522	559	25031	47500000	47550000	0.45044	0.01118	0.50062
1	952	409	15	821	22065	762	23939	47550000	47600000	0.4413	0.01524	0.47878
1	953	404	11	865	21097	480	23492	47600000	47650000	0.42194	0.0096	0.46984
1	954	405	10	879	21317	375	24870	47650000	47700000	0.42634	0.0075	0.4974
1	955	424	11	902	25280	432	25412	47700000	47750000	0.5056	0.00864	0.50824
1	956	434	10	934	25194	437	26192	47750000	47800000	0.50388	0.00874	0.52384
1	957	441	15	916	24503	634	25760	47800000	47850000	0.49006	0.01268	0.5152
1	958	419	7	915	21960	267	24903	47850000	47900000	0.4392	0.00534	0.49806
1	959	400	10	893	21743	467	24236	47900000	47950000	0.43486	0.00934	0.48472
1	960	404	15	855	21746	588	23116	47950000	48000000	0.43492	0.01176	0.46232
1	961	433	6	889	21986	221	23837	48000000	48050000	0.43972	0.00442	0.47674
1	962	385	10	869	20881	396	23996	48050000	48100000	0.41762	0.00792	0.47992
1	963	420	17	897	22709	672	25375	48100000	48150000	0.45418	0.01344	0.5075
1	964	423	14	884	24131	554	24925	48150000	48200000	0.48262	0.01108	0.4985
1	965	415	9	838	22540	327	23150	48200000	48250000	0.4508	0.00654	0.463
1	966	402	14	892	21050	586	25103	48250000	48300000	0.421	0.01172	0.50206
1	967	417	9	898	22176	335	25234	48300000	48350000	0.44352	0.0067	0.50468
1	968	431	11	864	22189	429	24007	48350000	48400000	0.44378	0.00858	0.48014
1	969	400	5	872	20217	205	23047	48400000	48450000	0.40434	0.0041	0.46094
1	970	420	7	877	22527	303	24481	48450000	48500000	0.45054	0.00606	0.48962
1	971	416	8	864	22687	304	24566	48500000	48550000	0.45374	0.00608	0.49132
1	972	408	12	902	21947	446	24617	48550000	48600000	0.43894	0.00892	0.49234
1	973	389	10	871	21780	573	24285	48600000	48650000	0.4356	0.01146	0.4857
1	974	368	8	852	20139	336	23915	48650000	48700000	0.40278	0.00672	0.4783
1	975	400	15	858	22127	684	24874	48700000	48750000	0.44254	0.01368	0.49748
1	976	392	11	835	21659	474	24378	48750000	48800000	0.43318	0.00948	0.48756
1	977	418	19	854	24825	920	25564	48800000	48850000	0.4965	0.0184	0.51128
1	978	421	12	869	25700	590	26943	48850000	48900000	0.514	0.0118	0.53886
1	979	398	13	873	23331	1332	24562	48900000	48950000	0.46662	0.02664	0.49124
1	980	427	11	878	23273	484	24892	48950000	49000000	0.46546	0.00968	0.49784
1	981	407	7	884	21919	258	24768	49000000	49050000	0.43838	0.00516	0.49536
1	982	411	15	871	22258	574	24152	49050000	49100000	0.44516	0.01148	0.48304
1	983	449	7	913	23397	303	24868	49100000	49150000	0.46794	0.00606	0.49736
1	984	408	11	881	22573	488	24543	49150000	49200000	0.45146	0.00976	0.49086
1	985	429	15	885	22134	550	24276	49200000	49250000	0.44268	0.011	0.48552
1	986	406	11	888	21682	423	23794	49250000	49300000	0.43364	0.00846	0.47588
1	987	395	17	914	22809	741	25818	49300000	49350000	0.45618	0.01482	0.51636
1	988	425	20	874	24585	775	25756	49350000	49400000	0.4917	0.0155	0.51512
1	989	447	25	906	24347	988	25605	49400000	49450000	0.48694	0.01976	0.5121
1	990	414	10	889	22196	403	24235	49450000	49500000	0.44392	0.00806	0.4847
1	991	398	19	859	22472	726	24552	49500000	49550000	0.44944	0.01452	0.49104
1	992	402	10	883	22328	408	24670	49550000	49600000	0.44656	0.00816	0.4934
1	993	408	22	894	23928	1236	26060	49600000	49650000	0.47856	0.02472	0.5212
1	994	441	12	870	24075	459	25807	49650000	49700000	0.4815	0.00918	0.51614
1	995	404	22	869	24169	937	26420	49700000	49750000	0.48338	0.01874	0.5284
1	996	426	9	878	24231	328	26071	49750000	49800000	0.48462	0.00656	0.52142
1	997	423	18	887	25188	785	26409	49800000	49850000	0.50376	0.0157	0.52818
1	998	429	19	861	24892	864	25437	49850000	49900000	0.49784	0.01728	0.50874
1	999	402	11	885	21844	422	24948	49900000	49950000	0.43688	0.00844	0.49896
1	1000	413	10	894	23697	382	25532	49950000	50000000	0.47394	0.00764	0.51064
1	1001	377	14	873	21106	682	24795	50000000	50050000	0.42212	0.01364	0.4959
1	1002	403	13	882	22534	622	25258	50050000	50100000	0.45068	0.01244	0.50516
1	1003	414	17	876	23817	704	26509	50100000	50150000	0.47634	0.01408	0.53018
1	1004	414	11	878	24604	445	25945	50150000	50200000	0.49208	0.0089	0.5189
1	1005	378	7	858	21033	271	24623	50200000	50250000	0.42066	0.00542	0.49246
1	1006	421	21	866	25194	925	26525	50250000	50300000	0.50388	0.0185	0.5305
1	1007	367	5	838	20836	200	24146	50300000	50350000	0.41672	0.004	0.48292
1	1008	407	8	859	22490	413	24617	50350000	50400000	0.4498	0.00826	0.49234
1	1009	382	17	850	23123	1517	25972	50400000	50450000	0.46246	0.03034	0.51944
1	1010	384	24	865	22238	986	26310	50450000	50500000	0.44476	0.01972	0.5262
1	1011	433	18	871	24959	662	25320	50500000	50550000	0.49918	0.01324	0.5064
1	1012	444	15	886	25260	538	26011	50550000	50600000	0.5052	0.01076	0.52022
1	1013	416	10	886	22826	693	25470	50600000	50650000	0.45652	0.01386	0.5094
1	1014	423	18	898	22515	832	24900	50650000	50700000	0.4503	0.01664	0.498
1	1015	404	13	850	21668	522	23610	50700000	50750000	0.43336	0.01044	0.4722
1	1016	417	12	863	22554	478	23567	50750000	50800000	0.45108	0.00956	0.47134
1	1017	391	8	862	20642	307	23099	50800000	50850000	0.41284	0.00614	0.46198
1	1018	389	21	858	22972	860	25064	50850000	50900000	0.45944	0.0172	0.50128
1	1019	435	14	921	24906	628	25834	50900000	50950000	0.49812	0.01256	0.51668
1	1020	417	19	888	24766	752	26938	50950000	51000000	0.49532	0.01504	0.53876
1	1021	447	17	923	27694	681	28159	51000000	51050000	0.55388	0.01362	0.56318
1	1022	417	21	902	24785	890	25970	51050000	51100000	0.4957	0.0178	0.5194
1	1023	439	27	907	27280	1040	27141	51100000	51150000	0.5456	0.0208	0.54282
1	1024	414	17	912	25510	683	27120	51150000	51200000	0.5102	0.01366	0.5424
1	1025	394	18	861	24093	831	25097	51200000	51250000	0.48186	0.01662	0.50194
1	1026	396	21	871	23320	1002	25255	51250000	51300000	0.4664	0.02004	0.5051
1	1027	414	14	860	23721	655	25454	51300000	51350000	0.47442	0.0131	0.50908
1	1028	394	8	854	21047	299	24099	51350000	51400000	0.42094	0.00598	0.48198
1	1029	428	21	912	26138	797	26595	51400000	51450000	0.52276	0.01594	0.5319
1	1030	408	11	904	22738	464	26494	51450000	51500000	0.45476	0.00928	0.52988
1	1031	434	15	905	25305	624	26336	51500000	51550000	0.5061	0.01248	0.52672
1	1032	394	19	862	22579	723	25362	51550000	51600000	0.45158	0.01446	0.50724
1	1033	427	10	901	23582	418	25535	51600000	51650000	0.47164	0.00836	0.5107
1	1034	433	14	903	24446	587	25529	51650000	51700000	0.48892	0.01174	0.51058
1	1035	444	13	932	24686	515	26016	51700000	51750000	0.49372	0.0103	0.52032
1	1036	392	12	881	21724	466	24353	51750000	51800000	0.43448	0.00932	0.48706
1	1037	434	11	913	23741	484	25304	51800000	51850000	0.47482	0.00968	0.50608
1	1038	436	14	882	24746	619	25787	51850000	51900000	0.49492	0.01238	0.51574
1	1039	422	19	888	24003	745	25729	51900000	51950000	0.48006	0.0149	0.51458
1	1040	429	13	901	24288	529	25689	51950000	52000000	0.48576	0.01058	0.51378
1	1041	412	16	892	22173	674	24722	52000000	52050000	0.44346	0.01348	0.49444
1	1042	423	13	887	23250	516	24523	52050000	52100000	0.465	0.01032	0.49046
1	1043	420	13	903	24728	515	25975	52100000	52150000	0.49456	0.0103	0.5195
1	1044	426	13	876	23550	507	25838	52150000	52200000	0.471	0.01014	0.51676
1	1045	441	15	903	26099	624	26747	52200000	52250000	0.52198	0.01248	0.53494
1	1046	441	13	910	25985	501	26684	52250000	52300000	0.5197	0.01002	0.53368
1	1047	418	17	904	24522	797	26371	52300000	52350000	0.49044	0.01594	0.52742
1	1048	420	11	907	21318	479	24231	52350000	52400000	0.42636	0.00958	0.48462
1	1049	400	7	872	22473	261	23783	52400000	52450000	0.44946	0.00522	0.47566
1	1050	425	12	897	22850	558	24705	52450000	52500000	0.457	0.01116	0.4941
1	1051	423	9	901	24265	460	24605	52500000	52550000	0.4853	0.0092	0.4921
1	1052	435	16	925	24406	660	25804	52550000	52600000	0.48812	0.0132	0.51608
1	1053	413	13	867	23009	529	25237	52600000	52650000	0.46018	0.01058	0.50474
1	1054	421	8	878	23575	291	24361	52650000	52700000	0.4715	0.00582	0.48722
1	1055	431	7	890	25405	290	26348	52700000	52750000	0.5081	0.0058	0.52696
1	1056	429	13	919	24829	505	26417	52750000	52800000	0.49658	0.0101	0.52834
1	1057	428	9	917	23250	362	26267	52800000	52850000	0.465	0.00724	0.52534
1	1058	412	14	900	23224	607	24043	52850000	52900000	0.46448	0.01214	0.48086
1	1059	427	17	887	25746	836	26611	52900000	52950000	0.51492	0.01672	0.53222
1	1060	422	10	880	25627	437	26609	52950000	53000000	0.51254	0.00874	0.53218
1	1061	396	13	888	22640	510	25451	53000000	53050000	0.4528	0.0102	0.50902
1	1062	424	16	864	22764	622	23960	53050000	53100000	0.45528	0.01244	0.4792
1	1063	428	11	917	23031	521	24823	53100000	53150000	0.46062	0.01042	0.49646
1	1064	415	8	903	21780	301	24429	53150000	53200000	0.4356	0.00602	0.48858
1	1065	434	14	901	23874	659	25347	53200000	53250000	0.47748	0.01318	0.50694
1	1066	411	20	894	24893	1544	26656	53250000	53300000	0.49786	0.03088	0.53312
1	1067	403	22	910	22858	899	25878	53300000	53350000	0.45716	0.01798	0.51756
1	1068	414	18	904	22640	713	24886	53350000	53400000	0.4528	0.01426	0.49772
1	1069	429	19	874	24419	898	25425	53400000	53450000	0.48838	0.01796	0.5085
1	1070	409	16	859	22993	598	24753	53450000	53500000	0.45986	0.01196	0.49506
1	1071	438	14	903	25371	561	25751	53500000	53550000	0.50742	0.01122	0.51502
1	1072	369	9	818	20197	341	22594	53550000	53600000	0.40394	0.00682	0.45188
1	1073	416	10	887	22152	462	24508	53600000	53650000	0.44304	0.00924	0.49016
1	1074	421	14	867	22501	503	23879	53650000	53700000	0.45002	0.01006	0.47758
1	1075	400	12	874	22154	418	24490	53700000	53750000	0.44308	0.00836	0.4898
1	1076	430	6	906	23892	238	25333	53750000	53800000	0.47784	0.00476	0.50666
1	1077	415	9	868	22434	365	25378	53800000	53850000	0.44868	0.0073	0.50756
1	1078	409	11	896	21999	411	24925	53850000	53900000	0.43998	0.00822	0.4985
1	1079	433	8	895	24279	301	25758	53900000	53950000	0.48558	0.00602	0.51516
1	1080	420	7	861	24182	262	25260	53950000	54000000	0.48364	0.00524	0.5052
1	1081	413	14	865	22418	473	24544	54000000	54050000	0.44836	0.00946	0.49088
1	1082	417	17	906	23045	643	25121	54050000	54100000	0.4609	0.01286	0.50242
1	1083	417	8	861	22353	308	23964	54100000	54150000	0.44706	0.00616	0.47928
1	1084	395	12	896	21716	589	24568	54150000	54200000	0.43432	0.01178	0.49136
1	1085	408	19	930	23459	723	25428	54200000	54250000	0.46918	0.01446	0.50856
1	1086	422	17	880	22906	674	25074	54250000	54300000	0.45812	0.01348	0.50148
1	1087	426	14	851	23239	570	24859	54300000	54350000	0.46478	0.0114	0.49718
1	1088	414	11	879	23385	425	24471	54350000	54400000	0.4677	0.0085	0.48942
1	1089	427	9	872	24020	381	25302	54400000	54450000	0.4804	0.00762	0.50604
1	1090	393	11	923	22232	480	25131	54450000	54500000	0.44464	0.0096	0.50262
1	1091	404	17	888	21994	646	25369	54500000	54550000	0.43988	0.01292	0.50738
1	1092	422	8	832	22397	302	24041	54550000	54600000	0.44794	0.00604	0.48082
1	1093	432	9	880	24395	361	24286	54600000	54650000	0.4879	0.00722	0.48572
1	1094	431	11	866	22854	444	24198	54650000	54700000	0.45708	0.00888	0.48396
1	1095	427	11	891	23477	464	24809	54700000	54750000	0.46954	0.00928	0.49618
1	1096	412	10	889	21434	402	24563	54750000	54800000	0.42868	0.00804	0.49126
1	1097	420	6	888	21542	243	23627	54800000	54850000	0.43084	0.00486	0.47254
1	1098	420	16	891	21601	627	24016	54850000	54900000	0.43202	0.01254	0.48032
1	1099	415	14	878	22478	533	24129	54900000	54950000	0.44956	0.01066	0.48258
1	1100	421	10	892	22165	392	23862	54950000	55000000	0.4433	0.00784	0.47724
1	1101	409	12	858	23890	583	25007	55000000	55050000	0.4778	0.01166	0.50014
1	1102	421	12	926	22790	478	25007	55050000	55100000	0.4558	0.00956	0.50014
1	1103	431	17	908	22311	709	24091	55100000	55150000	0.44622	0.01418	0.48182
1	1104	429	11	901	23154	446	24804	55150000	55200000	0.46308	0.00892	0.49608
1	1105	426	13	913	22198	473	25252	55200000	55250000	0.44396	0.00946	0.50504
1	1106	402	13	863	22622	573	24796	55250000	55300000	0.45244	0.01146	0.49592
1	1107	403	8	891	21640	298	24695	55300000	55350000	0.4328	0.00596	0.4939
1	1108	383	5	868	19933	227	23007	55350000	55400000	0.39866	0.00454	0.46014
1	1109	451	13	920	24625	660	25269	55400000	55450000	0.4925	0.0132	0.50538
1	1110	385	6	856	20304	236	23336	55450000	55500000	0.40608	0.00472	0.46672
1	1111	425	7	865	24120	263	24881	55500000	55550000	0.4824	0.00526	0.49762
1	1112	431	14	904	24398	513	25542	55550000	55600000	0.48796	0.01026	0.51084
1	1113	409	14	903	25623	563	27486	55600000	55650000	0.51246	0.01126	0.54972
1	1114	405	17	884	23617	727	25533	55650000	55700000	0.47234	0.01454	0.51066
1	1115	419	16	910	22251	641	25381	55700000	55750000	0.44502	0.01282	0.50762
1	1116	447	10	908	23090	427	24922	55750000	55800000	0.4618	0.00854	0.49844
1	1117	427	10	882	22973	377	24916	55800000	55850000	0.45946	0.00754	0.49832
1	1118	418	10	901	21234	447	24923	55850000	55900000	0.42468	0.00894	0.49846
1	1119	418	13	851	22679	558	24898	55900000	55950000	0.45358	0.01116	0.49796
1	1120	421	8	874	22779	458	24476	55950000	56000000	0.45558	0.00916	0.48952
1	1121	409	12	865	21695	450	24182	56000000	56050000	0.4339	0.009	0.48364
1	1122	427	16	897	23988	632	25307	56050000	56100000	0.47976	0.01264	0.50614
1	1123	377	31	804	25495	5132	27868	56100000	56150000	0.5099	0.10264	0.55736
1	1124	429	14	881	23436	751	25404	56150000	56200000	0.46872	0.01502	0.50808
1	1125	416	14	868	24369	547	25383	56200000	56250000	0.48738	0.01094	0.50766
1	1126	423	12	914	23114	455	24966	56250000	56300000	0.46228	0.0091	0.49932
1	1127	419	10	927	23773	409	26435	56300000	56350000	0.47546	0.00818	0.5287
1	1128	428	26	864	25505	1068	25994	56350000	56400000	0.5101	0.02136	0.51988
1	1129	413	12	870	25349	431	26321	56400000	56450000	0.50698	0.00862	0.52642
1	1130	437	15	903	23763	585	25240	56450000	56500000	0.47526	0.0117	0.5048
1	1131	404	19	910	22963	794	25836	56500000	56550000	0.45926	0.01588	0.51672
1	1132	398	7	873	22591	282	24358	56550000	56600000	0.45182	0.00564	0.48716
1	1133	431	10	882	23613	546	25147	56600000	56650000	0.47226	0.01092	0.50294
1	1134	423	16	882	23976	565	25992	56650000	56700000	0.47952	0.0113	0.51984
1	1135	427	12	872	23119	522	24662	56700000	56750000	0.46238	0.01044	0.49324
1	1136	425	11	871	21867	435	23610	56750000	56800000	0.43734	0.0087	0.4722
1	1137	422	16	898	22048	666	25599	56800000	56850000	0.44096	0.01332	0.51198
1	1138	406	11	875	21570	464	24216	56850000	56900000	0.4314	0.00928	0.48432
1	1139	405	8	859	21958	451	23128	56900000	56950000	0.43916	0.00902	0.46256
1	1140	431	11	896	22151	417	25057	56950000	57000000	0.44302	0.00834	0.50114
1	1141	442	14	891	24125	540	24691	57000000	57050000	0.4825	0.0108	0.49382
1	1142	443	12	882	23899	432	24987	57050000	57100000	0.47798	0.00864	0.49974
1	1143	391	22	878	25479	1060	26850	57100000	57150000	0.50958	0.0212	0.537
1	1144	418	16	906	24854	608	26900	57150000	57200000	0.49708	0.01216	0.538
1	1145	426	10	886	23646	385	25354	57200000	57250000	0.47292	0.0077	0.50708
1	1146	405	12	897	23047	503	24989	57250000	57300000	0.46094	0.01006	0.49978
1	1147	438	12	910	23978	474	25888	57300000	57350000	0.47956	0.00948	0.51776
1	1148	429	13	911	22947	748	25001	57350000	57400000	0.45894	0.01496	0.50002
1	1149	409	10	907	22483	599	25122	57400000	57450000	0.44966	0.01198	0.50244
1	1150	428	9	921	23531	350	25485	57450000	57500000	0.47062	0.007	0.5097
1	1151	428	14	903	23051	505	25017	57500000	57550000	0.46102	0.0101	0.50034
1	1152	440	11	871	23371	423	24944	57550000	57600000	0.46742	0.00846	0.49888
1	1153	411	16	919	23455	610	25914	57600000	57650000	0.4691	0.0122	0.51828
1	1154	408	13	871	23319	512	23918	57650000	57700000	0.46638	0.01024	0.47836
1	1155	425	13	899	23204	466	25202	57700000	57750000	0.46408	0.00932	0.50404
1	1156	419	9	895	22708	348	25014	57750000	57800000	0.45416	0.00696	0.50028
1	1157	420	14	924	24058	870	25760	57800000	57850000	0.48116	0.0174	0.5152
1	1158	412	14	900	23234	546	25002	57850000	57900000	0.46468	0.01092	0.50004
1	1159	441	18	900	25474	673	25868	57900000	57950000	0.50948	0.01346	0.51736
1	1160	404	19	897	22173	869	24333	57950000	58000000	0.44346	0.01738	0.48666
1	1161	405	13	852	22615	547	24361	58000000	58050000	0.4523	0.01094	0.48722
1	1162	422	11	890	23711	790	25235	58050000	58100000	0.47422	0.0158	0.5047
1	1163	430	23	870	24075	1437	25870	58100000	58150000	0.4815	0.02874	0.5174
1	1164	410	13	863	21402	506	23800	58150000	58200000	0.42804	0.01012	0.476
1	1165	422	7	880	23591	323	24889	58200000	58250000	0.47182	0.00646	0.49778
1	1166	429	17	884	24168	691	24929	58250000	58300000	0.48336	0.01382	0.49858
1	1167	412	15	883	23163	681	25399	58300000	58350000	0.46326	0.01362	0.50798
1	1168	421	8	873	22726	329	24643	58350000	58400000	0.45452	0.00658	0.49286
1	1169	446	16	885	23568	616	24669	58400000	58450000	0.47136	0.01232	0.49338
1	1170	429	14	887	23202	539	24315	58450000	58500000	0.46404	0.01078	0.4863
1	1171	405	6	863	23068	287	24677	58500000	58550000	0.46136	0.00574	0.49354
1	1172	421	12	898	23265	635	24662	58550000	58600000	0.4653	0.0127	0.49324
1	1173	406	11	897	21704	489	24593	58600000	58650000	0.43408	0.00978	0.49186
1	1174	421	10	921	23104	329	25486	58650000	58700000	0.46208	0.00658	0.50972
1	1175	394	9	846	21948	349	24461	58700000	58750000	0.43896	0.00698	0.48922
1	1176	442	9	879	23157	332	25321	58750000	58800000	0.46314	0.00664	0.50642
1	1177	405	8	848	21472	330	24179	58800000	58850000	0.42944	0.0066	0.48358
1	1178	404	9	872	21464	346	23674	58850000	58900000	0.42928	0.00692	0.47348
1	1179	437	24	878	24244	891	24535	58900000	58950000	0.48488	0.01782	0.4907
1	1180	409	15	840	24824	591	25997	58950000	59000000	0.49648	0.01182	0.51994
1	1181	423	9	904	22914	338	25663	59000000	59050000	0.45828	0.00676	0.51326
1	1182	396	14	904	20868	602	24340	59050000	59100000	0.41736	0.01204	0.4868
1	1183	444	18	898	26179	709	26395	59100000	59150000	0.52358	0.01418	0.5279
1	1184	394	30	871	24561	2731	27158	59150000	59200000	0.49122	0.05462	0.54316
1	1185	439	8	843	22928	284	24537	59200000	59250000	0.45856	0.00568	0.49074
1	1186	441	12	882	23473	473	25220	59250000	59300000	0.46946	0.00946	0.5044
1	1187	437	6	892	24193	268	25570	59300000	59350000	0.48386	0.00536	0.5114
1	1188	427	16	868	23477	675	24626	59350000	59400000	0.46954	0.0135	0.49252
1	1189	413	16	892	21536	663	24475	59400000	59450000	0.43072	0.01326	0.4895
1	1190	426	11	895	22331	441	24629	59450000	59500000	0.44662	0.00882	0.49258
1	1191	412	12	873	22714	844	24864	59500000	59550000	0.45428	0.01688	0.49728
1	1192	424	9	888	22934	387	24835	59550000	59600000	0.45868	0.00774	0.4967
1	1193	434	10	864	24663	376	24869	59600000	59650000	0.49326	0.00752	0.49738
1	1194	423	8	889	22004	293	25297	59650000	59700000	0.44008	0.00586	0.50594
1	1195	426	10	885	23118	411	25210	59700000	59750000	0.46236	0.00822	0.5042
1	1196	397	6	887	20985	234	24372	59750000	59800000	0.4197	0.00468	0.48744
1	1197	398	11	889	21493	429	24737	59800000	59850000	0.42986	0.00858	0.49474
1	1198	423	21	875	23938	817	25044	59850000	59900000	0.47876	0.01634	0.50088
1	1199	411	13	863	22317	491	24193	59900000	59950000	0.44634	0.00982	0.48386
1	1200	402	13	921	23634	589	25819	59950000	60000000	0.47268	0.01178	0.51638
1	1201	403	14	869	22648	577	24821	60000000	60050000	0.45296	0.01154	0.49642
1	1202	399	9	836	21937	358	23780	60050000	60100000	0.43874	0.00716	0.4756
1	1203	409	14	883	23435	571	24231	60100000	60150000	0.4687	0.01142	0.48462
1	1204	428	11	904	22786	469	25898	60150000	60200000	0.45572	0.00938	0.51796
1	1205	456	14	905	24405	547	25181	60200000	60250000	0.4881	0.01094	0.50362
1	1206	417	12	887	24541	475	26414	60250000	60300000	0.49082	0.0095	0.52828
1	1207	422	18	897	26190	732	27484	60300000	60350000	0.5238	0.01464	0.54968
1	1208	401	12	868	22692	509	25528	60350000	60400000	0.45384	0.01018	0.51056
1	1209	406	15	843	22838	759	25244	60400000	60450000	0.45676	0.01518	0.50488
1	1210	419	9	877	23296	346	24918	60450000	60500000	0.46592	0.00692	0.49836
1	1211	429	11	849	25299	985	25737	60500000	60550000	0.50598	0.0197	0.51474
1	1212	408	16	894	25011	986	27107	60550000	60600000	0.50022	0.01972	0.54214
1	1213	455	17	907	24196	798	25800	60600000	60650000	0.48392	0.01596	0.516
1	1214	420	11	882	23858	415	25717	60650000	60700000	0.47716	0.0083	0.51434
1	1215	429	20	911	25630	1242	27247	60700000	60750000	0.5126	0.02484	0.54494
1	1216	406	10	893	22900	428	26468	60750000	60800000	0.458	0.00856	0.52936
1	1217	409	9	873	24423	373	25885	60800000	60850000	0.48846	0.00746	0.5177
1	1218	430	20	893	25067	855	26502	60850000	60900000	0.50134	0.0171	0.53004
1	1219	413	8	858	22454	321	24795	60900000	60950000	0.44908	0.00642	0.4959
1	1220	413	14	875	23905	570	25761	60950000	61000000	0.4781	0.0114	0.51522
1	1221	436	20	901	24437	843	26403	61000000	61050000	0.48874	0.01686	0.52806
1	1222	402	17	854	22861	645	24680	61050000	61100000	0.45722	0.0129	0.4936
1	1223	422	13	866	22613	502	24564	61100000	61150000	0.45226	0.01004	0.49128
1	1224	428	12	881	23122	478	25459	61150000	61200000	0.46244	0.00956	0.50918
1	1225	428	11	884	22553	423	25470	61200000	61250000	0.45106	0.00846	0.5094
1	1226	418	12	906	23215	483	25903	61250000	61300000	0.4643	0.00966	0.51806
1	1227	404	14	906	22965	468	25519	61300000	61350000	0.4593	0.00936	0.51038
1	1228	401	9	862	21883	368	24061	61350000	61400000	0.43766	0.00736	0.48122
1	1229	410	13	878	22558	582	24298	61400000	61450000	0.45116	0.01164	0.48596
1	1230	421	13	928	22405	513	25228	61450000	61500000	0.4481	0.01026	0.50456
1	1231	436	20	921	24771	776	26283	61500000	61550000	0.49542	0.01552	0.52566
1	1232	443	18	884	27687	701	27129	61550000	61600000	0.55374	0.01402	0.54258
1	1233	447	13	928	24750	498	26253	61600000	61650000	0.495	0.00996	0.52506
1	1234	412	27	926	24347	1094	26960	61650000	61700000	0.48694	0.02188	0.5392
1	1235	449	23	902	26901	917	26898	61700000	61750000	0.53802	0.01834	0.53796
1	1236	424	13	898	24884	619	25905	61750000	61800000	0.49768	0.01238	0.5181
1	1237	448	11	925	25774	462	26314	61800000	61850000	0.51548	0.00924	0.52628
1	1238	439	11	889	24838	458	26528	61850000	61900000	0.49676	0.00916	0.53056
1	1239	401	20	879	22782	833	25642	61900000	61950000	0.45564	0.01666	0.51284
1	1240	425	16	869	24236	729	25162	61950000	62000000	0.48472	0.01458	0.50324
1	1241	381	11	859	20037	385	24176	62000000	62050000	0.40074	0.0077	0.48352
1	1242	414	6	878	22871	238	24695	62050000	62100000	0.45742	0.00476	0.4939
1	1243	422	9	892	22840	361	24485	62100000	62150000	0.4568	0.00722	0.4897
1	1244	445	21	928	26115	1098	26669	62150000	62200000	0.5223	0.02196	0.53338
1	1245	446	15	931	25668	555	27452	62200000	62250000	0.51336	0.0111	0.54904
1	1246	419	18	918	24162	753	25908	62250000	62300000	0.48324	0.01506	0.51816
1	1247	440	17	928	25936	788	27102	62300000	62350000	0.51872	0.01576	0.54204
1	1248	419	10	882	23807	417	26095	62350000	62400000	0.47614	0.00834	0.5219
1	1249	432	11	886	24818	389	26046	62400000	62450000	0.49636	0.00778	0.52092
1	1250	447	13	941	24897	619	26536	62450000	62500000	0.49794	0.01238	0.53072
1	1251	445	14	885	24357	586	25462	62500000	62550000	0.48714	0.01172	0.50924
1	1252	437	12	911	24716	570	26335	62550000	62600000	0.49432	0.0114	0.5267
1	1253	435	14	903	23125	528	24459	62600000	62650000	0.4625	0.01056	0.48918
1	1254	439	16	898	23327	644	25044	62650000	62700000	0.46654	0.01288	0.50088
1	1255	444	17	898	22734	749	24850	62700000	62750000	0.45468	0.01498	0.497
1	1256	427	10	899	22413	362	24009	62750000	62800000	0.44826	0.00724	0.48018
1	1257	416	17	887	23742	634	25323	62800000	62850000	0.47484	0.01268	0.50646
1	1258	435	8	863	23578	317	25068	62850000	62900000	0.47156	0.00634	0.50136
1	1259	407	18	892	25137	717	26032	62900000	62950000	0.50274	0.01434	0.52064
1	1260	435	18	887	26058	722	27516	62950000	63000000	0.52116	0.01444	0.55032
1	1261	399	22	861	24614	870	26352	63000000	63050000	0.49228	0.0174	0.52704
1	1262	424	15	898	26811	588	28007	63050000	63100000	0.53622	0.01176	0.56014
1	1263	411	16	844	24356	819	26687	63100000	63150000	0.48712	0.01638	0.53374
1	1264	419	14	884	23705	516	24560	63150000	63200000	0.4741	0.01032	0.4912
1	1265	410	32	875	23181	1519	25012	63200000	63250000	0.46362	0.03038	0.50024
1	1266	419	16	886	26207	925	27148	63250000	63300000	0.52414	0.0185	0.54296
1	1267	448	25	874	27810	996	27260	63300000	63350000	0.5562	0.01992	0.5452
1	1268	430	9	901	24294	349	25560	63350000	63400000	0.48588	0.00698	0.5112
1	1269	449	9	903	24961	384	26777	63400000	63450000	0.49922	0.00768	0.53554
1	1270	420	22	913	23277	958	24846	63450000	63500000	0.46554	0.01916	0.49692
1	1271	428	13	892	23269	857	25508	63500000	63550000	0.46538	0.01714	0.51016
1	1272	450	16	907	25947	663	26267	63550000	63600000	0.51894	0.01326	0.52534
1	1273	390	19	868	24155	925	25715	63600000	63650000	0.4831	0.0185	0.5143
1	1274	435	9	874	24667	348	26124	63650000	63700000	0.49334	0.00696	0.52248
1	1275	444	19	916	25634	765	26878	63700000	63750000	0.51268	0.0153	0.53756
1	1276	411	16	890	23595	601	25464	63750000	63800000	0.4719	0.01202	0.50928
1	1277	432	16	887	24280	729	25634	63800000	63850000	0.4856	0.01458	0.51268
1	1278	407	21	863	24978	1471	26040	63850000	63900000	0.49956	0.02942	0.5208
1	1279	442	21	919	28565	1037	29468	63900000	63950000	0.5713	0.02074	0.58936
1	1280	428	22	856	25930	850	26379	63950000	64000000	0.5186	0.017	0.52758
1	1281	428	27	913	27376	1111	28250	64000000	64050000	0.54752	0.02222	0.565
1	1282	412	13	907	23224	516	25219	64050000	64100000	0.46448	0.01032	0.50438
1	1283	411	10	894	21927	398	24981	64100000	64150000	0.43854	0.00796	0.49962
1	1284	431	12	906	23221	444	24243	64150000	64200000	0.46442	0.00888	0.48486
1	1285	404	9	900	22141	341	24171	64200000	64250000	0.44282	0.00682	0.48342
1	1286	435	18	929	23136	703	25224	64250000	64300000	0.46272	0.01406	0.50448
1	1287	448	11	881	24320	429	25619	64300000	64350000	0.4864	0.00858	0.51238
1	1288	422	14	907	22405	559	25471	64350000	64400000	0.4481	0.01118	0.50942
1	1289	423	18	865	22927	696	24725	64400000	64450000	0.45854	0.01392	0.4945
1	1290	420	12	907	23756	512	25478	64450000	64500000	0.47512	0.01024	0.50956
1	1291	423	17	880	24085	620	26103	64500000	64550000	0.4817	0.0124	0.52206
1	1292	431	13	887	24065	496	25409	64550000	64600000	0.4813	0.00992	0.50818
1	1293	428	11	876	23882	488	24847	64600000	64650000	0.47764	0.00976	0.49694
1	1294	420	18	883	24908	615	27490	64650000	64700000	0.49816	0.0123	0.5498
1	1295	419	10	862	23090	375	25577	64700000	64750000	0.4618	0.0075	0.51154
1	1296	439	9	885	23489	341	25622	64750000	64800000	0.46978	0.00682	0.51244
1	1297	402	8	862	22243	378	24231	64800000	64850000	0.44486	0.00756	0.48462
1	1298	424	13	869	24820	487	25796	64850000	64900000	0.4964	0.00974	0.51592
1	1299	434	12	883	24383	834	25489	64900000	64950000	0.48766	0.01668	0.50978
1	1300	430	8	906	23953	298	25515	64950000	65000000	0.47906	0.00596	0.5103
1	1301	441	14	910	24383	549	26023	65000000	65050000	0.48766	0.01098	0.52046
1	1302	435	12	922	23605	457	24889	65050000	65100000	0.4721	0.00914	0.49778
1	1303	450	10	887	24392	427	24970	65100000	65150000	0.48784	0.00854	0.4994
1	1304	419	15	871	23020	574	25121	65150000	65200000	0.4604	0.01148	0.50242
1	1305	433	23	844	25102	959	26445	65200000	65250000	0.50204	0.01918	0.5289
1	1306	404	15	884	25093	563	27185	65250000	65300000	0.50186	0.01126	0.5437
1	1307	426	9	891	23728	407	24510	65300000	65350000	0.47456	0.00814	0.4902
1	1308	392	18	885	21932	696	24694	65350000	65400000	0.43864	0.01392	0.49388
1	1309	412	16	890	23281	649	25801	65400000	65450000	0.46562	0.01298	0.51602
1	1310	426	22	924	24147	920	25651	65450000	65500000	0.48294	0.0184	0.51302
1	1311	435	11	873	23640	433	24834	65500000	65550000	0.4728	0.00866	0.49668
1	1312	415	12	900	21953	471	24202	65550000	65600000	0.43906	0.00942	0.48404
1	1313	430	18	920	23446	747	25040	65600000	65650000	0.46892	0.01494	0.5008
1	1314	418	14	874	23257	537	25279	65650000	65700000	0.46514	0.01074	0.50558
1	1315	440	16	889	24830	659	25748	65700000	65750000	0.4966	0.01318	0.51496
1	1316	421	16	895	24594	781	25790	65750000	65800000	0.49188	0.01562	0.5158
1	1317	422	18	882	23751	889	25451	65800000	65850000	0.47502	0.01778	0.50902
1	1318	433	14	902	24461	526	25083	65850000	65900000	0.48922	0.01052	0.50166
1	1319	384	10	846	21662	416	24245	65900000	65950000	0.43324	0.00832	0.4849
1	1320	435	11	899	24605	606	26091	65950000	66000000	0.4921	0.01212	0.52182
1	1321	382	10	832	21716	392	25039	66000000	66050000	0.43432	0.00784	0.50078
1	1322	420	18	905	26759	684	27823	66050000	66100000	0.53518	0.01368	0.55646
1	1323	387	9	848	21125	431	24287	66100000	66150000	0.4225	0.00862	0.48574
1	1324	427	8	891	22994	311	25394	66150000	66200000	0.45988	0.00622	0.50788
1	1325	393	15	870	22819	600	25293	66200000	66250000	0.45638	0.012	0.50586
1	1326	441	19	883	25583	745	26203	66250000	66300000	0.51166	0.0149	0.52406
1	1327	448	16	896	24902	719	26778	66300000	66350000	0.49804	0.01438	0.53556
1	1328	410	10	912	24588	513	26670	66350000	66400000	0.49176	0.01026	0.5334
1	1329	418	18	853	24114	803	25641	66400000	66450000	0.48228	0.01606	0.51282
1	1330	430	22	894	26186	853	27372	66450000	66500000	0.52372	0.01706	0.54744
1	1331	404	19	874	24384	715	26672	66500000	66550000	0.48768	0.0143	0.53344
1	1332	430	14	876	24713	635	26265	66550000	66600000	0.49426	0.0127	0.5253
1	1333	430	16	894	24426	668	25981	66600000	66650000	0.48852	0.01336	0.51962
1	1334	414	9	850	23289	373	24167	66650000	66700000	0.46578	0.00746	0.48334
1	1335	433	10	882	23713	390	26051	66700000	66750000	0.47426	0.0078	0.52102
1	1336	418	23	893	24134	901	25672	66750000	66800000	0.48268	0.01802	0.51344
1	1337	463	18	948	27376	770	27583	66800000	66850000	0.54752	0.0154	0.55166
1	1338	419	8	880	23314	335	24907	66850000	66900000	0.46628	0.0067	0.49814
1	1339	392	23	863	23559	1254	25687	66900000	66950000	0.47118	0.02508	0.51374
1	1340	411	13	876	23246	543	24805	66950000	67000000	0.46492	0.01086	0.4961
1	1341	429	18	924	23788	699	25591	67000000	67050000	0.47576	0.01398	0.51182
1	1342	431	14	890	24916	573	25940	67050000	67100000	0.49832	0.01146	0.5188
1	1343	437	8	874	25308	376	25847	67100000	67150000	0.50616	0.00752	0.51694
1	1344	447	17	914	26546	948	26969	67150000	67200000	0.53092	0.01896	0.53938
1	1345	423	24	886	25795	1342	28363	67200000	67250000	0.5159	0.02684	0.56726
1	1346	430	11	877	25979	447	26474	67250000	67300000	0.51958	0.00894	0.52948
1	1347	411	19	888	25042	767	26422	67300000	67350000	0.50084	0.01534	0.52844
1	1348	409	12	899	24277	539	26464	67350000	67400000	0.48554	0.01078	0.52928
1	1349	444	18	901	26717	752	27967	67400000	67450000	0.53434	0.01504	0.55934
1	1350	410	23	927	25214	1011	28090	67450000	67500000	0.50428	0.02022	0.5618
1	1351	389	14	872	21801	489	25172	67500000	67550000	0.43602	0.00978	0.50344
1	1352	411	14	874	25117	524	25686	67550000	67600000	0.50234	0.01048	0.51372
1	1353	401	15	850	23687	965	25925	67600000	67650000	0.47374	0.0193	0.5185
1	1354	438	18	895	25665	724	25559	67650000	67700000	0.5133	0.01448	0.51118
1	1355	395	18	898	23218	684	25243	67700000	67750000	0.46436	0.01368	0.50486
1	1356	406	19	927	23844	813	25979	67750000	67800000	0.47688	0.01626	0.51958
1	1357	423	12	905	22730	450	25248	67800000	67850000	0.4546	0.009	0.50496
1	1358	441	23	911	25399	989	26648	67850000	67900000	0.50798	0.01978	0.53296
1	1359	428	9	905	23296	341	25027	67900000	67950000	0.46592	0.00682	0.50054
1	1360	406	12	898	23111	482	25033	67950000	68000000	0.46222	0.00964	0.50066
1	1361	424	9	915	22591	340	25689	68000000	68050000	0.45182	0.0068	0.51378
1	1362	410	10	909	22679	372	24914	68050000	68100000	0.45358	0.00744	0.49828
1	1363	417	14	872	24482	545	25381	68100000	68150000	0.48964	0.0109	0.50762
1	1364	426	9	914	23365	773	25929	68150000	68200000	0.4673	0.01546	0.51858
1	1365	431	14	907	24007	547	25589	68200000	68250000	0.48014	0.01094	0.51178
1	1366	415	9	883	22945	376	25150	68250000	68300000	0.4589	0.00752	0.503
1	1367	417	10	881	22392	369	25030	68300000	68350000	0.44784	0.00738	0.5006
1	1368	410	13	863	22565	541	24416	68350000	68400000	0.4513	0.01082	0.48832
1	1369	418	14	894	22814	584	25118	68400000	68450000	0.45628	0.01168	0.50236
1	1370	406	20	893	22594	988	25668	68450000	68500000	0.45188	0.01976	0.51336
1	1371	408	17	859	22189	672	25707	68500000	68550000	0.44378	0.01344	0.51414
1	1372	410	7	882	23073	284	25419	68550000	68600000	0.46146	0.00568	0.50838
1	1373	443	11	871	23948	457	24861	68600000	68650000	0.47896	0.00914	0.49722
1	1374	431	15	918	23570	620	25859	68650000	68700000	0.4714	0.0124	0.51718
1	1375	418	14	883	23127	527	25477	68700000	68750000	0.46254	0.01054	0.50954
1	1376	430	7	921	23672	271	25558	68750000	68800000	0.47344	0.00542	0.51116
1	1377	425	14	882	23572	627	24359	68800000	68850000	0.47144	0.01254	0.48718
1	1378	402	13	899	23207	515	26266	68850000	68900000	0.46414	0.0103	0.52532
1	1379	431	9	901	24226	375	25814	68900000	68950000	0.48452	0.0075	0.51628
1	1380	407	18	871	24074	745	26590	68950000	69000000	0.48148	0.0149	0.5318
1	1381	411	12	843	23635	577	25590	69000000	69050000	0.4727	0.01154	0.5118
1	1382	423	16	896	24868	647	26256	69050000	69100000	0.49736	0.01294	0.52512
1	1383	435	14	913	25114	727	26925	69100000	69150000	0.50228	0.01454	0.5385
1	1384	394	13	871	22296	532	24989	69150000	69200000	0.44592	0.01064	0.49978
1	1385	399	15	866	22198	733	25299	69200000	69250000	0.44396	0.01466	0.50598
1	1386	427	8	904	25289	391	25908	69250000	69300000	0.50578	0.00782	0.51816
1	1387	414	10	898	20664	465	24915	69300000	69350000	0.41328	0.0093	0.4983
1	1388	409	11	890	22866	830	25339	69350000	69400000	0.45732	0.0166	0.50678
1	1389	420	14	925	24643	548	26417	69400000	69450000	0.49286	0.01096	0.52834
1	1390	404	16	863	23822	646	25630	69450000	69500000	0.47644	0.01292	0.5126
1	1391	412	17	862	22381	773	24340	69500000	69550000	0.44762	0.01546	0.4868
1	1392	418	19	858	23824	762	25277	69550000	69600000	0.47648	0.01524	0.50554
1	1393	438	18	900	26241	735	26913	69600000	69650000	0.52482	0.0147	0.53826
1	1394	434	21	898	26965	881	27272	69650000	69700000	0.5393	0.01762	0.54544
1	1395	439	16	888	25426	672	26336	69700000	69750000	0.50852	0.01344	0.52672
1	1396	402	10	900	23440	374	26239	69750000	69800000	0.4688	0.00748	0.52478
1	1397	418	16	878	24482	618	27031	69800000	69850000	0.48964	0.01236	0.54062
1	1398	387	8	883	22889	321	25603	69850000	69900000	0.45778	0.00642	0.51206
1	1399	440	19	877	25599	835	26672	69900000	69950000	0.51198	0.0167	0.53344
1	1400	435	16	906	24633	870	26309	69950000	70000000	0.49266	0.0174	0.52618
1	1401	415	13	888	25925	503	28026	70000000	70050000	0.5185	0.01006	0.56052
1	1402	420	35	920	28029	1348	28570	70050000	70100000	0.56058	0.02696	0.5714
1	1403	412	28	892	27022	1266	27606	70100000	70150000	0.54044	0.02532	0.55212
1	1404	444	19	874	27448	747	27055	70150000	70200000	0.54896	0.01494	0.5411
1	1405	396	24	884	26411	1071	27441	70200000	70250000	0.52822	0.02142	0.54882
1	1406	397	19	851	24253	790	25839	70250000	70300000	0.48506	0.0158	0.51678
1	1407	411	21	856	27493	785	27986	70300000	70350000	0.54986	0.0157	0.55972
1	1408	372	12	851	22974	731	25320	70350000	70400000	0.45948	0.01462	0.5064
1	1409	393	18	887	23012	903	26186	70400000	70450000	0.46024	0.01806	0.52372
1	1410	428	23	909	28261	970	29262	70450000	70500000	0.56522	0.0194	0.58524
1	1411	408	13	866	25597	520	26809	70500000	70550000	0.51194	0.0104	0.53618
1	1412	450	14	899	28263	557	28047	70550000	70600000	0.56526	0.01114	0.56094
1	1413	436	16	906	28853	666	28142	70600000	70650000	0.57706	0.01332	0.56284
1	1414	426	23	881	25923	888	27095	70650000	70700000	0.51846	0.01776	0.5419
1	1415	454	15	904	24779	545	26969	70700000	70750000	0.49558	0.0109	0.53938
1	1416	414	21	895	26483	818	27715	70750000	70800000	0.52966	0.01636	0.5543
1	1417	405	11	872	22818	432	24397	70800000	70850000	0.45636	0.00864	0.48794
1	1418	433	18	883	25586	697	25603	70850000	70900000	0.51172	0.01394	0.51206
1	1419	414	23	894	24717	983	27127	70900000	70950000	0.49434	0.01966	0.54254
1	1420	432	12	864	25077	489	26479	70950000	71000000	0.50154	0.00978	0.52958
1	1421	431	18	925	24931	818	26611	71000000	71050000	0.49862	0.01636	0.53222
1	1422	394	16	862	22607	648	24859	71050000	71100000	0.45214	0.01296	0.49718
1	1423	404	24	847	26329	2788	27804	71100000	71150000	0.52658	0.05576	0.55608
1	1424	418	12	878	22811	556	25217	71150000	71200000	0.45622	0.01112	0.50434
1	1425	396	14	888	21581	603	24603	71200000	71250000	0.43162	0.01206	0.49206
1	1426	397	19	854	24102	880	26162	71250000	71300000	0.48204	0.0176	0.52324
1	1427	428	15	883	23906	649	26043	71300000	71350000	0.47812	0.01298	0.52086
1	1428	442	11	899	25049	488	26483	71350000	71400000	0.50098	0.00976	0.52966
1	1429	439	16	888	24346	625	26460	71400000	71450000	0.48692	0.0125	0.5292
1	1430	415	16	911	26214	859	27446	71450000	71500000	0.52428	0.01718	0.54892
1	1431	428	23	879	26303	1022	27360	71500000	71550000	0.52606	0.02044	0.5472
1	1432	400	8	856	22719	297	25003	71550000	71600000	0.45438	0.00594	0.50006
1	1433	413	17	842	22349	691	24882	71600000	71650000	0.44698	0.01382	0.49764
1	1434	427	15	875	23865	566	25147	71650000	71700000	0.4773	0.01132	0.50294
1	1435	432	11	862	26638	729	25786	71700000	71750000	0.53276	0.01458	0.51572
1	1436	425	22	879	25214	906	26642	71750000	71800000	0.50428	0.01812	0.53284
1	1437	423	22	872	26227	821	26427	71800000	71850000	0.52454	0.01642	0.52854
1	1438	431	20	869	26208	834	27513	71850000	71900000	0.52416	0.01668	0.55026
1	1439	431	17	898	27180	632	27687	71900000	71950000	0.5436	0.01264	0.55374
1	1440	420	16	881	25204	670	26785	71950000	72000000	0.50408	0.0134	0.5357
1	1441	431	23	933	27849	1152	28181	72000000	72050000	0.55698	0.02304	0.56362
1	1442	442	13	895	26181	498	25753	72050000	72100000	0.52362	0.00996	0.51506
1	1443	438	22	911	26964	905	27704	72100000	72150000	0.53928	0.0181	0.55408
1	1444	433	21	903	25929	869	27404	72150000	72200000	0.51858	0.01738	0.54808
1	1445	430	18	895	26193	682	27441	72200000	72250000	0.52386	0.01364	0.54882
1	1446	429	19	877	25102	741	26599	72250000	72300000	0.50204	0.01482	0.53198
1	1447	435	19	878	28241	715	27917	72300000	72350000	0.56482	0.0143	0.55834
1	1448	422	20	857	26830	1406	27263	72350000	72400000	0.5366	0.02812	0.54526
1	1449	443	24	926	28388	1125	28661	72400000	72450000	0.56776	0.0225	0.57322
1	1450	429	24	891	27568	1026	28144	72450000	72500000	0.55136	0.02052	0.56288
1	1451	459	31	912	29346	1478	29413	72500000	72550000	0.58692	0.02956	0.58826
1	1452	424	25	906	29631	1019	29139	72550000	72600000	0.59262	0.02038	0.58278
1	1453	418	18	876	26770	813	28206	72600000	72650000	0.5354	0.01626	0.56412
1	1454	417	25	884	30111	1095	29944	72650000	72700000	0.60222	0.0219	0.59888
1	1455	410	21	895	28072	874	29115	72700000	72750000	0.56144	0.01748	0.5823
1	1456	410	21	860	24748	905	25976	72750000	72800000	0.49496	0.0181	0.51952
1	1457	412	13	900	26618	495	27989	72800000	72850000	0.53236	0.0099	0.55978
1	1458	429	8	854	23916	313	25396	72850000	72900000	0.47832	0.00626	0.50792
1	1459	437	22	874	26165	859	27550	72900000	72950000	0.5233	0.01718	0.551
1	1460	422	17	889	27388	677	27224	72950000	73000000	0.54776	0.01354	0.54448
1	1461	436	23	906	27646	1019	27653	73000000	73050000	0.55292	0.02038	0.55306
1	1462	428	18	876	27698	724	28029	73050000	73100000	0.55396	0.01448	0.56058
1	1463	440	20	893	26762	816	27233	73100000	73150000	0.53524	0.01632	0.54466
1	1464	394	18	879	23369	884	25793	73150000	73200000	0.46738	0.01768	0.51586
1	1465	450	20	875	27061	858	27326	73200000	73250000	0.54122	0.01716	0.54652
1	1466	389	12	896	24476	458	27529	73250000	73300000	0.48952	0.00916	0.55058
1	1467	424	25	888	26715	969	26131	73300000	73350000	0.5343	0.01938	0.52262
1	1468	439	20	873	25925	799	27353	73350000	73400000	0.5185	0.01598	0.54706
1	1469	405	19	865	26053	879	27273	73400000	73450000	0.52106	0.01758	0.54546
1	1470	401	13	865	25787	602	26410	73450000	73500000	0.51574	0.01204	0.5282
1	1471	426	18	918	25085	725	27504	73500000	73550000	0.5017	0.0145	0.55008
1	1472	403	15	851	25493	696	25837	73550000	73600000	0.50986	0.01392	0.51674
1	1473	419	16	889	24138	970	26766	73600000	73650000	0.48276	0.0194	0.53532
1	1474	403	11	867	24955	764	26324	73650000	73700000	0.4991	0.01528	0.52648
1	1475	424	27	891	28002	1329	28065	73700000	73750000	0.56004	0.02658	0.5613
1	1476	384	18	876	25311	752	26993	73750000	73800000	0.50622	0.01504	0.53986
1	1477	425	21	884	28581	937	28556	73800000	73850000	0.57162	0.01874	0.57112
1	1478	429	20	892	26391	841	27578	73850000	73900000	0.52782	0.01682	0.55156
1	1479	443	18	877	26730	689	27189	73900000	73950000	0.5346	0.01378	0.54378
1	1480	424	19	875	27374	837	27994	73950000	74000000	0.54748	0.01674	0.55988
1	1481	426	15	883	25200	677	27243	74000000	74050000	0.504	0.01354	0.54486
1	1482	421	15	890	24593	611	25824	74050000	74100000	0.49186	0.01222	0.51648
1	1483	414	11	864	26424	406	26790	74100000	74150000	0.52848	0.00812	0.5358
1	1484	427	16	854	25819	655	26414	74150000	74200000	0.51638	0.0131	0.52828
1	1485	434	29	880	28658	1216	28243	74200000	74250000	0.57316	0.02432	0.56486
1	1486	457	17	868	26812	702	26697	74250000	74300000	0.53624	0.01404	0.53394
1	1487	427	19	930	26524	794	27558	74300000	74350000	0.53048	0.01588	0.55116
1	1488	421	26	879	26559	1043	27048	74350000	74400000	0.53118	0.02086	0.54096
1	1489	417	19	878	25323	1287	26745	74400000	74450000	0.50646	0.02574	0.5349
1	1490	422	22	895	25613	893	26366	74450000	74500000	0.51226	0.01786	0.52732
1	1491	384	22	879	24809	991	26257	74500000	74550000	0.49618	0.01982	0.52514
1	1492	403	11	840	24914	432	26766	74550000	74600000	0.49828	0.00864	0.53532
1	1493	430	18	870	26228	790	27402	74600000	74650000	0.52456	0.0158	0.54804
1	1494	408	17	876	25533	664	27311	74650000	74700000	0.51066	0.01328	0.54622
1	1495	429	14	888	27482	574	27106	74700000	74750000	0.54964	0.01148	0.54212
1	1496	431	20	899	26831	902	27057	74750000	74800000	0.53662	0.01804	0.54114
1	1497	401	14	885	25096	664	26756	74800000	74850000	0.50192	0.01328	0.53512
1	1498	428	16	883	23884	645	25731	74850000	74900000	0.47768	0.0129	0.51462
1	1499	433	12	872	24818	441	25702	74900000	74950000	0.49636	0.00882	0.51404
1	1500	401	14	891	23611	579	26023	74950000	75000000	0.47222	0.01158	0.52046
1	1501	430	18	874	24307	722	25182	75000000	75050000	0.48614	0.01444	0.50364
1	1502	420	19	879	25445	745	26806	75050000	75100000	0.5089	0.0149	0.53612
1	1503	413	11	917	25523	589	26683	75100000	75150000	0.51046	0.01178	0.53366
1	1504	448	19	901	25915	755	26162	75150000	75200000	0.5183	0.0151	0.52324
1	1505	429	11	843	25399	542	26287	75200000	75250000	0.50798	0.01084	0.52574
1	1506	444	17	887	26984	1078	27444	75250000	75300000	0.53968	0.02156	0.54888
1	1507	379	13	876	21734	590	26026	75300000	75350000	0.43468	0.0118	0.52052
1	1508	387	6	870	21739	210	24432	75350000	75400000	0.43478	0.0042	0.48864
1	1509	428	16	896	25013	625	26353	75400000	75450000	0.50026	0.0125	0.52706
1	1510	391	9	861	22702	346	25028	75450000	75500000	0.45404	0.00692	0.50056
1	1511	394	11	877	21256	411	25086	75500000	75550000	0.42512	0.00822	0.50172
1	1512	420	23	888	27606	984	27826	75550000	75600000	0.55212	0.01968	0.55652
1	1513	428	14	898	24363	577	26357	75600000	75650000	0.48726	0.01154	0.52714
1	1514	443	23	898	26107	951	26126	75650000	75700000	0.52214	0.01902	0.52252
1	1515	413	14	909	23341	874	25329	75700000	75750000	0.46682	0.01748	0.50658
1	1516	423	16	892	25610	699	27447	75750000	75800000	0.5122	0.01398	0.54894
1	1517	433	7	881	24843	248	26411	75800000	75850000	0.49686	0.00496	0.52822
1	1518	402	6	844	22252	254	24782	75850000	75900000	0.44504	0.00508	0.49564
1	1519	415	8	863	22755	370	25003	75900000	75950000	0.4551	0.0074	0.50006
1	1520	414	10	889	25735	358	26769	75950000	76000000	0.5147	0.00716	0.53538
1	1521	446	13	912	26360	554	27156	76000000	76050000	0.5272	0.01108	0.54312
1	1522	408	12	881	23726	409	25705	76050000	76100000	0.47452	0.00818	0.5141
1	1523	392	8	864	21565	275	25379	76100000	76150000	0.4313	0.0055	0.50758
1	1524	402	14	839	22558	593	24764	76150000	76200000	0.45116	0.01186	0.49528
1	1525	446	12	898	24616	487	26070	76200000	76250000	0.49232	0.00974	0.5214
1	1526	407	16	879	23655	642	25648	76250000	76300000	0.4731	0.01284	0.51296
1	1527	402	14	860	23931	548	25159	76300000	76350000	0.47862	0.01096	0.50318
1	1528	398	31	830	27458	2382	28332	76350000	76400000	0.54916	0.04764	0.56664
1	1529	425	13	897	24216	643	27244	76400000	76450000	0.48432	0.01286	0.54488
1	1530	423	12	905	24671	478	25700	76450000	76500000	0.49342	0.00956	0.514
1	1531	434	11	885	23771	443	25117	76500000	76550000	0.47542	0.00886	0.50234
1	1532	419	9	858	23799	400	25717	76550000	76600000	0.47598	0.008	0.51434
1	1533	430	7	902	21788	252	24992	76600000	76650000	0.43576	0.00504	0.49984
1	1534	415	9	896	23344	357	26328	76650000	76700000	0.46688	0.00714	0.52656
1	1535	396	16	891	22457	728	25356	76700000	76750000	0.44914	0.01456	0.50712
1	1536	422	15	896	24723	558	25881	76750000	76800000	0.49446	0.01116	0.51762
1	1537	425	16	877	23794	589	24839	76800000	76850000	0.47588	0.01178	0.49678
1	1538	436	13	861	25009	511	25971	76850000	76900000	0.50018	0.01022	0.51942
1	1539	431	5	869	24514	173	25856	76900000	76950000	0.49028	0.00346	0.51712
1	1540	420	17	865	23475	729	25385	76950000	77000000	0.4695	0.01458	0.5077
1	1541	445	8	906	25366	312	25901	77000000	77050000	0.50732	0.00624	0.51802
1	1542	449	16	902	24733	682	26214	77050000	77100000	0.49466	0.01364	0.52428
1	1543	420	12	873	24084	522	25725	77100000	77150000	0.48168	0.01044	0.5145
1	1544	411	15	885	24630	557	26287	77150000	77200000	0.4926	0.01114	0.52574
1	1545	408	18	860	22364	690	23558	77200000	77250000	0.44728	0.0138	0.47116
1	1546	416	12	903	25036	477	25953	77250000	77300000	0.50072	0.00954	0.51906
1	1547	421	23	874	24622	1264	26165	77300000	77350000	0.49244	0.02528	0.5233
1	1548	390	5	876	23711	196	24949	77350000	77400000	0.47422	0.00392	0.49898
1	1549	402	14	900	23346	565	25350	77400000	77450000	0.46692	0.0113	0.507
1	1550	411	10	889	21105	399	24092	77450000	77500000	0.4221	0.00798	0.48184
1	1551	436	10	910	23990	475	25696	77500000	77550000	0.4798	0.0095	0.51392
1	1552	417	11	900	24999	399	26700	77550000	77600000	0.49998	0.00798	0.534
1	1553	425	16	875	25977	558	27347	77600000	77650000	0.51954	0.01116	0.54694
1	1554	422	16	878	24597	661	26839	77650000	77700000	0.49194	0.01322	0.53678
1	1555	391	12	871	23204	510	25695	77700000	77750000	0.46408	0.0102	0.5139
1	1556	430	12	890	25279	503	26312	77750000	77800000	0.50558	0.01006	0.52624
1	1557	421	19	884	25005	1189	26619	77800000	77850000	0.5001	0.02378	0.53238
1	1558	429	13	883	23113	552	25582	77850000	77900000	0.46226	0.01104	0.51164
1	1559	417	18	849	23438	1477	26126	77900000	77950000	0.46876	0.02954	0.52252
1	1560	436	17	911	23637	653	25295	77950000	78000000	0.47274	0.01306	0.5059
1	1561	424	16	896	25239	687	26206	78000000	78050000	0.50478	0.01374	0.52412
1	1562	421	16	890	24534	593	26550	78050000	78100000	0.49068	0.01186	0.531
1	1563	440	13	910	25380	533	26357	78100000	78150000	0.5076	0.01066	0.52714
1	1564	434	15	943	25212	574	26920	78150000	78200000	0.50424	0.01148	0.5384
1	1565	429	10	897	25436	423	25581	78200000	78250000	0.50872	0.00846	0.51162
1	1566	436	19	923	24857	765	26142	78250000	78300000	0.49714	0.0153	0.52284
1	1567	409	14	892	25865	571	27067	78300000	78350000	0.5173	0.01142	0.54134
1	1568	420	21	889	24504	752	27024	78350000	78400000	0.49008	0.01504	0.54048
1	1569	427	19	920	25846	714	26716	78400000	78450000	0.51692	0.01428	0.53432
1	1570	441	20	915	28570	923	27525	78450000	78500000	0.5714	0.01846	0.5505
1	1571	418	9	881	24612	377	25613	78500000	78550000	0.49224	0.00754	0.51226
1	1572	423	13	870	24047	464	25128	78550000	78600000	0.48094	0.00928	0.50256
1	1573	406	13	887	24680	620	26451	78600000	78650000	0.4936	0.0124	0.52902
1	1574	386	9	841	20026	329	23864	78650000	78700000	0.40052	0.00658	0.47728
1	1575	400	7	880	20870	273	24384	78700000	78750000	0.4174	0.00546	0.48768
1	1576	422	19	852	24259	1038	25278	78750000	78800000	0.48518	0.02076	0.50556
1	1577	418	17	889	26386	697	26274	78800000	78850000	0.52772	0.01394	0.52548
1	1578	397	13	873	23759	990	26739	78850000	78900000	0.47518	0.0198	0.53478
1	1579	442	19	874	24723	714	26103	78900000	78950000	0.49446	0.01428	0.52206
1	1580	399	15	854	24296	603	26101	78950000	79000000	0.48592	0.01206	0.52202
1	1581	429	19	897	25841	774	26789	79000000	79050000	0.51682	0.01548	0.53578
1	1582	416	16	881	25468	592	26841	79050000	79100000	0.50936	0.01184	0.53682
1	1583	397	21	894	23843	990	26222	79100000	79150000	0.47686	0.0198	0.52444
1	1584	427	19	901	24713	866	26358	79150000	79200000	0.49426	0.01732	0.52716
1	1585	413	9	874	25332	334	27016	79200000	79250000	0.50664	0.00668	0.54032
1	1586	425	18	863	25940	693	27021	79250000	79300000	0.5188	0.01386	0.54042
1	1587	392	19	880	22590	810	24473	79300000	79350000	0.4518	0.0162	0.48946
1	1588	435	22	890	26883	875	28003	79350000	79400000	0.53766	0.0175	0.56006
1	1589	435	14	899	27176	589	27149	79400000	79450000	0.54352	0.01178	0.54298
1	1590	450	17	879	28246	667	28421	79450000	79500000	0.56492	0.01334	0.56842
1	1591	416	22	898	27074	868	27409	79500000	79550000	0.54148	0.01736	0.54818
1	1592	413	22	895	25800	1141	27417	79550000	79600000	0.516	0.02282	0.54834
1	1593	436	16	874	26017	611	27070	79600000	79650000	0.52034	0.01222	0.5414
1	1594	436	18	900	26961	726	27606	79650000	79700000	0.53922	0.01452	0.55212
1	1595	399	24	900	25415	1000	27276	79700000	79750000	0.5083	0.02	0.54552
1	1596	433	25	874	27584	1806	28360	79750000	79800000	0.55168	0.03612	0.5672
1	1597	429	14	897	25979	548	26844	79800000	79850000	0.51958	0.01096	0.53688
1	1598	409	15	876	25081	592	26712	79850000	79900000	0.50162	0.01184	0.53424
1	1599	432	15	888	25892	609	27407	79900000	79950000	0.51784	0.01218	0.54814
1	1600	419	11	874	25784	414	26420	79950000	80000000	0.51568	0.00828	0.5284
1	1601	409	20	861	28150	1586	28222	80000000	80050000	0.563	0.03172	0.56444
1	1602	420	22	910	26600	926	27343	80050000	80100000	0.532	0.01852	0.54686
1	1603	410	25	881	25446	1096	27809	80100000	80150000	0.50892	0.02192	0.55618
1	1604	406	19	861	24194	740	26536	80150000	80200000	0.48388	0.0148	0.53072
1	1605	432	28	881	28281	1184	28281	80200000	80250000	0.56562	0.02368	0.56562
1	1606	412	24	881	27407	965	27641	80250000	80300000	0.54814	0.0193	0.55282
1	1607	419	12	896	24553	503	26699	80300000	80350000	0.49106	0.01006	0.53398
1	1608	406	21	891	25522	854	26907	80350000	80400000	0.51044	0.01708	0.53814
1	1609	420	18	859	24254	1009	25272	80400000	80450000	0.48508	0.02018	0.50544
1	1610	412	21	867	27591	891	28499	80450000	80500000	0.55182	0.01782	0.56998
1	1611	427	21	889	27955	862	28930	80500000	80550000	0.5591	0.01724	0.5786
1	1612	418	14	925	24881	566	26993	80550000	80600000	0.49762	0.01132	0.53986
1	1613	428	13	872	23910	503	25515	80600000	80650000	0.4782	0.01006	0.5103
1	1614	418	20	919	26346	843	27412	80650000	80700000	0.52692	0.01686	0.54824
1	1615	411	13	898	25544	551	27289	80700000	80750000	0.51088	0.01102	0.54578
1	1616	432	20	917	27853	1251	28183	80750000	80800000	0.55706	0.02502	0.56366
1	1617	417	14	859	26268	578	28213	80800000	80850000	0.52536	0.01156	0.56426
1	1618	399	13	874	24797	498	27224	80850000	80900000	0.49594	0.00996	0.54448
1	1619	437	19	875	27900	854	27618	80900000	80950000	0.558	0.01708	0.55236
1	1620	431	29	876	29545	1175	29413	80950000	81000000	0.5909	0.0235	0.58826
1	1621	454	28	931	28812	1092	28890	81000000	81050000	0.57624	0.02184	0.5778
1	1622	411	11	848	23538	437	25391	81050000	81100000	0.47076	0.00874	0.50782
1	1623	450	12	860	27313	503	27646	81100000	81150000	0.54626	0.01006	0.55292
1	1624	437	21	900	26446	865	28282	81150000	81200000	0.52892	0.0173	0.56564
1	1625	400	13	852	24915	533	26488	81200000	81250000	0.4983	0.01066	0.52976
1	1626	428	17	916	27392	725	27936	81250000	81300000	0.54784	0.0145	0.55872
1	1627	419	22	895	27344	929	28541	81300000	81350000	0.54688	0.01858	0.57082
1	1628	428	11	891	26007	456	27176	81350000	81400000	0.52014	0.00912	0.54352
1	1629	418	18	854	24648	743	25652	81400000	81450000	0.49296	0.01486	0.51304
1	1630	452	12	879	26796	463	26867	81450000	81500000	0.53592	0.00926	0.53734
1	1631	432	20	895	26232	827	27265	81500000	81550000	0.52464	0.01654	0.5453
1	1632	423	15	871	26003	602	26916	81550000	81600000	0.52006	0.01204	0.53832
1	1633	428	14	909	24650	557	27216	81600000	81650000	0.493	0.01114	0.54432
1	1634	428	23	886	28914	901	28793	81650000	81700000	0.57828	0.01802	0.57586
1	1635	427	15	874	25544	556	26621	81700000	81750000	0.51088	0.01112	0.53242
1	1636	442	24	912	26681	1105	26969	81750000	81800000	0.53362	0.0221	0.53938
1	1637	426	11	893	25953	412	26153	81800000	81850000	0.51906	0.00824	0.52306
1	1638	431	18	883	24973	685	26615	81850000	81900000	0.49946	0.0137	0.5323
1	1639	422	16	853	24942	692	25746	81900000	81950000	0.49884	0.01384	0.51492
1	1640	440	8	894	25677	300	26312	81950000	82000000	0.51354	0.006	0.52624
1	1641	414	19	896	26424	830	26746	82000000	82050000	0.52848	0.0166	0.53492
1	1642	427	13	908	24106	527	26036	82050000	82100000	0.48212	0.01054	0.52072
1	1643	443	15	906	24397	600	25860	82100000	82150000	0.48794	0.012	0.5172
1	1644	425	23	901	25211	925	26249	82150000	82200000	0.50422	0.0185	0.52498
1	1645	421	18	888	27403	1130	27687	82200000	82250000	0.54806	0.0226	0.55374
1	1646	430	26	882	27722	1099	28271	82250000	82300000	0.55444	0.02198	0.56542
1	1647	426	19	879	28101	930	27848	82300000	82350000	0.56202	0.0186	0.55696
1	1648	443	15	910	27562	645	28096	82350000	82400000	0.55124	0.0129	0.56192
1	1649	450	12	915	29945	445	28896	82400000	82450000	0.5989	0.0089	0.57792
1	1650	429	25	906	26379	1209	27605	82450000	82500000	0.52758	0.02418	0.5521
1	1651	412	10	890	22521	403	24833	82500000	82550000	0.45042	0.00806	0.49666
1	1652	427	15	908	26030	676	27026	82550000	82600000	0.5206	0.01352	0.54052
1	1653	417	13	850	25425	492	25271	82600000	82650000	0.5085	0.00984	0.50542
1	1654	398	15	877	23736	560	26608	82650000	82700000	0.47472	0.0112	0.53216
1	1655	409	8	875	23770	336	25765	82700000	82750000	0.4754	0.00672	0.5153
1	1656	407	13	887	24761	555	26838	82750000	82800000	0.49522	0.0111	0.53676
1	1657	402	12	856	24501	457	25490	82800000	82850000	0.49002	0.00914	0.5098
1	1658	434	16	897	26366	613	27100	82850000	82900000	0.52732	0.01226	0.542
1	1659	440	24	919	26245	1143	27757	82900000	82950000	0.5249	0.02286	0.55514
1	1660	426	20	879	24545	932	26386	82950000	83000000	0.4909	0.01864	0.52772
1	1661	429	22	886	25493	930	25813	83000000	83050000	0.50986	0.0186	0.51626
1	1662	435	14	913	26210	514	26697	83050000	83100000	0.5242	0.01028	0.53394
1	1663	424	25	898	26645	1036	27128	83100000	83150000	0.5329	0.02072	0.54256
1	1664	435	15	888	25834	569	27446	83150000	83200000	0.51668	0.01138	0.54892
1	1665	431	19	905	27325	766	28423	83200000	83250000	0.5465	0.01532	0.56846
1	1666	411	14	887	25080	537	26122	83250000	83300000	0.5016	0.01074	0.52244
1	1667	429	22	874	26583	1011	26876	83300000	83350000	0.53166	0.02022	0.53752
1	1668	434	19	905	27670	768	27598	83350000	83400000	0.5534	0.01536	0.55196
1	1669	407	15	863	24167	586	25331	83400000	83450000	0.48334	0.01172	0.50662
1	1670	422	13	866	25524	624	26244	83450000	83500000	0.51048	0.01248	0.52488
1	1671	424	18	895	25358	903	26557	83500000	83550000	0.50716	0.01806	0.53114
1	1672	427	18	851	25468	882	26130	83550000	83600000	0.50936	0.01764	0.5226
1	1673	419	10	889	23635	393	25449	83600000	83650000	0.4727	0.00786	0.50898
1	1674	422	17	885	26554	678	27082	83650000	83700000	0.53108	0.01356	0.54164
1	1675	440	23	870	27284	1075	27811	83700000	83750000	0.54568	0.0215	0.55622
1	1676	409	12	883	23464	502	25967	83750000	83800000	0.46928	0.01004	0.51934
1	1677	395	18	863	22928	951	24404	83800000	83850000	0.45856	0.01902	0.48808
1	1678	432	17	902	24839	717	25706	83850000	83900000	0.49678	0.01434	0.51412
1	1679	437	19	898	25935	885	26744	83900000	83950000	0.5187	0.0177	0.53488
1	1680	425	9	875	23225	335	25450	83950000	84000000	0.4645	0.0067	0.509
1	1681	426	14	894	23763	506	24543	84000000	84050000	0.47526	0.01012	0.49086
1	1682	410	13	879	22504	495	25076	84050000	84100000	0.45008	0.0099	0.50152
1	1683	431	12	907	24663	476	25205	84100000	84150000	0.49326	0.00952	0.5041
1	1684	389	16	894	23206	617	25411	84150000	84200000	0.46412	0.01234	0.50822
1	1685	438	15	911	25686	575	25739	84200000	84250000	0.51372	0.0115	0.51478
1	1686	433	8	908	23753	313	26290	84250000	84300000	0.47506	0.00626	0.5258
1	1687	434	23	902	26985	894	27896	84300000	84350000	0.5397	0.01788	0.55792
1	1688	430	19	832	25863	1278	26341	84350000	84400000	0.51726	0.02556	0.52682
1	1689	425	23	892	27156	893	27719	84400000	84450000	0.54312	0.01786	0.55438
1	1690	419	15	881	23976	555	25805	84450000	84500000	0.47952	0.0111	0.5161
1	1691	409	18	858	23726	698	25460	84500000	84550000	0.47452	0.01396	0.5092
1	1692	413	16	892	24992	672	26872	84550000	84600000	0.49984	0.01344	0.53744
1	1693	430	27	839	29218	1047	27861	84600000	84650000	0.58436	0.02094	0.55722
1	1694	395	14	879	25443	836	27940	84650000	84700000	0.50886	0.01672	0.5588
1	1695	408	12	879	22732	470	24787	84700000	84750000	0.45464	0.0094	0.49574
1	1696	399	15	880	23422	590	25412	84750000	84800000	0.46844	0.0118	0.50824
1	1697	403	11	898	22976	437	24630	84800000	84850000	0.45952	0.00874	0.4926
1	1698	414	16	875	24632	613	26004	84850000	84900000	0.49264	0.01226	0.52008
1	1699	428	6	843	23904	230	25450	84900000	84950000	0.47808	0.0046	0.509
1	1700	424	25	883	26475	976	26239	84950000	85000000	0.5295	0.01952	0.52478
1	1701	434	23	899	24855	948	26298	85000000	85050000	0.4971	0.01896	0.52596
1	1702	418	13	904	22354	525	25720	85050000	85100000	0.44708	0.0105	0.5144
1	1703	428	12	895	25795	488	26884	85100000	85150000	0.5159	0.00976	0.53768
1	1704	403	9	912	22412	336	25439	85150000	85200000	0.44824	0.00672	0.50878
1	1705	409	12	899	22174	671	24870	85200000	85250000	0.44348	0.01342	0.4974
1	1706	408	16	898	23394	735	24611	85250000	85300000	0.46788	0.0147	0.49222
1	1707	422	6	901	23276	239	25633	85300000	85350000	0.46552	0.00478	0.51266
1	1708	422	20	881	24054	726	25856	85350000	85400000	0.48108	0.01452	0.51712
1	1709	414	8	887	22798	313	24979	85400000	85450000	0.45596	0.00626	0.49958
1	1710	387	9	890	21754	996	25479	85450000	85500000	0.43508	0.01992	0.50958
1	1711	431	12	888	26326	550	26344	85500000	85550000	0.52652	0.011	0.52688
1	1712	406	19	856	23689	759	26002	85550000	85600000	0.47378	0.01518	0.52004
1	1713	447	19	877	26324	750	26754	85600000	85650000	0.52648	0.015	0.53508
1	1714	425	21	880	26215	981	26814	85650000	85700000	0.5243	0.01962	0.53628
1	1715	433	13	931	25269	539	26769	85700000	85750000	0.50538	0.01078	0.53538
1	1716	423	15	907	22545	649	25468	85750000	85800000	0.4509	0.01298	0.50936
1	1717	412	9	912	23490	338	25961	85800000	85850000	0.4698	0.00676	0.51922
1	1718	417	19	883	26173	850	26524	85850000	85900000	0.52346	0.017	0.53048
1	1719	433	17	881	24616	699	25404	85900000	85950000	0.49232	0.01398	0.50808
1	1720	416	20	892	23559	770	25863	85950000	86000000	0.47118	0.0154	0.51726
1	1721	403	8	908	23520	335	25679	86000000	86050000	0.4704	0.0067	0.51358
1	1722	406	8	898	22762	327	24872	86050000	86100000	0.45524	0.00654	0.49744
1	1723	431	17	894	25828	649	26084	86100000	86150000	0.51656	0.01298	0.52168
1	1724	434	16	867	25575	672	26513	86150000	86200000	0.5115	0.01344	0.53026
1	1725	416	25	871	24117	930	26293	86200000	86250000	0.48234	0.0186	0.52586
1	1726	420	15	880	24378	576	26021	86250000	86300000	0.48756	0.01152	0.52042
1	1727	418	18	877	24657	693	26626	86300000	86350000	0.49314	0.01386	0.53252
1	1728	412	10	883	24652	381	25890	86350000	86400000	0.49304	0.00762	0.5178
1	1729	426	18	899	26402	672	27199	86400000	86450000	0.52804	0.01344	0.54398
1	1730	393	19	869	24207	737	26489	86450000	86500000	0.48414	0.01474	0.52978
1	1731	400	24	832	24992	1147	27432	86500000	86550000	0.49984	0.02294	0.54864
1	1732	398	15	893	24882	595	26362	86550000	86600000	0.49764	0.0119	0.52724
1	1733	418	12	848	24807	485	25716	86600000	86650000	0.49614	0.0097	0.51432
1	1734	439	13	888	25484	505	26049	86650000	86700000	0.50968	0.0101	0.52098
1	1735	439	23	885	25092	889	27293	86700000	86750000	0.50184	0.01778	0.54586
1	1736	418	13	893	24253	485	26259	86750000	86800000	0.48506	0.0097	0.52518
1	1737	409	19	866	27084	889	27190	86800000	86850000	0.54168	0.01778	0.5438
1	1738	418	11	901	24840	480	27008	86850000	86900000	0.4968	0.0096	0.54016
1	1739	430	13	886	23612	511	25402	86900000	86950000	0.47224	0.01022	0.50804
1	1740	426	19	878	23816	722	25918	86950000	87000000	0.47632	0.01444	0.51836
1	1741	410	13	881	23015	668	25545	87000000	87050000	0.4603	0.01336	0.5109
1	1742	392	11	853	21034	523	24227	87050000	87100000	0.42068	0.01046	0.48454
1	1743	387	12	862	22592	468	25447	87100000	87150000	0.45184	0.00936	0.50894
1	1744	422	20	885	26953	848	26726	87150000	87200000	0.53906	0.01696	0.53452
1	1745	435	7	880	23831	253	26445	87200000	87250000	0.47662	0.00506	0.5289
1	1746	426	13	868	22710	1232	24693	87250000	87300000	0.4542	0.02464	0.49386
1	1747	418	11	899	23738	462	25983	87300000	87350000	0.47476	0.00924	0.51966
1	1748	409	15	849	24825	605	25747	87350000	87400000	0.4965	0.0121	0.51494
1	1749	431	15	910	25836	611	27246	87400000	87450000	0.51672	0.01222	0.54492
1	1750	418	19	928	27145	718	27482	87450000	87500000	0.5429	0.01436	0.54964
1	1751	433	19	902	26240	713	27161	87500000	87550000	0.5248	0.01426	0.54322
1	1752	424	10	904	24262	378	25677	87550000	87600000	0.48524	0.00756	0.51354
1	1753	423	10	901	22804	358	25380	87600000	87650000	0.45608	0.00716	0.5076
1	1754	404	13	897	21180	585	25296	87650000	87700000	0.4236	0.0117	0.50592
1	1755	452	13	903	24336	485	24973	87700000	87750000	0.48672	0.0097	0.49946
1	1756	418	12	884	23893	471	25752	87750000	87800000	0.47786	0.00942	0.51504
1	1757	395	10	894	21635	371	24389	87800000	87850000	0.4327	0.00742	0.48778
1	1758	426	12	908	24582	449	26127	87850000	87900000	0.49164	0.00898	0.52254
1	1759	405	15	918	22888	582	25421	87900000	87950000	0.45776	0.01164	0.50842
1	1760	433	10	912	23736	387	25392	87950000	88000000	0.47472	0.00774	0.50784
1	1761	450	12	903	24467	465	25919	88000000	88050000	0.48934	0.0093	0.51838
1	1762	424	15	888	24101	582	25700	88050000	88100000	0.48202	0.01164	0.514
1	1763	422	12	912	23757	555	25196	88100000	88150000	0.47514	0.0111	0.50392
1	1764	414	15	884	24535	597	26436	88150000	88200000	0.4907	0.01194	0.52872
1	1765	440	23	901	25633	876	26172	88200000	88250000	0.51266	0.01752	0.52344
1	1766	444	14	877	25247	529	26077	88250000	88300000	0.50494	0.01058	0.52154
1	1767	419	10	870	24044	468	26544	88300000	88350000	0.48088	0.00936	0.53088
1	1768	439	10	896	25664	436	26135	88350000	88400000	0.51328	0.00872	0.5227
1	1769	444	15	888	24523	589	26063	88400000	88450000	0.49046	0.01178	0.52126
1	1770	420	12	871	22979	573	25766	88450000	88500000	0.45958	0.01146	0.51532
1	1771	427	19	910	25566	755	26245	88500000	88550000	0.51132	0.0151	0.5249
1	1772	416	14	878	25343	572	26370	88550000	88600000	0.50686	0.01144	0.5274
1	1773	433	8	889	24439	340	26484	88600000	88650000	0.48878	0.0068	0.52968
1	1774	419	11	901	24338	440	25885	88650000	88700000	0.48676	0.0088	0.5177
1	1775	425	17	873	25347	712	26144	88700000	88750000	0.50694	0.01424	0.52288
1	1776	448	15	905	25773	583	26200	88750000	88800000	0.51546	0.01166	0.524
1	1777	418	14	893	23177	532	25397	88800000	88850000	0.46354	0.01064	0.50794
1	1778	402	16	894	23702	661	25603	88850000	88900000	0.47404	0.01322	0.51206
1	1779	405	15	892	25142	589	25529	88900000	88950000	0.50284	0.01178	0.51058
1	1780	442	12	902	25535	517	25843	88950000	89000000	0.5107	0.01034	0.51686
1	1781	415	20	882	24684	829	25820	89000000	89050000	0.49368	0.01658	0.5164
1	1782	393	16	852	22370	855	25707	89050000	89100000	0.4474	0.0171	0.51414
1	1783	446	9	926	25690	359	26551	89100000	89150000	0.5138	0.00718	0.53102
1	1784	401	14	859	24175	567	25948	89150000	89200000	0.4835	0.01134	0.51896
1	1785	427	15	869	25804	568	26351	89200000	89250000	0.51608	0.01136	0.52702
1	1786	422	14	873	26076	568	26609	89250000	89300000	0.52152	0.01136	0.53218
1	1787	424	20	892	26024	798	26886	89300000	89350000	0.52048	0.01596	0.53772
1	1788	429	17	898	23115	778	26414	89350000	89400000	0.4623	0.01556	0.52828
1	1789	431	17	868	26062	742	26029	89400000	89450000	0.52124	0.01484	0.52058
1	1790	395	13	901	22370	509	25283	89450000	89500000	0.4474	0.01018	0.50566
1	1791	419	10	888	23522	382	24368	89500000	89550000	0.47044	0.00764	0.48736
1	1792	423	15	902	24168	550	25839	89550000	89600000	0.48336	0.011	0.51678
1	1793	416	9	888	22249	379	25145	89600000	89650000	0.44498	0.00758	0.5029
1	1794	420	11	885	23291	423	26141	89650000	89700000	0.46582	0.00846	0.52282
1	1795	394	9	852	21166	397	24137	89700000	89750000	0.42332	0.00794	0.48274
1	1796	399	10	881	22488	511	25823	89750000	89800000	0.44976	0.01022	0.51646
1	1797	438	15	875	24815	585	25916	89800000	89850000	0.4963	0.0117	0.51832
1	1798	402	8	878	21640	290	24907	89850000	89900000	0.4328	0.0058	0.49814
1	1799	422	25	834	23918	1115	25021	89900000	89950000	0.47836	0.0223	0.50042
1	1800	405	8	880	23388	300	25032	89950000	90000000	0.46776	0.006	0.50064
1	1801	447	14	913	25244	510	26893	90000000	90050000	0.50488	0.0102	0.53786
1	1802	432	15	900	24047	548	25880	90050000	90100000	0.48094	0.01096	0.5176
1	1803	419	16	909	25287	598	26612	90100000	90150000	0.50574	0.01196	0.53224
1	1804	416	18	890	24046	699	26206	90150000	90200000	0.48092	0.01398	0.52412
1	1805	420	13	885	22393	495	25524	90200000	90250000	0.44786	0.0099	0.51048
1	1806	429	13	917	23452	552	25193	90250000	90300000	0.46904	0.01104	0.50386
1	1807	410	15	878	23195	554	24926	90300000	90350000	0.4639	0.01108	0.49852
1	1808	436	12	883	24258	484	25393	90350000	90400000	0.48516	0.00968	0.50786
1	1809	451	15	937	24440	575	25730	90400000	90450000	0.4888	0.0115	0.5146
1	1810	431	16	881	26197	603	26962	90450000	90500000	0.52394	0.01206	0.53924
1	1811	396	18	850	23675	918	25059	90500000	90550000	0.4735	0.01836	0.50118
1	1812	420	11	925	24440	546	26948	90550000	90600000	0.4888	0.01092	0.53896
[truncated: 58,927 more rows]

## Sheet: stemloops_density_100k.csv
chr	new_wind	count_sl_15_30	count_sl_16_50	count_sl_6_15	length_sl_15_30	length_sl_16_50	length_sl_6_15	from	to	coverage_sl_15_30	coverage_sl_16_50	coverage_sl_6_15
[truncated: 30,376 more rows]

[truncated: 2 more sheets: stemloops_density_500k.csv, stemloops_density_1mb.csv]
