# Supplementary material for: Tissue-specific impact of stem-loops and quadruplexes on cancer breakpoints formation
Source: BMC Cancer. 2019 May 10;19:434. doi: 10.1186/s12885-019-5653-x (PMC6511154; doi:10.1186/s12885-019-5653-x)
Supplement: Supplementary file 6 — Quadruplex coverage at 6 aggregation levels. (XLSX 20868 kb) [file 12885_2019_5653_MOESM6_ESM.xlsx]

## Sheet: quadr_cov_10kb.csv
	chr	from	length_q	count_q	coverage_q
1	1	0	0	0	0
2	1	10000	445	21	0.0445
3	1	20000	66	3	0.0066
4	1	30000	274	11	0.0274
5	1	40000	0	0	0
6	1	50000	0	0	0
7	1	60000	22	1	0.0022
8	1	70000	22	1	0.0022
9	1	80000	57	2	0.0057
10	1	90000	0	0	0
11	1	100000	0	0	0
12	1	110000	0	0	0
13	1	120000	0	0	0
14	1	130000	96	4	0.0096
15	1	140000	56	2	0.0056
16	1	150000	0	0	0
17	1	160000	101	4	0.0101
18	1	170000	78	3	0.0078
19	1	180000	0	0	0
20	1	190000	0	0	0
21	1	200000	0	0	0
22	1	210000	0	0	0
23	1	220000	0	0	0
24	1	230000	0	0	0
25	1	240000	0	0	0
26	1	250000	0	0	0
27	1	260000	0	0	0
28	1	270000	0	0	0
29	1	280000	0	0	0
30	1	290000	0	0	0
31	1	300000	0	0	0
32	1	310000	0	0	0
33	1	320000	45	2	0.0045
34	1	330000	128	5	0.0128
35	1	340000	0	0	0
36	1	350000	0	0	0
37	1	360000	0	0	0
38	1	370000	57	2	0.0057
39	1	380000	22	1	0.0022
40	1	390000	27	1	0.0027
41	1	400000	22	1	0.0022
42	1	410000	0	0	0
43	1	420000	27	1	0.0027
44	1	430000	25	1	0.0025
45	1	440000	64	3	0.0064
46	1	450000	47	2	0.0047
47	1	460000	25	1	0.0025
48	1	470000	0	0	0
49	1	480000	0	0	0
50	1	490000	0	0	0
51	1	500000	0	0	0
52	1	510000	0	0	0
53	1	520000	0	0	0
54	1	530000	26	1	0.0026
55	1	540000	45	2	0.0045
56	1	550000	46	2	0.0046
57	1	560000	23	1	0.0023
58	1	570000	33	1	0.0033
59	1	580000	0	0	0
60	1	590000	22	1	0.0022
61	1	600000	27	1	0.0027
62	1	610000	22	1	0.0022
63	1	620000	57	2	0.0057
64	1	630000	0	0	0
65	1	640000	0	0	0
66	1	650000	0	0	0
67	1	660000	127	5	0.0127
68	1	670000	0	0	0
69	1	680000	25	1	0.0025
70	1	690000	25	1	0.0025
71	1	700000	133	5	0.0133
72	1	710000	25	1	0.0025
73	1	720000	22	1	0.0022
74	1	730000	81	3	0.0081
75	1	740000	82	3	0.0082
76	1	750000	19	1	0.0019
77	1	760000	75	3	0.0075
78	1	770000	101	4	0.0101
79	1	780000	24	1	0.0024
80	1	790000	76	3	0.0076
81	1	800000	19	1	0.0019
82	1	810000	646	20	0.0646
83	1	820000	23	1	0.0023
84	1	830000	0	0	0
85	1	840000	622	25	0.0622
86	1	850000	280	11	0.028
87	1	860000	289	12	0.0289
88	1	870000	260	11	0.026
89	1	880000	343	14	0.0343
90	1	890000	207	8	0.0207
91	1	900000	400	16	0.04
92	1	910000	469	20	0.0469
93	1	920000	166	6	0.0166
94	1	930000	337	13	0.0337
95	1	940000	198	8	0.0198
96	1	950000	167	7	0.0167
97	1	960000	653	27	0.0653
98	1	970000	503	19	0.0503
99	1	980000	953	36	0.0953
100	1	990000	507	19	0.0507
101	1	1000000	990	36	0.099
102	1	1010000	308	14	0.0308
103	1	1020000	503	18	0.0503
104	1	1030000	31	1	0.0031
105	1	1040000	52	2	0.0052
106	1	1050000	820	28	0.082
107	1	1060000	326	13	0.0326
108	1	1070000	458	19	0.0458
109	1	1080000	734	28	0.0734
110	1	1090000	446	16	0.0446
111	1	1100000	699	27	0.0699
112	1	1110000	232	10	0.0232
113	1	1120000	334	14	0.0334
114	1	1130000	179	7	0.0179
115	1	1140000	1112	47	0.1112
116	1	1150000	566	21	0.0566
117	1	1160000	273	11	0.0273
118	1	1170000	216	9	0.0216
119	1	1180000	806	29	0.0806
120	1	1190000	239	9	0.0239
121	1	1200000	101	4	0.0101
122	1	1210000	251	10	0.0251
123	1	1220000	513	20	0.0513
124	1	1230000	559	22	0.0559
125	1	1240000	368	15	0.0368
126	1	1250000	370	14	0.037
127	1	1260000	880	33	0.088
128	1	1270000	573	22	0.0573
129	1	1280000	596	23	0.0596
130	1	1290000	774	28	0.0774
131	1	1300000	80	3	0.008
132	1	1310000	210	9	0.021
133	1	1320000	0	0	0
134	1	1330000	90	4	0.009
135	1	1340000	21	1	0.0021
136	1	1350000	62	2	0.0062
137	1	1360000	1040	37	0.104
138	1	1370000	546	22	0.0546
139	1	1380000	262	10	0.0262
140	1	1390000	121	5	0.0121
141	1	1400000	149	6	0.0149
142	1	1410000	121	4	0.0121
143	1	1420000	184	7	0.0184
144	1	1430000	178	7	0.0178
145	1	1440000	49	2	0.0049
146	1	1450000	221	8	0.0221
147	1	1460000	176	7	0.0176
148	1	1470000	207	8	0.0207
149	1	1480000	271	11	0.0271
150	1	1490000	0	0	0
151	1	1500000	26	1	0.0026
152	1	1510000	26	1	0.0026
153	1	1520000	75	3	0.0075
154	1	1530000	144	5	0.0144
155	1	1540000	276	11	0.0276
156	1	1550000	103	4	0.0103
157	1	1560000	458	19	0.0458
158	1	1570000	690	27	0.069
159	1	1580000	51	2	0.0051
160	1	1590000	0	0	0
161	1	1600000	99	4	0.0099
162	1	1610000	32	1	0.0032
163	1	1620000	0	0	0
164	1	1630000	459	18	0.0459
165	1	1640000	153	6	0.0153
166	1	1650000	0	0	0
167	1	1660000	22	1	0.0022
168	1	1670000	0	0	0
169	1	1680000	115	5	0.0115
170	1	1690000	133	5	0.0133
171	1	1700000	0	0	0
172	1	1710000	151	6	0.0151
173	1	1720000	78	3	0.0078
174	1	1730000	0	0	0
175	1	1740000	25	1	0.0025
176	1	1750000	27	1	0.0027
177	1	1760000	25	1	0.0025
178	1	1770000	0	0	0
179	1	1780000	28	1	0.0028
180	1	1790000	21	1	0.0021
181	1	1800000	0	0	0
182	1	1810000	0	0	0
183	1	1820000	365	15	0.0365
184	1	1830000	89	4	0.0089
185	1	1840000	116	4	0.0116
186	1	1850000	513	21	0.0513
187	1	1860000	258	11	0.0258
188	1	1870000	171	6	0.0171
189	1	1880000	105	4	0.0105
190	1	1890000	144	5	0.0144
191	1	1900000	453	16	0.0453
192	1	1910000	98	4	0.0098
193	1	1920000	295	11	0.0295
194	1	1930000	0	0	0
195	1	1940000	55	2	0.0055
196	1	1950000	270	10	0.027
197	1	1960000	276	11	0.0276
198	1	1970000	98	4	0.0098
199	1	1980000	270	11	0.027
200	1	1990000	92	4	0.0092
201	1	2000000	232	9	0.0232
202	1	2010000	240	9	0.024
203	1	2020000	101	4	0.0101
204	1	2030000	293	12	0.0293
205	1	2040000	190	8	0.019
206	1	2050000	38	2	0.0038
207	1	2060000	134	5	0.0134
208	1	2070000	88	4	0.0088
209	1	2080000	83	3	0.0083
210	1	2090000	117	4	0.0117
211	1	2100000	180	7	0.018
212	1	2110000	396	15	0.0396
213	1	2120000	154	6	0.0154
214	1	2130000	466	18	0.0466
215	1	2140000	847	33	0.0847
216	1	2150000	206	8	0.0206
217	1	2160000	382	14	0.0382
218	1	2170000	52	2	0.0052
219	1	2180000	95	4	0.0095
220	1	2190000	0	0	0
221	1	2200000	137	6	0.0137
222	1	2210000	113	5	0.0113
223	1	2220000	223	9	0.0223
224	1	2230000	170	7	0.017
225	1	2240000	385	16	0.0385
226	1	2250000	580	23	0.058
227	1	2260000	309	12	0.0309
228	1	2270000	170	7	0.017
229	1	2280000	304	11	0.0304
230	1	2290000	124	5	0.0124
231	1	2300000	22	1	0.0022
232	1	2310000	157	7	0.0157
233	1	2320000	121	5	0.0121
234	1	2330000	138	5	0.0138
235	1	2340000	258	10	0.0258
236	1	2350000	307	12	0.0307
237	1	2360000	208	8	0.0208
238	1	2370000	559	22	0.0559
239	1	2380000	751	28	0.0751
240	1	2390000	252	10	0.0252
241	1	2400000	426	17	0.0426
242	1	2410000	461	20	0.0461
243	1	2420000	202	8	0.0202
244	1	2430000	448	16	0.0448
245	1	2440000	492	19	0.0492
246	1	2450000	203	8	0.0203
247	1	2460000	458	18	0.0458
248	1	2470000	346	13	0.0346
249	1	2480000	370	15	0.037
250	1	2490000	331	13	0.0331
251	1	2500000	236	9	0.0236
252	1	2510000	101	4	0.0101
253	1	2520000	481	19	0.0481
254	1	2530000	312	12	0.0312
255	1	2540000	385	15	0.0385
256	1	2550000	28	1	0.0028
257	1	2560000	224	9	0.0224
258	1	2570000	450	17	0.045
259	1	2580000	58	3	0.0058
260	1	2590000	0	0	0
261	1	2600000	0	0	0
262	1	2610000	0	0	0
263	1	2620000	0	0	0
264	1	2630000	0	0	0
265	1	2640000	0	0	0
266	1	2650000	0	0	0
267	1	2660000	0	0	0
268	1	2670000	0	0	0
269	1	2680000	0	0	0
270	1	2690000	18	1	0.0018
271	1	2700000	215	8	0.0215
272	1	2710000	231	8	0.0231
273	1	2720000	575	21	0.0575
274	1	2730000	231	10	0.0231
275	1	2740000	252	10	0.0252
276	1	2750000	112	5	0.0112
277	1	2760000	0	0	0
278	1	2770000	220	9	0.022
279	1	2780000	279	11	0.0279
280	1	2790000	144	6	0.0144
281	1	2800000	319	13	0.0319
282	1	2810000	321	12	0.0321
283	1	2820000	141	6	0.0141
284	1	2830000	182	7	0.0182
285	1	2840000	468	17	0.0468
286	1	2850000	118	5	0.0118
287	1	2860000	50	2	0.005
288	1	2870000	80	3	0.008
289	1	2880000	27	1	0.0027
290	1	2890000	272	11	0.0272
291	1	2900000	230	9	0.023
292	1	2910000	23	1	0.0023
293	1	2920000	108	4	0.0108
294	1	2930000	156	6	0.0156
295	1	2940000	244	9	0.0244
296	1	2950000	129	5	0.0129
297	1	2960000	25	1	0.0025
298	1	2970000	185	8	0.0185
299	1	2980000	222	8	0.0222
300	1	2990000	528	21	0.0528
301	1	3000000	136	6	0.0136
302	1	3010000	133	5	0.0133
303	1	3020000	173	7	0.0173
304	1	3030000	158	7	0.0158
305	1	3040000	113	4	0.0113
306	1	3050000	253	10	0.0253
307	1	3060000	81	4	0.0081
308	1	3070000	66	3	0.0066
309	1	3080000	471	20	0.0471
310	1	3090000	157	6	0.0157
311	1	3100000	183	7	0.0183
312	1	3110000	201	8	0.0201
313	1	3120000	202	7	0.0202
314	1	3130000	97	4	0.0097
315	1	3140000	30	1	0.003
316	1	3150000	81	3	0.0081
317	1	3160000	176	8	0.0176
318	1	3170000	216	9	0.0216
319	1	3180000	266	10	0.0266
320	1	3190000	109	5	0.0109
321	1	3200000	253	10	0.0253
322	1	3210000	145	6	0.0145
323	1	3220000	0	0	0
324	1	3230000	272	11	0.0272
325	1	3240000	160	6	0.016
326	1	3250000	314	11	0.0314
327	1	3260000	52	2	0.0052
328	1	3270000	181	7	0.0181
329	1	3280000	125	5	0.0125
330	1	3290000	217	9	0.0217
331	1	3300000	899	35	0.0899
332	1	3310000	193	8	0.0193
333	1	3320000	180	7	0.018
334	1	3330000	276	10	0.0276
335	1	3340000	197	8	0.0197
336	1	3350000	210	8	0.021
337	1	3360000	130	5	0.013
338	1	3370000	286	11	0.0286
339	1	3380000	297	12	0.0297
340	1	3390000	347	14	0.0347
341	1	3400000	177	7	0.0177
342	1	3410000	271	11	0.0271
343	1	3420000	229	9	0.0229
344	1	3430000	299	12	0.0299
345	1	3440000	287	11	0.0287
346	1	3450000	365	14	0.0365
347	1	3460000	538	21	0.0538
348	1	3470000	283	11	0.0283
349	1	3480000	219	8	0.0219
350	1	3490000	604	21	0.0604
351	1	3500000	543	19	0.0543
352	1	3510000	538	19	0.0538
353	1	3520000	309	12	0.0309
354	1	3530000	489	20	0.0489
355	1	3540000	215	8	0.0215
356	1	3550000	25	1	0.0025
357	1	3560000	0	0	0
358	1	3570000	229	9	0.0229
359	1	3580000	0	0	0
360	1	3590000	430	17	0.043
361	1	3600000	332	14	0.0332
362	1	3610000	522	22	0.0522
363	1	3620000	272	11	0.0272
364	1	3630000	442	17	0.0442
365	1	3640000	244	10	0.0244
366	1	3650000	134	5	0.0134
367	1	3660000	219	9	0.0219
368	1	3670000	52	2	0.0052
369	1	3680000	129	5	0.0129
370	1	3690000	449	18	0.0449
371	1	3700000	40	2	0.004
372	1	3710000	123	5	0.0123
373	1	3720000	103	4	0.0103
374	1	3730000	43	2	0.0043
375	1	3740000	115	4	0.0115
376	1	3750000	22	1	0.0022
377	1	3760000	0	0	0
378	1	3770000	142	6	0.0142
379	1	3780000	44	2	0.0044
380	1	3790000	71	3	0.0071
381	1	3800000	50	2	0.005
382	1	3810000	0	0	0
383	1	3820000	96	4	0.0096
384	1	3830000	101	4	0.0101
385	1	3840000	358	15	0.0358
386	1	3850000	0	0	0
387	1	3860000	0	0	0
388	1	3870000	0	0	0
389	1	3880000	0	0	0
390	1	3890000	0	0	0
391	1	3900000	0	0	0
392	1	3910000	0	0	0
393	1	3920000	0	0	0
394	1	3930000	0	0	0
395	1	3940000	0	0	0
396	1	3950000	0	0	0
397	1	3960000	0	0	0
398	1	3970000	0	0	0
399	1	3980000	0	0	0
400	1	3990000	0	0	0
401	1	4000000	21	1	0.0021
402	1	4010000	156	6	0.0156
403	1	4020000	65	3	0.0065
404	1	4030000	55	2	0.0055
405	1	4040000	123	5	0.0123
406	1	4050000	84	3	0.0084
407	1	4060000	30	1	0.003
408	1	4070000	29	1	0.0029
409	1	4080000	117	4	0.0117
410	1	4090000	99	4	0.0099
411	1	4100000	0	0	0
412	1	4110000	179	7	0.0179
413	1	4120000	173	7	0.0173
414	1	4130000	82	3	0.0082
415	1	4140000	136	5	0.0136
416	1	4150000	240	9	0.024
417	1	4160000	42	2	0.0042
418	1	4170000	16	1	0.0016
419	1	4180000	30	1	0.003
420	1	4190000	154	6	0.0154
421	1	4200000	95	4	0.0095
422	1	4210000	81	3	0.0081
423	1	4220000	101	4	0.0101
424	1	4230000	66	3	0.0066
425	1	4240000	26	1	0.0026
426	1	4250000	47	2	0.0047
427	1	4260000	0	0	0
428	1	4270000	74	3	0.0074
429	1	4280000	0	0	0
430	1	4290000	27	1	0.0027
431	1	4300000	22	1	0.0022
432	1	4310000	0	0	0
433	1	4320000	109	4	0.0109
434	1	4330000	53	2	0.0053
435	1	4340000	125	5	0.0125
436	1	4350000	0	0	0
437	1	4360000	159	6	0.0159
438	1	4370000	80	4	0.008
439	1	4380000	25	1	0.0025
440	1	4390000	942	35	0.0942
441	1	4400000	87	4	0.0087
442	1	4410000	113	5	0.0113
443	1	4420000	127	5	0.0127
444	1	4430000	47	2	0.0047
445	1	4440000	0	0	0
446	1	4450000	75	3	0.0075
447	1	4460000	53	2	0.0053
448	1	4470000	24	1	0.0024
449	1	4480000	47	2	0.0047
450	1	4490000	95	4	0.0095
451	1	4500000	24	1	0.0024
452	1	4510000	48	2	0.0048
453	1	4520000	27	1	0.0027
454	1	4530000	75	3	0.0075
455	1	4540000	101	4	0.0101
456	1	4550000	54	2	0.0054
457	1	4560000	28	1	0.0028
458	1	4570000	240	9	0.024
459	1	4580000	0	0	0
460	1	4590000	47	2	0.0047
461	1	4600000	0	0	0
462	1	4610000	0	0	0
463	1	4620000	31	1	0.0031
464	1	4630000	26	1	0.0026
465	1	4640000	27	1	0.0027
466	1	4650000	49	2	0.0049
467	1	4660000	73	3	0.0073
468	1	4670000	68	3	0.0068
469	1	4680000	67	3	0.0067
470	1	4690000	221	9	0.0221
471	1	4700000	146	6	0.0146
472	1	4710000	110	4	0.011
473	1	4720000	133	5	0.0133
474	1	4730000	81	3	0.0081
475	1	4740000	21	1	0.0021
476	1	4750000	79	3	0.0079
477	1	4760000	86	3	0.0086
478	1	4770000	197	7	0.0197
479	1	4780000	56	2	0.0056
480	1	4790000	26	1	0.0026
481	1	4800000	175	7	0.0175
482	1	4810000	45	2	0.0045
483	1	4820000	116	5	0.0116
484	1	4830000	100	4	0.01
485	1	4840000	56	2	0.0056
486	1	4850000	0	0	0
487	1	4860000	21	1	0.0021
488	1	4870000	0	0	0
489	1	4880000	48	2	0.0048
490	1	4890000	25	1	0.0025
491	1	4900000	27	1	0.0027
492	1	4910000	0	0	0
493	1	4920000	22	1	0.0022
494	1	4930000	22	1	0.0022
495	1	4940000	22	1	0.0022
496	1	4950000	21	1	0.0021
497	1	4960000	0	0	0
498	1	4970000	21	1	0.0021
499	1	4980000	0	0	0
500	1	4990000	23	1	0.0023
501	1	5000000	36	2	0.0036
502	1	5010000	24	1	0.0024
503	1	5020000	105	4	0.0105
504	1	5030000	178	7	0.0178
505	1	5040000	70	3	0.007
506	1	5050000	0	0	0
507	1	5060000	43	2	0.0043
508	1	5070000	20	1	0.002
509	1	5080000	0	0	0
510	1	5090000	22	1	0.0022
511	1	5100000	0	0	0
512	1	5110000	22	1	0.0022
513	1	5120000	0	0	0
514	1	5130000	0	0	0
515	1	5140000	26	1	0.0026
516	1	5150000	21	1	0.0021
517	1	5160000	27	1	0.0027
518	1	5170000	0	0	0
519	1	5180000	26	1	0.0026
520	1	5190000	48	2	0.0048
521	1	5200000	227	8	0.0227
522	1	5210000	0	0	0
523	1	5220000	64	3	0.0064
524	1	5230000	0	0	0
525	1	5240000	23	1	0.0023
526	1	5250000	0	0	0
527	1	5260000	26	1	0.0026
528	1	5270000	100	4	0.01
529	1	5280000	61	3	0.0061
530	1	5290000	56	2	0.0056
531	1	5300000	28	1	0.0028
532	1	5310000	123	6	0.0123
533	1	5320000	24	1	0.0024
534	1	5330000	49	2	0.0049
535	1	5340000	71	3	0.0071
536	1	5350000	29	1	0.0029
537	1	5360000	45	2	0.0045
538	1	5370000	39	2	0.0039
539	1	5380000	0	0	0
540	1	5390000	43	2	0.0043
541	1	5400000	0	0	0
542	1	5410000	0	0	0
543	1	5420000	0	0	0
544	1	5430000	42	2	0.0042
545	1	5440000	113	5	0.0113
546	1	5450000	44	2	0.0044
547	1	5460000	106	4	0.0106
548	1	5470000	0	0	0
549	1	5480000	70	3	0.007
550	1	5490000	66	3	0.0066
551	1	5500000	73	3	0.0073
552	1	5510000	30	1	0.003
553	1	5520000	151	6	0.0151
554	1	5530000	0	0	0
555	1	5540000	16	1	0.0016
556	1	5550000	39	2	0.0039
557	1	5560000	45	2	0.0045
558	1	5570000	96	4	0.0096
559	1	5580000	80	3	0.008
560	1	5590000	0	0	0
561	1	5600000	29	1	0.0029
562	1	5610000	0	0	0
563	1	5620000	24	1	0.0024
564	1	5630000	53	2	0.0053
565	1	5640000	92	4	0.0092
566	1	5650000	78	3	0.0078
567	1	5660000	0	0	0
568	1	5670000	23	1	0.0023
569	1	5680000	46	2	0.0046
570	1	5690000	21	1	0.0021
571	1	5700000	0	0	0
572	1	5710000	119	5	0.0119
573	1	5720000	136	5	0.0136
574	1	5730000	110	4	0.011
575	1	5740000	43	2	0.0043
576	1	5750000	118	5	0.0118
577	1	5760000	25	1	0.0025
578	1	5770000	111	5	0.0111
579	1	5780000	46	2	0.0046
580	1	5790000	220	9	0.022
581	1	5800000	256	11	0.0256
582	1	5810000	301	12	0.0301
583	1	5820000	136	5	0.0136
584	1	5830000	102	4	0.0102
585	1	5840000	67	3	0.0067
586	1	5850000	71	3	0.0071
587	1	5860000	50	2	0.005
588	1	5870000	75	3	0.0075
589	1	5880000	27	1	0.0027
590	1	5890000	162	7	0.0162
591	1	5900000	110	4	0.011
592	1	5910000	56	2	0.0056
593	1	5920000	77	3	0.0077
594	1	5930000	97	4	0.0097
595	1	5940000	97	4	0.0097
596	1	5950000	116	5	0.0116
597	1	5960000	22	1	0.0022
598	1	5970000	70	3	0.007
599	1	5980000	76	3	0.0076
600	1	5990000	20	1	0.002
601	1	6000000	24	1	0.0024
602	1	6010000	309	11	0.0309
603	1	6020000	68	3	0.0068
604	1	6030000	18	1	0.0018
605	1	6040000	142	6	0.0142
606	1	6050000	287	11	0.0287
607	1	6060000	243	9	0.0243
608	1	6070000	693	25	0.0693
609	1	6080000	48	2	0.0048
610	1	6090000	67	3	0.0067
611	1	6100000	257	10	0.0257
612	1	6110000	53	2	0.0053
613	1	6120000	99	4	0.0099
614	1	6130000	129	5	0.0129
615	1	6140000	41	2	0.0041
616	1	6150000	227	9	0.0227
617	1	6160000	614	25	0.0614
618	1	6170000	340	13	0.034
619	1	6180000	104	4	0.0104
620	1	6190000	220	9	0.022
621	1	6200000	52	2	0.0052
622	1	6210000	150	6	0.015
623	1	6220000	289	12	0.0289
624	1	6230000	139	6	0.0139
625	1	6240000	110	5	0.011
626	1	6250000	25	1	0.0025
627	1	6260000	75	3	0.0075
628	1	6270000	614	23	0.0614
629	1	6280000	28	1	0.0028
630	1	6290000	0	0	0
631	1	6300000	418	16	0.0418
632	1	6310000	379	15	0.0379
633	1	6320000	360	14	0.036
634	1	6330000	64	3	0.0064
635	1	6340000	276	11	0.0276
636	1	6350000	71	3	0.0071
637	1	6360000	29	1	0.0029
638	1	6370000	215	10	0.0215
639	1	6380000	120	5	0.012
640	1	6390000	128	5	0.0128
641	1	6400000	75	3	0.0075
642	1	6410000	71	3	0.0071
643	1	6420000	157	7	0.0157
644	1	6430000	22	1	0.0022
645	1	6440000	21	1	0.0021
646	1	6450000	160	6	0.016
647	1	6460000	22	1	0.0022
648	1	6470000	46	2	0.0046
649	1	6480000	343	13	0.0343
650	1	6490000	325	13	0.0325
651	1	6500000	373	14	0.0373
652	1	6510000	458	17	0.0458
653	1	6520000	156	6	0.0156
654	1	6530000	430	17	0.043
655	1	6540000	168	7	0.0168
656	1	6550000	360	14	0.036
657	1	6560000	307	13	0.0307
658	1	6570000	176	7	0.0176
659	1	6580000	0	0	0
660	1	6590000	77	3	0.0077
661	1	6600000	44	2	0.0044
662	1	6610000	38	2	0.0038
663	1	6620000	49	2	0.0049
664	1	6630000	122	5	0.0122
665	1	6640000	102	4	0.0102
666	1	6650000	197	8	0.0197
667	1	6660000	95	4	0.0095
668	1	6670000	279	11	0.0279
669	1	6680000	145	6	0.0145
670	1	6690000	103	4	0.0103
671	1	6700000	25	1	0.0025
672	1	6710000	25	1	0.0025
673	1	6720000	26	1	0.0026
674	1	6730000	0	0	0
675	1	6740000	25	1	0.0025
676	1	6750000	31	1	0.0031
677	1	6760000	21	1	0.0021
678	1	6770000	0	0	0
679	1	6780000	92	4	0.0092
680	1	6790000	0	0	0
681	1	6800000	54	2	0.0054
682	1	6810000	18	1	0.0018
683	1	6820000	21	1	0.0021
684	1	6830000	0	0	0
685	1	6840000	32	1	0.0032
686	1	6850000	261	10	0.0261
687	1	6860000	0	0	0
688	1	6870000	42	2	0.0042
689	1	6880000	0	0	0
690	1	6890000	0	0	0
691	1	6900000	0	0	0
692	1	6910000	0	0	0
693	1	6920000	47	2	0.0047
694	1	6930000	20	1	0.002
695	1	6940000	48	2	0.0048
696	1	6950000	0	0	0
697	1	6960000	26	1	0.0026
698	1	6970000	93	4	0.0093
699	1	6980000	79	3	0.0079
700	1	6990000	110	4	0.011
701	1	7000000	78	3	0.0078
702	1	7010000	75	3	0.0075
703	1	7020000	357	14	0.0357
704	1	7030000	110	4	0.011
705	1	7040000	108	5	0.0108
706	1	7050000	71	3	0.0071
707	1	7060000	0	0	0
708	1	7070000	46	2	0.0046
709	1	7080000	0	0	0
710	1	7090000	0	0	0
711	1	7100000	31	1	0.0031
712	1	7110000	102	4	0.0102
713	1	7120000	102	4	0.0102
714	1	7130000	47	2	0.0047
715	1	7140000	22	1	0.0022
716	1	7150000	103	4	0.0103
717	1	7160000	45	2	0.0045
718	1	7170000	0	0	0
719	1	7180000	24	1	0.0024
720	1	7190000	57	2	0.0057
721	1	7200000	24	1	0.0024
722	1	7210000	83	3	0.0083
723	1	7220000	130	5	0.013
724	1	7230000	55	2	0.0055
725	1	7240000	75	3	0.0075
726	1	7250000	98	4	0.0098
727	1	7260000	23	1	0.0023
728	1	7270000	48	2	0.0048
729	1	7280000	46	2	0.0046
730	1	7290000	186	7	0.0186
731	1	7300000	73	3	0.0073
732	1	7310000	49	2	0.0049
733	1	7320000	0	0	0
734	1	7330000	32	1	0.0032
735	1	7340000	0	0	0
736	1	7350000	0	0	0
737	1	7360000	47	2	0.0047
738	1	7370000	0	0	0
739	1	7380000	62	3	0.0062
740	1	7390000	0	0	0
741	1	7400000	137	5	0.0137
742	1	7410000	56	2	0.0056
743	1	7420000	126	5	0.0126
744	1	7430000	22	1	0.0022
745	1	7440000	96	4	0.0096
746	1	7450000	45	2	0.0045
747	1	7460000	0	0	0
748	1	7470000	55	2	0.0055
749	1	7480000	29	1	0.0029
750	1	7490000	48	2	0.0048
751	1	7500000	91	4	0.0091
752	1	7510000	161	6	0.0161
753	1	7520000	119	5	0.0119
754	1	7530000	23	1	0.0023
755	1	7540000	78	3	0.0078
756	1	7550000	90	4	0.009
757	1	7560000	156	6	0.0156
758	1	7570000	210	8	0.021
759	1	7580000	60	2	0.006
760	1	7590000	219	9	0.0219
761	1	7600000	28	1	0.0028
762	1	7610000	63	3	0.0063
763	1	7620000	157	6	0.0157
764	1	7630000	104	4	0.0104
765	1	7640000	24	1	0.0024
766	1	7650000	143	6	0.0143
767	1	7660000	186	8	0.0186
768	1	7670000	59	2	0.0059
769	1	7680000	37	2	0.0037
770	1	7690000	122	5	0.0122
771	1	7700000	77	3	0.0077
772	1	7710000	83	3	0.0083
773	1	7720000	158	6	0.0158
774	1	7730000	147	6	0.0147
775	1	7740000	174	7	0.0174
776	1	7750000	110	5	0.011
777	1	7760000	87	4	0.0087
778	1	7770000	164	6	0.0164
779	1	7780000	41	2	0.0041
780	1	7790000	0	0	0
781	1	7800000	0	0	0
782	1	7810000	0	0	0
783	1	7820000	0	0	0
784	1	7830000	77	3	0.0077
785	1	7840000	211	8	0.0211
786	1	7850000	0	0	0
787	1	7860000	25	1	0.0025
788	1	7870000	25	1	0.0025
789	1	7880000	0	0	0
790	1	7890000	0	0	0
791	1	7900000	0	0	0
792	1	7910000	0	0	0
793	1	7920000	0	0	0
794	1	7930000	25	1	0.0025
795	1	7940000	60	2	0.006
796	1	7950000	130	5	0.013
797	1	7960000	80	3	0.008
798	1	7970000	252	11	0.0252
799	1	7980000	0	0	0
800	1	7990000	0	0	0
801	1	8000000	46	2	0.0046
802	1	8010000	96	5	0.0096
803	1	8020000	0	0	0
804	1	8030000	0	0	0
805	1	8040000	19	1	0.0019
806	1	8050000	16	1	0.0016
807	1	8060000	35	2	0.0035
808	1	8070000	53	2	0.0053
809	1	8080000	42	2	0.0042
810	1	8090000	148	5	0.0148
811	1	8100000	0	0	0
812	1	8110000	22	1	0.0022
813	1	8120000	0	0	0
814	1	8130000	0	0	0
815	1	8140000	21	1	0.0021
816	1	8150000	24	1	0.0024
817	1	8160000	0	0	0
818	1	8170000	56	2	0.0056
819	1	8180000	0	0	0
820	1	8190000	51	2	0.0051
821	1	8200000	0	0	0
822	1	8210000	42	2	0.0042
823	1	8220000	0	0	0
824	1	8230000	29	1	0.0029
825	1	8240000	0	0	0
826	1	8250000	0	0	0
827	1	8260000	69	3	0.0069
828	1	8270000	24	1	0.0024
829	1	8280000	99	4	0.0099
830	1	8290000	70	3	0.007
831	1	8300000	155	6	0.0155
832	1	8310000	22	1	0.0022
833	1	8320000	15	1	0.0015
834	1	8330000	27	1	0.0027
835	1	8340000	0	0	0
836	1	8350000	0	0	0
837	1	8360000	0	0	0
838	1	8370000	51	2	0.0051
839	1	8380000	156	6	0.0156
840	1	8390000	79	3	0.0079
841	1	8400000	98	4	0.0098
842	1	8410000	103	4	0.0103
843	1	8420000	261	10	0.0261
844	1	8430000	0	0	0
845	1	8440000	17	1	0.0017
846	1	8450000	0	0	0
847	1	8460000	0	0	0
848	1	8470000	70	3	0.007
849	1	8480000	169	6	0.0169
850	1	8490000	0	0	0
851	1	8500000	15	1	0.0015
852	1	8510000	26	1	0.0026
853	1	8520000	19	1	0.0019
854	1	8530000	0	0	0
855	1	8540000	43	2	0.0043
856	1	8550000	0	0	0
857	1	8560000	147	8	0.0147
858	1	8570000	0	0	0
859	1	8580000	24	1	0.0024
860	1	8590000	66	3	0.0066
861	1	8600000	0	0	0
862	1	8610000	0	0	0
863	1	8620000	0	0	0
864	1	8630000	0	0	0
865	1	8640000	0	0	0
866	1	8650000	0	0	0
867	1	8660000	47	2	0.0047
868	1	8670000	0	0	0
869	1	8680000	0	0	0
870	1	8690000	0	0	0
871	1	8700000	0	0	0
872	1	8710000	0	0	0
873	1	8720000	0	0	0
874	1	8730000	0	0	0
875	1	8740000	0	0	0
876	1	8750000	55	2	0.0055
877	1	8760000	54	2	0.0054
878	1	8770000	0	0	0
879	1	8780000	18	1	0.0018
880	1	8790000	0	0	0
881	1	8800000	0	0	0
882	1	8810000	22	1	0.0022
883	1	8820000	0	0	0
884	1	8830000	0	0	0
885	1	8840000	0	0	0
886	1	8850000	0	0	0
887	1	8860000	0	0	0
888	1	8870000	0	0	0
889	1	8880000	78	3	0.0078
890	1	8890000	0	0	0
891	1	8900000	43	2	0.0043
892	1	8910000	25	1	0.0025
893	1	8920000	20	1	0.002
894	1	8930000	102	5	0.0102
895	1	8940000	0	0	0
896	1	8950000	0	0	0
897	1	8960000	0	0	0
898	1	8970000	81	3	0.0081
899	1	8980000	52	2	0.0052
900	1	8990000	22	1	0.0022
901	1	9000000	0	0	0
902	1	9010000	22	1	0.0022
903	1	9020000	26	1	0.0026
904	1	9030000	0	0	0
905	1	9040000	78	3	0.0078
906	1	9050000	0	0	0
907	1	9060000	0	0	0
908	1	9070000	26	1	0.0026
909	1	9080000	86	4	0.0086
910	1	9090000	147	6	0.0147
911	1	9100000	85	3	0.0085
912	1	9110000	0	0	0
913	1	9120000	91	4	0.0091
914	1	9130000	22	1	0.0022
915	1	9140000	97	4	0.0097
916	1	9150000	30	1	0.003
917	1	9160000	0	0	0
918	1	9170000	56	2	0.0056
919	1	9180000	0	0	0
920	1	9190000	306	12	0.0306
921	1	9200000	0	0	0
922	1	9210000	0	0	0
923	1	9220000	79	3	0.0079
924	1	9230000	0	0	0
925	1	9240000	162	6	0.0162
926	1	9250000	48	2	0.0048
927	1	9260000	146	6	0.0146
928	1	9270000	46	2	0.0046
929	1	9280000	0	0	0
930	1	9290000	125	5	0.0125
931	1	9300000	109	4	0.0109
932	1	9310000	49	2	0.0049
933	1	9320000	76	3	0.0076
934	1	9330000	93	4	0.0093
935	1	9340000	203	8	0.0203
936	1	9350000	316	12	0.0316
937	1	9360000	0	0	0
938	1	9370000	133	5	0.0133
939	1	9380000	130	5	0.013
940	1	9390000	84	3	0.0084
941	1	9400000	136	5	0.0136
942	1	9410000	196	8	0.0196
943	1	9420000	200	9	0.02
944	1	9430000	179	7	0.0179
945	1	9440000	99	4	0.0099
946	1	9450000	107	4	0.0107
947	1	9460000	81	4	0.0081
948	1	9470000	172	7	0.0172
949	1	9480000	175	7	0.0175
950	1	9490000	45	2	0.0045
951	1	9500000	51	2	0.0051
952	1	9510000	95	4	0.0095
953	1	9520000	17	1	0.0017
954	1	9530000	212	8	0.0212
955	1	9540000	22	1	0.0022
956	1	9550000	23	1	0.0023
957	1	9560000	148	6	0.0148
958	1	9570000	0	0	0
959	1	9580000	73	3	0.0073
960	1	9590000	0	0	0
961	1	9600000	98	4	0.0098
962	1	9610000	0	0	0
963	1	9620000	0	0	0
964	1	9630000	26	1	0.0026
965	1	9640000	28	1	0.0028
966	1	9650000	306	11	0.0306
967	1	9660000	248	10	0.0248
968	1	9670000	247	10	0.0247
969	1	9680000	46	2	0.0046
970	1	9690000	144	6	0.0144
971	1	9700000	52	2	0.0052
972	1	9710000	206	8	0.0206
973	1	9720000	100	4	0.01
974	1	9730000	25	1	0.0025
975	1	9740000	90	4	0.009
976	1	9750000	266	11	0.0266
977	1	9760000	102	4	0.0102
978	1	9770000	21	1	0.0021
979	1	9780000	447	18	0.0447
980	1	9790000	75	3	0.0075
981	1	9800000	46	2	0.0046
982	1	9810000	24	1	0.0024
983	1	9820000	0	0	0
984	1	9830000	95	4	0.0095
985	1	9840000	0	0	0
986	1	9850000	0	0	0
987	1	9860000	90	3	0.009
988	1	9870000	67	3	0.0067
989	1	9880000	159	6	0.0159
990	1	9890000	0	0	0
991	1	9900000	126	5	0.0126
992	1	9910000	149	6	0.0149
993	1	9920000	75	3	0.0075
994	1	9930000	66	3	0.0066
995	1	9940000	128	5	0.0128
996	1	9950000	0	0	0
997	1	9960000	54	2	0.0054
998	1	9970000	143	5	0.0143
999	1	9980000	23	1	0.0023
1000	1	9990000	25	1	0.0025
1001	1	10000000	0	0	0
1002	1	10010000	0	0	0
1003	1	10020000	24	1	0.0024
1004	1	10030000	0	0	0
1005	1	10040000	0	0	0
1006	1	10050000	0	0	0
1007	1	10060000	195	7	0.0195
1008	1	10070000	0	0	0
1009	1	10080000	25	1	0.0025
1010	1	10090000	81	3	0.0081
1011	1	10100000	30	1	0.003
1012	1	10110000	24	1	0.0024
1013	1	10120000	25	1	0.0025
1014	1	10130000	48	2	0.0048
1015	1	10140000	59	2	0.0059
1016	1	10150000	0	0	0
1017	1	10160000	0	0	0
1018	1	10170000	65	3	0.0065
1019	1	10180000	0	0	0
1020	1	10190000	0	0	0
1021	1	10200000	0	0	0
1022	1	10210000	23	1	0.0023
1023	1	10220000	26	1	0.0026
1024	1	10230000	0	0	0
1025	1	10240000	16	1	0.0016
1026	1	10250000	0	0	0
1027	1	10260000	0	0	0
1028	1	10270000	106	4	0.0106
1029	1	10280000	0	0	0
1030	1	10290000	0	0	0
1031	1	10300000	0	0	0
1032	1	10310000	0	0	0
1033	1	10320000	0	0	0
1034	1	10330000	0	0	0
1035	1	10340000	0	0	0
1036	1	10350000	24	1	0.0024
1037	1	10360000	0	0	0
1038	1	10370000	0	0	0
1039	1	10380000	26	1	0.0026
1040	1	10390000	0	0	0
1041	1	10400000	0	0	0
1042	1	10410000	0	0	0
1043	1	10420000	0	0	0
1044	1	10430000	0	0	0
1045	1	10440000	32	1	0.0032
1046	1	10450000	0	0	0
1047	1	10460000	52	2	0.0052
1048	1	10470000	52	2	0.0052
1049	1	10480000	26	1	0.0026
1050	1	10490000	88	4	0.0088
1051	1	10500000	0	0	0
1052	1	10510000	0	0	0
1053	1	10520000	0	0	0
1054	1	10530000	24	1	0.0024
1055	1	10540000	114	4	0.0114
1056	1	10550000	27	1	0.0027
1057	1	10560000	18	1	0.0018
1058	1	10570000	82	4	0.0082
1059	1	10580000	20	1	0.002
1060	1	10590000	24	1	0.0024
1061	1	10600000	52	2	0.0052
1062	1	10610000	0	0	0
1063	1	10620000	68	3	0.0068
1064	1	10630000	62	3	0.0062
1065	1	10640000	0	0	0
1066	1	10650000	50	2	0.005
1067	1	10660000	47	2	0.0047
1068	1	10670000	66	2	0.0066
1069	1	10680000	150	6	0.015
1070	1	10690000	377	15	0.0377
1071	1	10700000	230	10	0.023
1072	1	10710000	331	13	0.0331
1073	1	10720000	353	16	0.0353
1074	1	10730000	376	15	0.0376
1075	1	10740000	338	14	0.0338
1076	1	10750000	373	15	0.0373
1077	1	10760000	299	11	0.0299
1078	1	10770000	200	8	0.02
1079	1	10780000	175	7	0.0175
1080	1	10790000	137	6	0.0137
1081	1	10800000	301	13	0.0301
1082	1	10810000	124	5	0.0124
1083	1	10820000	195	8	0.0195
1084	1	10830000	122	5	0.0122
1085	1	10840000	221	8	0.0221
1086	1	10850000	292	11	0.0292
1087	1	10860000	318	12	0.0318
1088	1	10870000	141	6	0.0141
1089	1	10880000	291	11	0.0291
1090	1	10890000	269	10	0.0269
1091	1	10900000	271	10	0.0271
1092	1	10910000	43	2	0.0043
1093	1	10920000	367	14	0.0367
1094	1	10930000	349	13	0.0349
1095	1	10940000	45	2	0.0045
1096	1	10950000	158	6	0.0158
1097	1	10960000	366	14	0.0366
1098	1	10970000	268	10	0.0268
1099	1	10980000	76	3	0.0076
1100	1	10990000	45	2	0.0045
1101	1	11000000	190	8	0.019
1102	1	11010000	57	2	0.0057
1103	1	11020000	152	6	0.0152
1104	1	11030000	74	3	0.0074
1105	1	11040000	99	4	0.0099
1106	1	11050000	38	2	0.0038
1107	1	11060000	26	1	0.0026
1108	1	11070000	103	4	0.0103
1109	1	11080000	0	0	0
1110	1	11090000	0	0	0
1111	1	11100000	79	3	0.0079
1112	1	11110000	105	4	0.0105
1113	1	11120000	308	12	0.0308
1114	1	11130000	0	0	0
1115	1	11140000	22	1	0.0022
1116	1	11150000	0	0	0
1117	1	11160000	0	0	0
1118	1	11170000	62	2	0.0062
1119	1	11180000	0	0	0
1120	1	11190000	0	0	0
1121	1	11200000	28	1	0.0028
1122	1	11210000	26	1	0.0026
1123	1	11220000	0	0	0
1124	1	11230000	0	0	0
1125	1	11240000	0	0	0
1126	1	11250000	23	1	0.0023
1127	1	11260000	33	1	0.0033
1128	1	11270000	0	0	0
1129	1	11280000	0	0	0
1130	1	11290000	52	2	0.0052
1131	1	11300000	0	0	0
1132	1	11310000	94	4	0.0094
1133	1	11320000	82	3	0.0082
1134	1	11330000	214	8	0.0214
1135	1	11340000	0	0	0
1136	1	11350000	23	1	0.0023
1137	1	11360000	27	1	0.0027
1138	1	11370000	173	7	0.0173
1139	1	11380000	173	7	0.0173
1140	1	11390000	178	7	0.0178
1141	1	11400000	107	4	0.0107
1142	1	11410000	189	8	0.0189
1143	1	11420000	78	3	0.0078
1144	1	11430000	0	0	0
1145	1	11440000	0	0	0
1146	1	11450000	74	3	0.0074
1147	1	11460000	50	2	0.005
1148	1	11470000	29	1	0.0029
1149	1	11480000	82	3	0.0082
1150	1	11490000	77	3	0.0077
1151	1	11500000	228	9	0.0228
1152	1	11510000	164	7	0.0164
1153	1	11520000	128	5	0.0128
1154	1	11530000	72	3	0.0072
1155	1	11540000	100	4	0.01
1156	1	11550000	0	0	0
1157	1	11560000	71	3	0.0071
1158	1	11570000	0	0	0
1159	1	11580000	440	17	0.044
1160	1	11590000	171	7	0.0171
1161	1	11600000	127	5	0.0127
1162	1	11610000	0	0	0
1163	1	11620000	89	4	0.0089
1164	1	11630000	111	4	0.0111
1165	1	11640000	80	3	0.008
1166	1	11650000	48	2	0.0048
1167	1	11660000	105	4	0.0105
1168	1	11670000	70	3	0.007
1169	1	11680000	58	2	0.0058
1170	1	11690000	306	13	0.0306
1171	1	11700000	48	2	0.0048
1172	1	11710000	467	19	0.0467
1173	1	11720000	456	19	0.0456
1174	1	11730000	41	2	0.0041
1175	1	11740000	349	14	0.0349
1176	1	11750000	211	9	0.0211
1177	1	11760000	50	2	0.005
1178	1	11770000	115	5	0.0115
1179	1	11780000	49	2	0.0049
1180	1	11790000	74	3	0.0074
1181	1	11800000	130	5	0.013
1182	1	11810000	65	3	0.0065
1183	1	11820000	45	2	0.0045
1184	1	11830000	51	2	0.0051
1185	1	11840000	316	12	0.0316
1186	1	11850000	98	4	0.0098
1187	1	11860000	54	2	0.0054
1188	1	11870000	78	3	0.0078
1189	1	11880000	54	2	0.0054
1190	1	11890000	29	1	0.0029
1191	1	11900000	20	1	0.002
1192	1	11910000	0	0	0
1193	1	11920000	51	2	0.0051
1194	1	11930000	45	2	0.0045
1195	1	11940000	184	7	0.0184
1196	1	11950000	118	5	0.0118
1197	1	11960000	94	4	0.0094
1198	1	11970000	183	7	0.0183
1199	1	11980000	0	0	0
1200	1	11990000	100	4	0.01
1201	1	12000000	253	10	0.0253
1202	1	12010000	21	1	0.0021
1203	1	12020000	118	5	0.0118
1204	1	12030000	524	21	0.0524
1205	1	12040000	103	4	0.0103
1206	1	12050000	66	3	0.0066
1207	1	12060000	0	0	0
1208	1	12070000	94	4	0.0094
1209	1	12080000	71	3	0.0071
1210	1	12090000	153	6	0.0153
1211	1	12100000	85	4	0.0085
1212	1	12110000	104	4	0.0104
1213	1	12120000	116	5	0.0116
1214	1	12130000	67	3	0.0067
1215	1	12140000	81	3	0.0081
1216	1	12150000	82	4	0.0082
1217	1	12160000	25	1	0.0025
1218	1	12170000	106	4	0.0106
1219	1	12180000	116	5	0.0116
1220	1	12190000	95	4	0.0095
1221	1	12200000	143	6	0.0143
1222	1	12210000	105	4	0.0105
1223	1	12220000	132	5	0.0132
1224	1	12230000	329	13	0.0329
1225	1	12240000	191	7	0.0191
1226	1	12250000	232	9	0.0232
1227	1	12260000	94	4	0.0094
1228	1	12270000	0	0	0
1229	1	12280000	31	1	0.0031
1230	1	12290000	61	3	0.0061
1231	1	12300000	42	2	0.0042
1232	1	12310000	0	0	0
1233	1	12320000	0	0	0
1234	1	12330000	0	0	0
1235	1	12340000	0	0	0
1236	1	12350000	18	1	0.0018
1237	1	12360000	0	0	0
1238	1	12370000	73	3	0.0073
1239	1	12380000	0	0	0
1240	1	12390000	83	3	0.0083
1241	1	12400000	0	0	0
1242	1	12410000	0	0	0
1243	1	12420000	45	2	0.0045
1244	1	12430000	0	0	0
1245	1	12440000	45	2	0.0045
1246	1	12450000	0	0	0
1247	1	12460000	0	0	0
1248	1	12470000	45	2	0.0045
1249	1	12480000	0	0	0
1250	1	12490000	15	1	0.0015
1251	1	12500000	19	1	0.0019
1252	1	12510000	0	0	0
1253	1	12520000	0	0	0
1254	1	12530000	0	0	0
1255	1	12540000	50	2	0.005
1256	1	12550000	57	2	0.0057
1257	1	12560000	47	2	0.0047
1258	1	12570000	24	1	0.0024
1259	1	12580000	47	2	0.0047
1260	1	12590000	143	5	0.0143
1261	1	12600000	49	2	0.0049
1262	1	12610000	163	7	0.0163
1263	1	12620000	43	2	0.0043
1264	1	12630000	39	2	0.0039
1265	1	12640000	129	5	0.0129
1266	1	12650000	27	1	0.0027
1267	1	12660000	402	15	0.0402
1268	1	12670000	26	1	0.0026
1269	1	12680000	222	9	0.0222
1270	1	12690000	24	1	0.0024
1271	1	12700000	26	1	0.0026
1272	1	12710000	51	2	0.0051
1273	1	12720000	51	2	0.0051
1274	1	12730000	49	2	0.0049
1275	1	12740000	45	2	0.0045
1276	1	12750000	23	1	0.0023
1277	1	12760000	23	1	0.0023
1278	1	12770000	0	0	0
1279	1	12780000	152	6	0.0152
1280	1	12790000	24	1	0.0024
1281	1	12800000	0	0	0
1282	1	12810000	0	0	0
1283	1	12820000	50	2	0.005
1284	1	12830000	25	1	0.0025
1285	1	12840000	0	0	0
1286	1	12850000	0	0	0
1287	1	12860000	47	2	0.0047
1288	1	12870000	22	1	0.0022
1289	1	12880000	21	1	0.0021
1290	1	12890000	0	0	0
1291	1	12900000	0	0	0
1292	1	12910000	0	0	0
1293	1	12920000	0	0	0
1294	1	12930000	23	1	0.0023
1295	1	12940000	0	0	0
1296	1	12950000	0	0	0
1297	1	12960000	51	2	0.0051
1298	1	12970000	22	1	0.0022
1299	1	12980000	125	5	0.0125
1300	1	12990000	0	0	0
1301	1	13000000	0	0	0
1302	1	13010000	0	0	0
1303	1	13020000	21	1	0.0021
1304	1	13030000	18	1	0.0018
1305	1	13040000	0	0	0
1306	1	13050000	0	0	0
1307	1	13060000	0	0	0
1308	1	13070000	0	0	0
1309	1	13080000	0	0	0
1310	1	13090000	0	0	0
1311	1	13100000	0	0	0
1312	1	13110000	0	0	0
1313	1	13120000	0	0	0
1314	1	13130000	0	0	0
1315	1	13140000	18	1	0.0018
1316	1	13150000	0	0	0
1317	1	13160000	0	0	0
1318	1	13170000	79	3	0.0079
1319	1	13180000	0	0	0
1320	1	13190000	49	2	0.0049
1321	1	13200000	0	0	0
1322	1	13210000	0	0	0
1323	1	13220000	0	0	0
1324	1	13230000	0	0	0
1325	1	13240000	0	0	0
1326	1	13250000	0	0	0
1327	1	13260000	0	0	0
1328	1	13270000	0	0	0
1329	1	13280000	0	0	0
1330	1	13290000	0	0	0
1331	1	13300000	0	0	0
1332	1	13310000	0	0	0
1333	1	13320000	0	0	0
1334	1	13330000	0	0	0
1335	1	13340000	18	1	0.0018
1336	1	13350000	21	1	0.0021
1337	1	13360000	0	0	0
1338	1	13370000	0	0	0
1339	1	13380000	81	3	0.0081
1340	1	13390000	38	2	0.0038
1341	1	13400000	48	2	0.0048
1342	1	13410000	27	1	0.0027
1343	1	13420000	0	0	0
1344	1	13430000	238	11	0.0238
1345	1	13440000	41	2	0.0041
1346	1	13450000	0	0	0
1347	1	13460000	23	1	0.0023
1348	1	13470000	0	0	0
1349	1	13480000	18	1	0.0018
1350	1	13490000	0	0	0
1351	1	13500000	21	1	0.0021
1352	1	13510000	29	1	0.0029
1353	1	13520000	47	2	0.0047
1354	1	13530000	0	0	0
1355	1	13540000	19	1	0.0019
1356	1	13550000	23	1	0.0023
1357	1	13560000	0	0	0
1358	1	13570000	0	0	0
1359	1	13580000	0	0	0
1360	1	13590000	0	0	0
1361	1	13600000	0	0	0
1362	1	13610000	38	2	0.0038
1363	1	13620000	22	1	0.0022
1364	1	13630000	53	2	0.0053
1365	1	13640000	0	0	0
1366	1	13650000	174	8	0.0174
1367	1	13660000	105	5	0.0105
1368	1	13670000	0	0	0
1369	1	13680000	23	1	0.0023
1370	1	13690000	0	0	0
1371	1	13700000	18	1	0.0018
1372	1	13710000	0	0	0
1373	1	13720000	21	1	0.0021
1374	1	13730000	29	1	0.0029
1375	1	13740000	47	2	0.0047
1376	1	13750000	0	0	0
1377	1	13760000	19	1	0.0019
1378	1	13770000	23	1	0.0023
1379	1	13780000	44	2	0.0044
1380	1	13790000	47	2	0.0047
1381	1	13800000	25	1	0.0025
1382	1	13810000	58	2	0.0058
1383	1	13820000	79	4	0.0079
1384	1	13830000	206	8	0.0206
1385	1	13840000	264	10	0.0264
1386	1	13850000	0	0	0
1387	1	13860000	22	1	0.0022
1388	1	13870000	70	3	0.007
1389	1	13880000	21	1	0.0021
1390	1	13890000	25	1	0.0025
1391	1	13900000	19	1	0.0019
1392	1	13910000	91	4	0.0091
1393	1	13920000	21	1	0.0021
1394	1	13930000	0	0	0
1395	1	13940000	0	0	0
1396	1	13950000	0	0	0
1397	1	13960000	24	1	0.0024
1398	1	13970000	0	0	0
1399	1	13980000	58	3	0.0058
1400	1	13990000	25	1	0.0025
1401	1	14000000	24	1	0.0024
1402	1	14010000	0	0	0
1403	1	14020000	26	1	0.0026
1404	1	14030000	51	2	0.0051
1405	1	14040000	22	1	0.0022
1406	1	14050000	55	2	0.0055
1407	1	14060000	0	0	0
1408	1	14070000	0	0	0
1409	1	14080000	146	6	0.0146
1410	1	14090000	0	0	0
1411	1	14100000	36	2	0.0036
1412	1	14110000	76	3	0.0076
1413	1	14120000	19	1	0.0019
1414	1	14130000	0	0	0
1415	1	14140000	130	6	0.013
1416	1	14150000	147	6	0.0147
1417	1	14160000	106	4	0.0106
1418	1	14170000	22	1	0.0022
1419	1	14180000	0	0	0
1420	1	14190000	0	0	0
1421	1	14200000	47	2	0.0047
1422	1	14210000	23	1	0.0023
1423	1	14220000	49	2	0.0049
1424	1	14230000	45	2	0.0045
1425	1	14240000	74	3	0.0074
1426	1	14250000	28	1	0.0028
1427	1	14260000	0	0	0
1428	1	14270000	0	0	0
1429	1	14280000	20	1	0.002
1430	1	14290000	121	5	0.0121
1431	1	14300000	0	0	0
1432	1	14310000	22	1	0.0022
1433	1	14320000	50	2	0.005
1434	1	14330000	0	0	0
1435	1	14340000	25	1	0.0025
1436	1	14350000	24	1	0.0024
1437	1	14360000	23	1	0.0023
1438	1	14370000	0	0	0
1439	1	14380000	44	2	0.0044
1440	1	14390000	0	0	0
1441	1	14400000	70	3	0.007
1442	1	14410000	46	2	0.0046
1443	1	14420000	0	0	0
1444	1	14430000	142	6	0.0142
1445	1	14440000	0	0	0
1446	1	14450000	56	2	0.0056
1447	1	14460000	50	2	0.005
1448	1	14470000	62	2	0.0062
1449	1	14480000	0	0	0
1450	1	14490000	0	0	0
1451	1	14500000	65	3	0.0065
1452	1	14510000	30	1	0.003
1453	1	14520000	52	2	0.0052
1454	1	14530000	26	1	0.0026
1455	1	14540000	0	0	0
1456	1	14550000	0	0	0
1457	1	14560000	103	4	0.0103
1458	1	14570000	24	1	0.0024
1459	1	14580000	22	1	0.0022
1460	1	14590000	72	3	0.0072
1461	1	14600000	0	0	0
1462	1	14610000	60	2	0.006
1463	1	14620000	0	0	0
1464	1	14630000	0	0	0
1465	1	14640000	26	1	0.0026
1466	1	14650000	0	0	0
1467	1	14660000	67	3	0.0067
1468	1	14670000	21	1	0.0021
1469	1	14680000	29	1	0.0029
1470	1	14690000	87	4	0.0087
1471	1	14700000	43	2	0.0043
1472	1	14710000	22	1	0.0022
1473	1	14720000	28	1	0.0028
1474	1	14730000	26	1	0.0026
1475	1	14740000	26	1	0.0026
1476	1	14750000	39	2	0.0039
1477	1	14760000	103	4	0.0103
1478	1	14770000	25	1	0.0025
1479	1	14780000	0	0	0
1480	1	14790000	27	1	0.0027
1481	1	14800000	0	0	0
1482	1	14810000	41	2	0.0041
1483	1	14820000	21	1	0.0021
1484	1	14830000	0	0	0
1485	1	14840000	23	1	0.0023
1486	1	14850000	0	0	0
1487	1	14860000	75	3	0.0075
1488	1	14870000	39	2	0.0039
1489	1	14880000	94	4	0.0094
1490	1	14890000	0	0	0
1491	1	14900000	0	0	0
1492	1	14910000	0	0	0
1493	1	14920000	27	1	0.0027
1494	1	14930000	27	1	0.0027
1495	1	14940000	0	0	0
1496	1	14950000	0	0	0
1497	1	14960000	0	0	0
1498	1	14970000	101	4	0.0101
1499	1	14980000	70	3	0.007
1500	1	14990000	91	4	0.0091
1501	1	15000000	33	1	0.0033
1502	1	15010000	24	1	0.0024
1503	1	15020000	0	0	0
1504	1	15030000	0	0	0
1505	1	15040000	29	1	0.0029
1506	1	15050000	0	0	0
1507	1	15060000	46	2	0.0046
1508	1	15070000	26	1	0.0026
1509	1	15080000	45	2	0.0045
1510	1	15090000	51	2	0.0051
1511	1	15100000	49	2	0.0049
1512	1	15110000	0	0	0
1513	1	15120000	53	2	0.0053
1514	1	15130000	57	2	0.0057
1515	1	15140000	27	1	0.0027
1516	1	15150000	72	3	0.0072
1517	1	15160000	0	0	0
1518	1	15170000	61	3	0.0061
1519	1	15180000	24	1	0.0024
1520	1	15190000	15	1	0.0015
1521	1	15200000	0	0	0
1522	1	15210000	0	0	0
1523	1	15220000	109	4	0.0109
1524	1	15230000	76	3	0.0076
1525	1	15240000	0	0	0
1526	1	15250000	173	7	0.0173
1527	1	15260000	260	10	0.026
1528	1	15270000	159	6	0.0159
1529	1	15280000	48	2	0.0048
1530	1	15290000	108	5	0.0108
1531	1	15300000	20	1	0.002
1532	1	15310000	53	2	0.0053
1533	1	15320000	144	6	0.0144
1534	1	15330000	71	3	0.0071
1535	1	15340000	70	3	0.007
1536	1	15350000	68	3	0.0068
1537	1	15360000	206	8	0.0206
1538	1	15370000	65	3	0.0065
1539	1	15380000	33	1	0.0033
1540	1	15390000	61	3	0.0061
1541	1	15400000	128	5	0.0128
1542	1	15410000	0	0	0
1543	1	15420000	99	4	0.0099
1544	1	15430000	83	3	0.0083
1545	1	15440000	51	2	0.0051
1546	1	15450000	0	0	0
1547	1	15460000	24	1	0.0024
1548	1	15470000	51	2	0.0051
1549	1	15480000	186	7	0.0186
1550	1	15490000	72	3	0.0072
1551	1	15500000	23	1	0.0023
1552	1	15510000	139	5	0.0139
1553	1	15520000	28	1	0.0028
1554	1	15530000	44	2	0.0044
1555	1	15540000	63	3	0.0063
1556	1	15550000	109	4	0.0109
1557	1	15560000	24	1	0.0024
1558	1	15570000	63	3	0.0063
1559	1	15580000	83	3	0.0083
1560	1	15590000	22	1	0.0022
1561	1	15600000	0	0	0
1562	1	15610000	0	0	0
1563	1	15620000	20	1	0.002
1564	1	15630000	18	1	0.0018
1565	1	15640000	54	2	0.0054
1566	1	15650000	22	1	0.0022
1567	1	15660000	117	5	0.0117
1568	1	15670000	0	0	0
1569	1	15680000	16	1	0.0016
1570	1	15690000	85	3	0.0085
1571	1	15700000	74	3	0.0074
1572	1	15710000	137	6	0.0137
1573	1	15720000	18	1	0.0018
1574	1	15730000	24	1	0.0024
1575	1	15740000	323	13	0.0323
1576	1	15750000	95	4	0.0095
1577	1	15760000	223	9	0.0223
1578	1	15770000	241	9	0.0241
1579	1	15780000	91	4	0.0091
1580	1	15790000	50	2	0.005
1581	1	15800000	45	2	0.0045
1582	1	15810000	50	2	0.005
1583	1	15820000	27	1	0.0027
1584	1	15830000	119	5	0.0119
1585	1	15840000	0	0	0
1586	1	15850000	165	7	0.0165
1587	1	15860000	0	0	0
1588	1	15870000	0	0	0
1589	1	15880000	23	1	0.0023
1590	1	15890000	18	1	0.0018
1591	1	15900000	21	1	0.0021
1592	1	15910000	0	0	0
1593	1	15920000	0	0	0
1594	1	15930000	0	0	0
1595	1	15940000	24	1	0.0024
1596	1	15950000	0	0	0
1597	1	15960000	0	0	0
1598	1	15970000	0	0	0
1599	1	15980000	16	1	0.0016
1600	1	15990000	19	1	0.0019
1601	1	16000000	0	0	0
1602	1	16010000	409	16	0.0409
1603	1	16020000	0	0	0
1604	1	16030000	79	3	0.0079
1605	1	16040000	0	0	0
1606	1	16050000	214	8	0.0214
1607	1	16060000	423	15	0.0423
1608	1	16070000	198	8	0.0198
1609	1	16080000	238	9	0.0238
1610	1	16090000	388	16	0.0388
1611	1	16100000	43	2	0.0043
1612	1	16110000	28	1	0.0028
1613	1	16120000	81	4	0.0081
1614	1	16130000	23	1	0.0023
1615	1	16140000	0	0	0
1616	1	16150000	0	0	0
1617	1	16160000	54	2	0.0054
1618	1	16170000	45	2	0.0045
1619	1	16180000	30	1	0.003
1620	1	16190000	51	2	0.0051
1621	1	16200000	0	0	0
1622	1	16210000	0	0	0
1623	1	16220000	26	1	0.0026
1624	1	16230000	20	1	0.002
1625	1	16240000	0	0	0
1626	1	16250000	0	0	0
1627	1	16260000	67	3	0.0067
1628	1	16270000	110	4	0.011
1629	1	16280000	46	2	0.0046
1630	1	16290000	70	3	0.007
1631	1	16300000	160	6	0.016
1632	1	16310000	52	2	0.0052
1633	1	16320000	170	7	0.017
1634	1	16330000	24	1	0.0024
1635	1	16340000	322	14	0.0322
1636	1	16350000	301	12	0.0301
1637	1	16360000	302	12	0.0302
1638	1	16370000	333	14	0.0333
1639	1	16380000	420	17	0.042
1640	1	16390000	184	8	0.0184
1641	1	16400000	254	10	0.0254
1642	1	16410000	158	6	0.0158
1643	1	16420000	248	10	0.0248
1644	1	16430000	0	0	0
1645	1	16440000	124	5	0.0124
1646	1	16450000	382	15	0.0382
1647	1	16460000	112	5	0.0112
1648	1	16470000	188	8	0.0188
1649	1	16480000	255	10	0.0255
1650	1	16490000	257	10	0.0257
1651	1	16500000	235	9	0.0235
1652	1	16510000	149	6	0.0149
1653	1	16520000	93	4	0.0093
1654	1	16530000	305	12	0.0305
1655	1	16540000	316	13	0.0316
1656	1	16550000	143	6	0.0143
1657	1	16560000	144	6	0.0144
1658	1	16570000	23	1	0.0023
1659	1	16580000	0	0	0
1660	1	16590000	0	0	0
1661	1	16600000	0	0	0
1662	1	16610000	0	0	0
1663	1	16620000	56	2	0.0056
1664	1	16630000	0	0	0
1665	1	16640000	0	0	0
1666	1	16650000	0	0	0
1667	1	16660000	0	0	0
1668	1	16670000	0	0	0
1669	1	16680000	0	0	0
1670	1	16690000	47	2	0.0047
1671	1	16700000	27	1	0.0027
1672	1	16710000	0	0	0
1673	1	16720000	170	7	0.017
1674	1	16730000	49	2	0.0049
1675	1	16740000	44	2	0.0044
1676	1	16750000	47	2	0.0047
1677	1	16760000	74	3	0.0074
1678	1	16770000	28	1	0.0028
1679	1	16780000	52	2	0.0052
1680	1	16790000	0	0	0
1681	1	16800000	47	2	0.0047
1682	1	16810000	186	7	0.0186
1683	1	16820000	277	11	0.0277
1684	1	16830000	114	4	0.0114
1685	1	16840000	76	3	0.0076
1686	1	16850000	0	0	0
1687	1	16860000	84	3	0.0084
1688	1	16870000	43	2	0.0043
1689	1	16880000	53	2	0.0053
1690	1	16890000	20	1	0.002
1691	1	16900000	22	1	0.0022
1692	1	16910000	0	0	0
1693	1	16920000	0	0	0
1694	1	16930000	23	1	0.0023
1695	1	16940000	68	3	0.0068
1696	1	16950000	91	4	0.0091
1697	1	16960000	151	6	0.0151
1698	1	16970000	156	6	0.0156
1699	1	16980000	48	2	0.0048
1700	1	16990000	76	3	0.0076
1701	1	17000000	22	1	0.0022
1702	1	17010000	20	1	0.002
1703	1	17020000	134	6	0.0134
1704	1	17030000	384	15	0.0384
1705	1	17040000	155	6	0.0155
1706	1	17050000	125	5	0.0125
1707	1	17060000	43	2	0.0043
1708	1	17070000	76	3	0.0076
1709	1	17080000	48	2	0.0048
1710	1	17090000	176	7	0.0176
1711	1	17100000	88	4	0.0088
1712	1	17110000	95	3	0.0095
1713	1	17120000	0	0	0
1714	1	17130000	0	0	0
1715	1	17140000	0	0	0
1716	1	17150000	0	0	0
1717	1	17160000	0	0	0
1718	1	17170000	0	0	0
1719	1	17180000	53	2	0.0053
1720	1	17190000	44	2	0.0044
1721	1	17200000	73	3	0.0073
1722	1	17210000	0	0	0
1723	1	17220000	96	4	0.0096
1724	1	17230000	28	1	0.0028
1725	1	17240000	103	4	0.0103
1726	1	17250000	204	8	0.0204
1727	1	17260000	47	2	0.0047
1728	1	17270000	277	10	0.0277
1729	1	17280000	146	6	0.0146
1730	1	17290000	205	8	0.0205
1731	1	17300000	339	14	0.0339
1732	1	17310000	393	15	0.0393
1733	1	17320000	188	7	0.0188
1734	1	17330000	253	10	0.0253
1735	1	17340000	179	7	0.0179
1736	1	17350000	19	1	0.0019
1737	1	17360000	16	1	0.0016
1738	1	17370000	0	0	0
1739	1	17380000	61	3	0.0061
1740	1	17390000	0	0	0
1741	1	17400000	101	4	0.0101
1742	1	17410000	43	2	0.0043
1743	1	17420000	22	1	0.0022
1744	1	17430000	0	0	0
1745	1	17440000	101	4	0.0101
1746	1	17450000	202	8	0.0202
1747	1	17460000	69	3	0.0069
1748	1	17470000	0	0	0
1749	1	17480000	76	3	0.0076
1750	1	17490000	70	3	0.007
1751	1	17500000	75	3	0.0075
1752	1	17510000	126	5	0.0126
1753	1	17520000	70	3	0.007
1754	1	17530000	20	1	0.002
1755	1	17540000	51	2	0.0051
1756	1	17550000	157	6	0.0157
1757	1	17560000	260	11	0.026
1758	1	17570000	112	4	0.0112
1759	1	17580000	24	1	0.0024
1760	1	17590000	79	3	0.0079
1761	1	17600000	55	2	0.0055
1762	1	17610000	75	3	0.0075
1763	1	17620000	132	5	0.0132
1764	1	17630000	19	1	0.0019
1765	1	17640000	105	4	0.0105
1766	1	17650000	0	0	0
1767	1	17660000	21	1	0.0021
1768	1	17670000	166	6	0.0166
1769	1	17680000	101	4	0.0101
1770	1	17690000	138	5	0.0138
1771	1	17700000	91	4	0.0091
1772	1	17710000	25	1	0.0025
1773	1	17720000	19	1	0.0019
1774	1	17730000	172	7	0.0172
1775	1	17740000	46	2	0.0046
1776	1	17750000	47	2	0.0047
1777	1	17760000	74	3	0.0074
1778	1	17770000	105	4	0.0105
1779	1	17780000	0	0	0
1780	1	17790000	18	1	0.0018
1781	1	17800000	79	3	0.0079
1782	1	17810000	21	1	0.0021
1783	1	17820000	0	0	0
1784	1	17830000	21	1	0.0021
1785	1	17840000	47	2	0.0047
1786	1	17850000	138	6	0.0138
1787	1	17860000	109	4	0.0109
1788	1	17870000	120	5	0.012
1789	1	17880000	247	9	0.0247
1790	1	17890000	28	1	0.0028
1791	1	17900000	202	8	0.0202
1792	1	17910000	125	5	0.0125
1793	1	17920000	124	5	0.0124
1794	1	17930000	199	8	0.0199
1795	1	17940000	133	6	0.0133
1796	1	17950000	238	9	0.0238
1797	1	17960000	103	4	0.0103
1798	1	17970000	104	4	0.0104
1799	1	17980000	126	5	0.0126
1800	1	17990000	146	6	0.0146
1801	1	18000000	172	6	0.0172
1802	1	18010000	180	7	0.018
1803	1	18020000	294	12	0.0294
1804	1	18030000	136	5	0.0136
1805	1	18040000	106	4	0.0106
1806	1	18050000	97	4	0.0097
1807	1	18060000	143	6	0.0143
1808	1	18070000	129	5	0.0129
1809	1	18080000	51	2	0.0051
1810	1	18090000	76	3	0.0076
1811	1	18100000	81	3	0.0081
1812	1	18110000	92	4	0.0092
1813	1	18120000	123	5	0.0123
1814	1	18130000	80	3	0.008
1815	1	18140000	0	0	0
1816	1	18150000	0	0	0
1817	1	18160000	88	4	0.0088
1818	1	18170000	100	4	0.01
1819	1	18180000	85	4	0.0085
1820	1	18190000	140	6	0.014
1821	1	18200000	19	1	0.0019
1822	1	18210000	214	8	0.0214
1823	1	18220000	108	4	0.0108
1824	1	18230000	23	1	0.0023
1825	1	18240000	88	4	0.0088
1826	1	18250000	0	0	0
1827	1	18260000	21	1	0.0021
1828	1	18270000	55	2	0.0055
1829	1	18280000	47	2	0.0047
1830	1	18290000	51	2	0.0051
1831	1	18300000	28	1	0.0028
1832	1	18310000	91	4	0.0091
1833	1	18320000	0	0	0
1834	1	18330000	47	2	0.0047
1835	1	18340000	21	1	0.0021
1836	1	18350000	26	1	0.0026
1837	1	18360000	122	5	0.0122
1838	1	18370000	111	4	0.0111
1839	1	18380000	0	0	0
1840	1	18390000	24	1	0.0024
1841	1	18400000	25	1	0.0025
1842	1	18410000	59	2	0.0059
1843	1	18420000	188	8	0.0188
1844	1	18430000	217	9	0.0217
1845	1	18440000	181	7	0.0181
1846	1	18450000	97	4	0.0097
1847	1	18460000	42	2	0.0042
1848	1	18470000	121	5	0.0121
1849	1	18480000	148	7	0.0148
1850	1	18490000	43	2	0.0043
1851	1	18500000	144	5	0.0144
1852	1	18510000	136	5	0.0136
1853	1	18520000	48	2	0.0048
1854	1	18530000	153	6	0.0153
1855	1	18540000	25	1	0.0025
1856	1	18550000	73	3	0.0073
1857	1	18560000	0	0	0
1858	1	18570000	22	1	0.0022
1859	1	18580000	152	7	0.0152
1860	1	18590000	27	1	0.0027
1861	1	18600000	72	3	0.0072
1862	1	18610000	0	0	0
1863	1	18620000	72	3	0.0072
1864	1	18630000	160	6	0.016
1865	1	18640000	60	2	0.006
1866	1	18650000	201	8	0.0201
1867	1	18660000	117	5	0.0117
1868	1	18670000	65	3	0.0065
1869	1	18680000	115	5	0.0115
1870	1	18690000	71	3	0.0071
1871	1	18700000	95	4	0.0095
1872	1	18710000	100	4	0.01
1873	1	18720000	48	2	0.0048
1874	1	18730000	55	2	0.0055
1875	1	18740000	118	4	0.0118
1876	1	18750000	0	0	0
1877	1	18760000	33	1	0.0033
1878	1	18770000	51	2	0.0051
1879	1	18780000	56	2	0.0056
1880	1	18790000	102	4	0.0102
1881	1	18800000	47	2	0.0047
1882	1	18810000	105	4	0.0105
1883	1	18820000	24	1	0.0024
1884	1	18830000	23	1	0.0023
1885	1	18840000	0	0	0
1886	1	18850000	79	3	0.0079
1887	1	18860000	30	1	0.003
1888	1	18870000	163	7	0.0163
1889	1	18880000	129	6	0.0129
1890	1	18890000	70	3	0.007
1891	1	18900000	68	3	0.0068
1892	1	18910000	102	4	0.0102
1893	1	18920000	78	3	0.0078
1894	1	18930000	178	7	0.0178
1895	1	18940000	34	2	0.0034
1896	1	18950000	75	3	0.0075
1897	1	18960000	288	12	0.0288
1898	1	18970000	435	17	0.0435
1899	1	18980000	212	8	0.0212
1900	1	18990000	119	5	0.0119
1901	1	19000000	208	7	0.0208
1902	1	19010000	151	6	0.0151
1903	1	19020000	40	2	0.004
1904	1	19030000	90	4	0.009
1905	1	19040000	166	6	0.0166
1906	1	19050000	95	4	0.0095
1907	1	19060000	194	8	0.0194
1908	1	19070000	75	3	0.0075
1909	1	19080000	27	1	0.0027
1910	1	19090000	52	2	0.0052
1911	1	19100000	111	5	0.0111
1912	1	19110000	172	7	0.0172
1913	1	19120000	75	3	0.0075
1914	1	19130000	202	7	0.0202
1915	1	19140000	242	9	0.0242
1916	1	19150000	44	2	0.0044
1917	1	19160000	189	7	0.0189
1918	1	19170000	120	5	0.012
1919	1	19180000	82	3	0.0082
1920	1	19190000	148	6	0.0148
1921	1	19200000	213	9	0.0213
1922	1	19210000	241	9	0.0241
1923	1	19220000	76	3	0.0076
1924	1	19230000	143	6	0.0143
1925	1	19240000	24	1	0.0024
1926	1	19250000	322	14	0.0322
1927	1	19260000	176	7	0.0176
1928	1	19270000	145	5	0.0145
1929	1	19280000	202	8	0.0202
1930	1	19290000	0	0	0
1931	1	19300000	23	1	0.0023
1932	1	19310000	96	4	0.0096
1933	1	19320000	66	3	0.0066
1934	1	19330000	21	1	0.0021
1935	1	19340000	38	2	0.0038
1936	1	19350000	21	1	0.0021
1937	1	19360000	188	8	0.0188
1938	1	19370000	129	5	0.0129
1939	1	19380000	118	5	0.0118
1940	1	19390000	186	8	0.0186
1941	1	19400000	50	2	0.005
1942	1	19410000	81	3	0.0081
1943	1	19420000	0	0	0
1944	1	19430000	29	1	0.0029
1945	1	19440000	24	1	0.0024
1946	1	19450000	0	0	0
1947	1	19460000	18	1	0.0018
1948	1	19470000	0	0	0
1949	1	19480000	0	0	0
1950	1	19490000	0	0	0
1951	1	19500000	0	0	0
1952	1	19510000	25	1	0.0025
1953	1	19520000	0	0	0
1954	1	19530000	0	0	0
1955	1	19540000	52	2	0.0052
1956	1	19550000	59	2	0.0059
1957	1	19560000	0	0	0
1958	1	19570000	32	1	0.0032
1959	1	19580000	72	3	0.0072
1960	1	19590000	26	1	0.0026
1961	1	19600000	119	5	0.0119
1962	1	19610000	161	7	0.0161
1963	1	19620000	44	2	0.0044
1964	1	19630000	73	3	0.0073
1965	1	19640000	76	3	0.0076
1966	1	19650000	146	6	0.0146
1967	1	19660000	85	3	0.0085
1968	1	19670000	160	7	0.016
1969	1	19680000	71	3	0.0071
1970	1	19690000	71	3	0.0071
1971	1	19700000	26	1	0.0026
1972	1	19710000	75	3	0.0075
1973	1	19720000	26	1	0.0026
1974	1	19730000	27	1	0.0027
1975	1	19740000	31	1	0.0031
1976	1	19750000	47	2	0.0047
1977	1	19760000	25	1	0.0025
1978	1	19770000	0	0	0
1979	1	19780000	57	2	0.0057
1980	1	19790000	78	3	0.0078
1981	1	19800000	23	1	0.0023
1982	1	19810000	271	11	0.0271
1983	1	19820000	0	0	0
1984	1	19830000	0	0	0
1985	1	19840000	15	1	0.0015
1986	1	19850000	0	0	0
1987	1	19860000	0	0	0
1988	1	19870000	23	1	0.0023
1989	1	19880000	128	5	0.0128
1990	1	19890000	45	2	0.0045
1991	1	19900000	0	0	0
1992	1	19910000	28	1	0.0028
1993	1	19920000	0	0	0
1994	1	19930000	0	0	0
1995	1	19940000	0	0	0
1996	1	19950000	24	1	0.0024
1997	1	19960000	16	1	0.0016
1998	1	19970000	174	7	0.0174
1999	1	19980000	303	12	0.0303
[truncated: 301,642+ more rows]

## Sheet: quadr_cov_20kb.csv
chr	new_wind	count_q	length_q	from	to	coverage_q
1	1	21	445	0	20000	0.02225
1	2	14	340	20000	40000	0.017
1	3	0	0	40000	60000	0
1	4	2	44	60000	80000	0.0022
1	5	2	57	80000	100000	0.00285
1	6	0	0	100000	120000	0
1	7	4	96	120000	140000	0.0048
1	8	2	56	140000	160000	0.0028
1	9	7	179	160000	180000	0.00895
1	10	0	0	180000	200000	0
1	11	0	0	200000	220000	0
1	12	0	0	220000	240000	0
1	13	0	0	240000	260000	0
1	14	0	0	260000	280000	0
1	15	0	0	280000	300000	0
1	16	0	0	300000	320000	0
1	17	7	173	320000	340000	0.00865
1	18	0	0	340000	360000	0
1	19	2	57	360000	380000	0.00285
1	20	2	49	380000	400000	0.00245
1	21	1	22	400000	420000	0.0011
1	22	2	52	420000	440000	0.0026
1	23	5	111	440000	460000	0.00555
1	24	1	25	460000	480000	0.00125
1	25	0	0	480000	500000	0
1	26	0	0	500000	520000	0
1	27	1	26	520000	540000	0.0013
1	28	4	91	540000	560000	0.00455
1	29	2	56	560000	580000	0.0028
1	30	1	22	580000	600000	0.0011
1	31	2	49	600000	620000	0.00245
1	32	2	57	620000	640000	0.00285
1	33	0	0	640000	660000	0
1	34	5	127	660000	680000	0.00635
1	35	2	50	680000	700000	0.0025
1	36	6	158	700000	720000	0.0079
1	37	4	103	720000	740000	0.00515
1	38	4	101	740000	760000	0.00505
1	39	7	176	760000	780000	0.0088
1	40	4	100	780000	800000	0.005
1	41	21	665	800000	820000	0.03325
1	42	1	23	820000	840000	0.00115
1	43	36	902	840000	860000	0.0451
1	44	23	549	860000	880000	0.02745
1	45	22	550	880000	900000	0.0275
1	46	36	869	900000	920000	0.04345
1	47	19	503	920000	940000	0.02515
1	48	15	365	940000	960000	0.01825
1	49	46	1156	960000	980000	0.0578
1	50	55	1460	980000	1000000	0.073
1	51	50	1298	1000000	1020000	0.0649
1	52	19	534	1020000	1040000	0.0267
1	53	30	872	1040000	1060000	0.0436
1	54	32	784	1060000	1080000	0.0392
1	55	44	1180	1080000	1100000	0.059
1	56	37	931	1100000	1120000	0.04655
1	57	21	513	1120000	1140000	0.02565
1	58	68	1678	1140000	1160000	0.0839
1	59	20	489	1160000	1180000	0.02445
1	60	38	1045	1180000	1200000	0.05225
1	61	14	352	1200000	1220000	0.0176
1	62	42	1072	1220000	1240000	0.0536
1	63	29	738	1240000	1260000	0.0369
1	64	55	1453	1260000	1280000	0.07265
1	65	51	1370	1280000	1300000	0.0685
1	66	12	290	1300000	1320000	0.0145
1	67	4	90	1320000	1340000	0.0045
1	68	3	83	1340000	1360000	0.00415
1	69	59	1586	1360000	1380000	0.0793
1	70	15	383	1380000	1400000	0.01915
1	71	10	270	1400000	1420000	0.0135
1	72	14	362	1420000	1440000	0.0181
1	73	10	270	1440000	1460000	0.0135
1	74	15	383	1460000	1480000	0.01915
1	75	11	271	1480000	1500000	0.01355
1	76	2	52	1500000	1520000	0.0026
1	77	8	219	1520000	1540000	0.01095
1	78	15	379	1540000	1560000	0.01895
1	79	46	1148	1560000	1580000	0.0574
1	80	2	51	1580000	1600000	0.00255
1	81	5	131	1600000	1620000	0.00655
1	82	18	459	1620000	1640000	0.02295
1	83	6	153	1640000	1660000	0.00765
1	84	1	22	1660000	1680000	0.0011
1	85	10	248	1680000	1700000	0.0124
1	86	6	151	1700000	1720000	0.00755
1	87	3	78	1720000	1740000	0.0039
1	88	2	52	1740000	1760000	0.0026
1	89	1	25	1760000	1780000	0.00125
1	90	2	49	1780000	1800000	0.00245
1	91	0	0	1800000	1820000	0
1	92	19	454	1820000	1840000	0.0227
1	93	25	629	1840000	1860000	0.03145
1	94	17	429	1860000	1880000	0.02145
1	95	9	249	1880000	1900000	0.01245
1	96	20	551	1900000	1920000	0.02755
1	97	11	295	1920000	1940000	0.01475
1	98	12	325	1940000	1960000	0.01625
1	99	15	374	1960000	1980000	0.0187
1	100	15	362	1980000	2000000	0.0181
1	101	18	472	2000000	2020000	0.0236
1	102	16	394	2020000	2040000	0.0197
1	103	10	228	2040000	2060000	0.0114
1	104	9	222	2060000	2080000	0.0111
1	105	7	200	2080000	2100000	0.01
1	106	22	576	2100000	2120000	0.0288
1	107	24	620	2120000	2140000	0.031
1	108	41	1053	2140000	2160000	0.05265
1	109	16	434	2160000	2180000	0.0217
1	110	4	95	2180000	2200000	0.00475
1	111	11	250	2200000	2220000	0.0125
1	112	16	393	2220000	2240000	0.01965
1	113	39	965	2240000	2260000	0.04825
1	114	19	479	2260000	2280000	0.02395
1	115	16	428	2280000	2300000	0.0214
1	116	8	179	2300000	2320000	0.00895
1	117	10	259	2320000	2340000	0.01295
1	118	22	565	2340000	2360000	0.02825
1	119	30	767	2360000	2380000	0.03835
1	120	38	1003	2380000	2400000	0.05015
1	121	37	887	2400000	2420000	0.04435
1	122	24	650	2420000	2440000	0.0325
1	123	27	695	2440000	2460000	0.03475
1	124	31	804	2460000	2480000	0.0402
1	125	28	701	2480000	2500000	0.03505
1	126	13	337	2500000	2520000	0.01685
1	127	31	793	2520000	2540000	0.03965
1	128	16	413	2540000	2560000	0.02065
1	129	26	674	2560000	2580000	0.0337
1	130	3	58	2580000	2600000	0.0029
1	131	0	0	2600000	2620000	0
1	132	0	0	2620000	2640000	0
1	133	0	0	2640000	2660000	0
1	134	0	0	2660000	2680000	0
1	135	1	18	2680000	2700000	0.0009
1	136	16	446	2700000	2720000	0.0223
1	137	31	806	2720000	2740000	0.0403
1	138	15	364	2740000	2760000	0.0182
1	139	9	220	2760000	2780000	0.011
1	140	17	423	2780000	2800000	0.02115
1	141	25	640	2800000	2820000	0.032
1	142	13	323	2820000	2840000	0.01615
1	143	22	586	2840000	2860000	0.0293
1	144	5	130	2860000	2880000	0.0065
1	145	12	299	2880000	2900000	0.01495
1	146	10	253	2900000	2920000	0.01265
1	147	10	264	2920000	2940000	0.0132
1	148	14	373	2940000	2960000	0.01865
1	149	9	210	2960000	2980000	0.0105
1	150	29	750	2980000	3000000	0.0375
1	151	11	269	3000000	3020000	0.01345
1	152	14	331	3020000	3040000	0.01655
1	153	14	366	3040000	3060000	0.0183
1	154	7	147	3060000	3080000	0.00735
1	155	26	628	3080000	3100000	0.0314
1	156	15	384	3100000	3120000	0.0192
1	157	11	299	3120000	3140000	0.01495
1	158	4	111	3140000	3160000	0.00555
1	159	17	392	3160000	3180000	0.0196
1	160	15	375	3180000	3200000	0.01875
1	161	16	398	3200000	3220000	0.0199
1	162	11	272	3220000	3240000	0.0136
1	163	17	474	3240000	3260000	0.0237
1	164	9	233	3260000	3280000	0.01165
1	165	14	342	3280000	3300000	0.0171
1	166	43	1092	3300000	3320000	0.0546
1	167	17	456	3320000	3340000	0.0228
1	168	16	407	3340000	3360000	0.02035
1	169	16	416	3360000	3380000	0.0208
1	170	26	644	3380000	3400000	0.0322
1	171	18	448	3400000	3420000	0.0224
1	172	21	528	3420000	3440000	0.0264
1	173	25	652	3440000	3460000	0.0326
1	174	32	821	3460000	3480000	0.04105
1	175	29	823	3480000	3500000	0.04115
1	176	38	1081	3500000	3520000	0.05405
1	177	32	798	3520000	3540000	0.0399
1	178	9	240	3540000	3560000	0.012
1	179	9	229	3560000	3580000	0.01145
1	180	17	430	3580000	3600000	0.0215
1	181	36	854	3600000	3620000	0.0427
1	182	28	714	3620000	3640000	0.0357
1	183	15	378	3640000	3660000	0.0189
1	184	11	271	3660000	3680000	0.01355
1	185	23	578	3680000	3700000	0.0289
1	186	7	163	3700000	3720000	0.00815
1	187	6	146	3720000	3740000	0.0073
1	188	5	137	3740000	3760000	0.00685
1	189	6	142	3760000	3780000	0.0071
1	190	5	115	3780000	3800000	0.00575
1	191	2	50	3800000	3820000	0.0025
1	192	8	197	3820000	3840000	0.00985
1	193	15	358	3840000	3860000	0.0179
1	194	0	0	3860000	3880000	0
1	195	0	0	3880000	3900000	0
1	196	0	0	3900000	3920000	0
1	197	0	0	3920000	3940000	0
1	198	0	0	3940000	3960000	0
1	199	0	0	3960000	3980000	0
1	200	0	0	3980000	4000000	0
1	201	7	177	4000000	4020000	0.00885
1	202	5	120	4020000	4040000	0.006
1	203	8	207	4040000	4060000	0.01035
1	204	2	59	4060000	4080000	0.00295
1	205	8	216	4080000	4100000	0.0108
1	206	7	179	4100000	4120000	0.00895
1	207	10	255	4120000	4140000	0.01275
1	208	14	376	4140000	4160000	0.0188
1	209	3	58	4160000	4180000	0.0029
1	210	7	184	4180000	4200000	0.0092
1	211	7	176	4200000	4220000	0.0088
1	212	7	167	4220000	4240000	0.00835
1	213	3	73	4240000	4260000	0.00365
1	214	3	74	4260000	4280000	0.0037
1	215	1	27	4280000	4300000	0.00135
1	216	1	22	4300000	4320000	0.0011
1	217	6	162	4320000	4340000	0.0081
1	218	5	125	4340000	4360000	0.00625
1	219	10	239	4360000	4380000	0.01195
1	220	36	967	4380000	4400000	0.04835
1	221	9	200	4400000	4420000	0.01
1	222	7	174	4420000	4440000	0.0087
1	223	3	75	4440000	4460000	0.00375
1	224	3	77	4460000	4480000	0.00385
1	225	6	142	4480000	4500000	0.0071
1	226	3	72	4500000	4520000	0.0036
1	227	4	102	4520000	4540000	0.0051
1	228	6	155	4540000	4560000	0.00775
1	229	10	268	4560000	4580000	0.0134
1	230	2	47	4580000	4600000	0.00235
1	231	0	0	4600000	4620000	0
1	232	2	57	4620000	4640000	0.00285
1	233	3	76	4640000	4660000	0.0038
1	234	6	141	4660000	4680000	0.00705
1	235	12	288	4680000	4700000	0.0144
1	236	10	256	4700000	4720000	0.0128
1	237	8	214	4720000	4740000	0.0107
1	238	4	100	4740000	4760000	0.005
1	239	10	283	4760000	4780000	0.01415
1	240	3	82	4780000	4800000	0.0041
1	241	9	220	4800000	4820000	0.011
1	242	9	216	4820000	4840000	0.0108
1	243	2	56	4840000	4860000	0.0028
1	244	1	21	4860000	4880000	0.00105
1	245	3	73	4880000	4900000	0.00365
1	246	1	27	4900000	4920000	0.00135
1	247	2	44	4920000	4940000	0.0022
1	248	2	43	4940000	4960000	0.00215
1	249	1	21	4960000	4980000	0.00105
1	250	1	23	4980000	5000000	0.00115
1	251	3	60	5000000	5020000	0.003
1	252	11	283	5020000	5040000	0.01415
1	253	3	70	5040000	5060000	0.0035
1	254	3	63	5060000	5080000	0.00315
1	255	1	22	5080000	5100000	0.0011
1	256	1	22	5100000	5120000	0.0011
1	257	0	0	5120000	5140000	0
1	258	2	47	5140000	5160000	0.00235
1	259	1	27	5160000	5180000	0.00135
1	260	3	74	5180000	5200000	0.0037
1	261	8	227	5200000	5220000	0.01135
1	262	3	64	5220000	5240000	0.0032
1	263	1	23	5240000	5260000	0.00115
1	264	5	126	5260000	5280000	0.0063
1	265	5	117	5280000	5300000	0.00585
1	266	7	151	5300000	5320000	0.00755
1	267	3	73	5320000	5340000	0.00365
1	268	4	100	5340000	5360000	0.005
1	269	4	84	5360000	5380000	0.0042
1	270	2	43	5380000	5400000	0.00215
1	271	0	0	5400000	5420000	0
1	272	2	42	5420000	5440000	0.0021
1	273	7	157	5440000	5460000	0.00785
1	274	4	106	5460000	5480000	0.0053
1	275	6	136	5480000	5500000	0.0068
1	276	4	103	5500000	5520000	0.00515
1	277	6	151	5520000	5540000	0.00755
1	278	3	55	5540000	5560000	0.00275
1	279	6	141	5560000	5580000	0.00705
1	280	3	80	5580000	5600000	0.004
1	281	1	29	5600000	5620000	0.00145
1	282	3	77	5620000	5640000	0.00385
1	283	7	170	5640000	5660000	0.0085
1	284	1	23	5660000	5680000	0.00115
1	285	3	67	5680000	5700000	0.00335
1	286	5	119	5700000	5720000	0.00595
1	287	9	246	5720000	5740000	0.0123
1	288	7	161	5740000	5760000	0.00805
1	289	6	136	5760000	5780000	0.0068
1	290	11	266	5780000	5800000	0.0133
1	291	23	557	5800000	5820000	0.02785
1	292	9	238	5820000	5840000	0.0119
1	293	6	138	5840000	5860000	0.0069
1	294	5	125	5860000	5880000	0.00625
1	295	8	189	5880000	5900000	0.00945
1	296	6	166	5900000	5920000	0.0083
1	297	7	174	5920000	5940000	0.0087
1	298	9	213	5940000	5960000	0.01065
1	299	4	92	5960000	5980000	0.0046
1	300	4	96	5980000	6000000	0.0048
1	301	12	333	6000000	6020000	0.01665
1	302	4	86	6020000	6040000	0.0043
1	303	17	429	6040000	6060000	0.02145
1	304	34	936	6060000	6080000	0.0468
1	305	5	115	6080000	6100000	0.00575
1	306	12	310	6100000	6120000	0.0155
1	307	9	228	6120000	6140000	0.0114
1	308	11	268	6140000	6160000	0.0134
1	309	38	954	6160000	6180000	0.0477
1	310	13	324	6180000	6200000	0.0162
1	311	8	202	6200000	6220000	0.0101
1	312	18	428	6220000	6240000	0.0214
1	313	6	135	6240000	6260000	0.00675
1	314	26	689	6260000	6280000	0.03445
1	315	1	28	6280000	6300000	0.0014
1	316	31	797	6300000	6320000	0.03985
1	317	17	424	6320000	6340000	0.0212
1	318	14	347	6340000	6360000	0.01735
1	319	11	244	6360000	6380000	0.0122
1	320	10	248	6380000	6400000	0.0124
1	321	6	146	6400000	6420000	0.0073
1	322	8	179	6420000	6440000	0.00895
1	323	7	181	6440000	6460000	0.00905
1	324	3	68	6460000	6480000	0.0034
1	325	26	668	6480000	6500000	0.0334
1	326	31	831	6500000	6520000	0.04155
1	327	23	586	6520000	6540000	0.0293
1	328	21	528	6540000	6560000	0.0264
1	329	20	483	6560000	6580000	0.02415
1	330	3	77	6580000	6600000	0.00385
1	331	4	82	6600000	6620000	0.0041
1	332	7	171	6620000	6640000	0.00855
1	333	12	299	6640000	6660000	0.01495
1	334	15	374	6660000	6680000	0.0187
1	335	10	248	6680000	6700000	0.0124
1	336	2	50	6700000	6720000	0.0025
1	337	1	26	6720000	6740000	0.0013
1	338	2	56	6740000	6760000	0.0028
1	339	1	21	6760000	6780000	0.00105
1	340	4	92	6780000	6800000	0.0046
1	341	3	72	6800000	6820000	0.0036
1	342	1	21	6820000	6840000	0.00105
1	343	11	293	6840000	6860000	0.01465
1	344	2	42	6860000	6880000	0.0021
1	345	0	0	6880000	6900000	0
1	346	0	0	6900000	6920000	0
1	347	3	67	6920000	6940000	0.00335
1	348	2	48	6940000	6960000	0.0024
1	349	5	119	6960000	6980000	0.00595
1	350	7	189	6980000	7000000	0.00945
1	351	6	153	7000000	7020000	0.00765
1	352	18	467	7020000	7040000	0.02335
1	353	8	179	7040000	7060000	0.00895
1	354	2	46	7060000	7080000	0.0023
1	355	0	0	7080000	7100000	0
1	356	5	133	7100000	7120000	0.00665
1	357	6	149	7120000	7140000	0.00745
1	358	5	125	7140000	7160000	0.00625
1	359	2	45	7160000	7180000	0.00225
1	360	3	81	7180000	7200000	0.00405
1	361	4	107	7200000	7220000	0.00535
1	362	7	185	7220000	7240000	0.00925
1	363	7	173	7240000	7260000	0.00865
1	364	3	71	7260000	7280000	0.00355
1	365	9	232	7280000	7300000	0.0116
1	366	5	122	7300000	7320000	0.0061
1	367	1	32	7320000	7340000	0.0016
1	368	0	0	7340000	7360000	0
1	369	2	47	7360000	7380000	0.00235
1	370	3	62	7380000	7400000	0.0031
1	371	7	193	7400000	7420000	0.00965
1	372	6	148	7420000	7440000	0.0074
1	373	6	141	7440000	7460000	0.00705
1	374	2	55	7460000	7480000	0.00275
1	375	3	77	7480000	7500000	0.00385
1	376	10	252	7500000	7520000	0.0126
1	377	6	142	7520000	7540000	0.0071
1	378	7	168	7540000	7560000	0.0084
1	379	14	366	7560000	7580000	0.0183
1	380	11	279	7580000	7600000	0.01395
1	381	4	91	7600000	7620000	0.00455
1	382	10	261	7620000	7640000	0.01305
1	383	7	167	7640000	7660000	0.00835
1	384	10	245	7660000	7680000	0.01225
1	385	7	159	7680000	7700000	0.00795
1	386	6	160	7700000	7720000	0.008
1	387	12	305	7720000	7740000	0.01525
1	388	12	284	7740000	7760000	0.0142
1	389	10	251	7760000	7780000	0.01255
1	390	2	41	7780000	7800000	0.00205
1	391	0	0	7800000	7820000	0
1	392	3	77	7820000	7840000	0.00385
1	393	8	211	7840000	7860000	0.01055
1	394	2	50	7860000	7880000	0.0025
1	395	0	0	7880000	7900000	0
1	396	0	0	7900000	7920000	0
1	397	1	25	7920000	7940000	0.00125
1	398	7	190	7940000	7960000	0.0095
1	399	14	332	7960000	7980000	0.0166
1	400	0	0	7980000	8000000	0
1	401	7	142	8000000	8020000	0.0071
1	402	0	0	8020000	8040000	0
1	403	2	35	8040000	8060000	0.00175
1	404	4	88	8060000	8080000	0.0044
1	405	7	190	8080000	8100000	0.0095
1	406	1	22	8100000	8120000	0.0011
1	407	0	0	8120000	8140000	0
1	408	2	45	8140000	8160000	0.00225
1	409	2	56	8160000	8180000	0.0028
1	410	2	51	8180000	8200000	0.00255
1	411	2	42	8200000	8220000	0.0021
1	412	1	29	8220000	8240000	0.00145
1	413	0	0	8240000	8260000	0
1	414	4	93	8260000	8280000	0.00465
1	415	7	169	8280000	8300000	0.00845
1	416	7	177	8300000	8320000	0.00885
1	417	2	42	8320000	8340000	0.0021
1	418	0	0	8340000	8360000	0
1	419	2	51	8360000	8380000	0.00255
1	420	9	235	8380000	8400000	0.01175
1	421	8	201	8400000	8420000	0.01005
1	422	10	261	8420000	8440000	0.01305
1	423	1	17	8440000	8460000	0.00085
1	424	3	70	8460000	8480000	0.0035
1	425	6	169	8480000	8500000	0.00845
1	426	2	41	8500000	8520000	0.00205
1	427	1	19	8520000	8540000	0.00095
1	428	2	43	8540000	8560000	0.00215
1	429	8	147	8560000	8580000	0.00735
1	430	4	90	8580000	8600000	0.0045
1	431	0	0	8600000	8620000	0
1	432	0	0	8620000	8640000	0
1	433	0	0	8640000	8660000	0
1	434	2	47	8660000	8680000	0.00235
1	435	0	0	8680000	8700000	0
1	436	0	0	8700000	8720000	0
1	437	0	0	8720000	8740000	0
1	438	2	55	8740000	8760000	0.00275
1	439	2	54	8760000	8780000	0.0027
1	440	1	18	8780000	8800000	0.0009
1	441	1	22	8800000	8820000	0.0011
1	442	0	0	8820000	8840000	0
1	443	0	0	8840000	8860000	0
1	444	0	0	8860000	8880000	0
1	445	3	78	8880000	8900000	0.0039
1	446	3	68	8900000	8920000	0.0034
1	447	6	122	8920000	8940000	0.0061
1	448	0	0	8940000	8960000	0
1	449	3	81	8960000	8980000	0.00405
1	450	3	74	8980000	9000000	0.0037
1	451	1	22	9000000	9020000	0.0011
1	452	1	26	9020000	9040000	0.0013
1	453	3	78	9040000	9060000	0.0039
1	454	1	26	9060000	9080000	0.0013
1	455	10	233	9080000	9100000	0.01165
1	456	3	85	9100000	9120000	0.00425
1	457	5	113	9120000	9140000	0.00565
1	458	5	127	9140000	9160000	0.00635
1	459	2	56	9160000	9180000	0.0028
1	460	12	306	9180000	9200000	0.0153
1	461	0	0	9200000	9220000	0
1	462	3	79	9220000	9240000	0.00395
1	463	8	210	9240000	9260000	0.0105
1	464	8	192	9260000	9280000	0.0096
1	465	5	125	9280000	9300000	0.00625
1	466	6	158	9300000	9320000	0.0079
1	467	7	169	9320000	9340000	0.00845
1	468	20	519	9340000	9360000	0.02595
1	469	5	133	9360000	9380000	0.00665
1	470	8	214	9380000	9400000	0.0107
1	471	13	332	9400000	9420000	0.0166
1	472	16	379	9420000	9440000	0.01895
1	473	8	206	9440000	9460000	0.0103
1	474	11	253	9460000	9480000	0.01265
1	475	9	220	9480000	9500000	0.011
1	476	6	146	9500000	9520000	0.0073
1	477	9	229	9520000	9540000	0.01145
1	478	2	45	9540000	9560000	0.00225
1	479	6	148	9560000	9580000	0.0074
1	480	3	73	9580000	9600000	0.00365
1	481	4	98	9600000	9620000	0.0049
1	482	1	26	9620000	9640000	0.0013
1	483	12	334	9640000	9660000	0.0167
1	484	20	495	9660000	9680000	0.02475
1	485	8	190	9680000	9700000	0.0095
1	486	10	258	9700000	9720000	0.0129
1	487	5	125	9720000	9740000	0.00625
1	488	15	356	9740000	9760000	0.0178
1	489	5	123	9760000	9780000	0.00615
1	490	21	522	9780000	9800000	0.0261
1	491	3	70	9800000	9820000	0.0035
1	492	4	95	9820000	9840000	0.00475
1	493	0	0	9840000	9860000	0
1	494	6	157	9860000	9880000	0.00785
1	495	6	159	9880000	9900000	0.00795
1	496	11	275	9900000	9920000	0.01375
1	497	6	141	9920000	9940000	0.00705
1	498	5	128	9940000	9960000	0.0064
1	499	7	197	9960000	9980000	0.00985
1	500	2	48	9980000	10000000	0.0024
1	501	0	0	10000000	10020000	0
1	502	1	24	10020000	10040000	0.0012
1	503	0	0	10040000	10060000	0
1	504	7	195	10060000	10080000	0.00975
1	505	4	106	10080000	10100000	0.0053
1	506	2	54	10100000	10120000	0.0027
1	507	3	73	10120000	10140000	0.00365
1	508	2	59	10140000	10160000	0.00295
1	509	3	65	10160000	10180000	0.00325
1	510	0	0	10180000	10200000	0
1	511	1	23	10200000	10220000	0.00115
1	512	1	26	10220000	10240000	0.0013
1	513	1	16	10240000	10260000	0.0008
1	514	4	106	10260000	10280000	0.0053
1	515	0	0	10280000	10300000	0
1	516	0	0	10300000	10320000	0
1	517	0	0	10320000	10340000	0
1	518	1	24	10340000	10360000	0.0012
1	519	0	0	10360000	10380000	0
1	520	1	26	10380000	10400000	0.0013
1	521	0	0	10400000	10420000	0
1	522	0	0	10420000	10440000	0
1	523	1	32	10440000	10460000	0.0016
1	524	4	104	10460000	10480000	0.0052
1	525	5	114	10480000	10500000	0.0057
1	526	0	0	10500000	10520000	0
1	527	1	24	10520000	10540000	0.0012
1	528	5	141	10540000	10560000	0.00705
1	529	5	100	10560000	10580000	0.005
1	530	2	44	10580000	10600000	0.0022
1	531	2	52	10600000	10620000	0.0026
1	532	6	130	10620000	10640000	0.0065
1	533	2	50	10640000	10660000	0.0025
1	534	4	113	10660000	10680000	0.00565
1	535	21	527	10680000	10700000	0.02635
1	536	23	561	10700000	10720000	0.02805
1	537	31	729	10720000	10740000	0.03645
1	538	29	711	10740000	10760000	0.03555
1	539	19	499	10760000	10780000	0.02495
1	540	13	312	10780000	10800000	0.0156
1	541	18	425	10800000	10820000	0.02125
1	542	13	317	10820000	10840000	0.01585
1	543	19	513	10840000	10860000	0.02565
1	544	18	459	10860000	10880000	0.02295
1	545	21	560	10880000	10900000	0.028
1	546	12	314	10900000	10920000	0.0157
1	547	27	716	10920000	10940000	0.0358
1	548	8	203	10940000	10960000	0.01015
1	549	24	634	10960000	10980000	0.0317
1	550	5	121	10980000	11000000	0.00605
1	551	10	247	11000000	11020000	0.01235
1	552	9	226	11020000	11040000	0.0113
1	553	6	137	11040000	11060000	0.00685
1	554	5	129	11060000	11080000	0.00645
1	555	0	0	11080000	11100000	0
1	556	7	184	11100000	11120000	0.0092
1	557	12	308	11120000	11140000	0.0154
1	558	1	22	11140000	11160000	0.0011
1	559	2	62	11160000	11180000	0.0031
1	560	0	0	11180000	11200000	0
1	561	2	54	11200000	11220000	0.0027
1	562	0	0	11220000	11240000	0
1	563	1	23	11240000	11260000	0.00115
1	564	1	33	11260000	11280000	0.00165
1	565	2	52	11280000	11300000	0.0026
1	566	4	94	11300000	11320000	0.0047
1	567	11	296	11320000	11340000	0.0148
1	568	1	23	11340000	11360000	0.00115
1	569	8	200	11360000	11380000	0.01
1	570	14	351	11380000	11400000	0.01755
1	571	12	296	11400000	11420000	0.0148
1	572	3	78	11420000	11440000	0.0039
1	573	3	74	11440000	11460000	0.0037
1	574	3	79	11460000	11480000	0.00395
1	575	6	159	11480000	11500000	0.00795
1	576	16	392	11500000	11520000	0.0196
1	577	8	200	11520000	11540000	0.01
1	578	4	100	11540000	11560000	0.005
1	579	3	71	11560000	11580000	0.00355
1	580	24	611	11580000	11600000	0.03055
1	581	5	127	11600000	11620000	0.00635
1	582	8	200	11620000	11640000	0.01
1	583	5	128	11640000	11660000	0.0064
1	584	7	175	11660000	11680000	0.00875
1	585	15	364	11680000	11700000	0.0182
1	586	21	515	11700000	11720000	0.02575
1	587	21	497	11720000	11740000	0.02485
1	588	23	560	11740000	11760000	0.028
1	589	7	165	11760000	11780000	0.00825
1	590	5	123	11780000	11800000	0.00615
1	591	8	195	11800000	11820000	0.00975
1	592	4	96	11820000	11840000	0.0048
1	593	16	414	11840000	11860000	0.0207
1	594	5	132	11860000	11880000	0.0066
1	595	3	83	11880000	11900000	0.00415
1	596	1	20	11900000	11920000	0.001
1	597	4	96	11920000	11940000	0.0048
1	598	12	302	11940000	11960000	0.0151
1	599	11	277	11960000	11980000	0.01385
1	600	4	100	11980000	12000000	0.005
1	601	11	274	12000000	12020000	0.0137
1	602	26	642	12020000	12040000	0.0321
1	603	7	169	12040000	12060000	0.00845
1	604	4	94	12060000	12080000	0.0047
1	605	9	224	12080000	12100000	0.0112
1	606	8	189	12100000	12120000	0.00945
1	607	8	183	12120000	12140000	0.00915
1	608	7	163	12140000	12160000	0.00815
1	609	5	131	12160000	12180000	0.00655
1	610	9	211	12180000	12200000	0.01055
1	611	10	248	12200000	12220000	0.0124
1	612	18	461	12220000	12240000	0.02305
1	613	16	423	12240000	12260000	0.02115
1	614	4	94	12260000	12280000	0.0047
1	615	4	92	12280000	12300000	0.0046
1	616	2	42	12300000	12320000	0.0021
1	617	0	0	12320000	12340000	0
1	618	1	18	12340000	12360000	0.0009
1	619	3	73	12360000	12380000	0.00365
1	620	3	83	12380000	12400000	0.00415
1	621	0	0	12400000	12420000	0
1	622	2	45	12420000	12440000	0.00225
1	623	2	45	12440000	12460000	0.00225
1	624	2	45	12460000	12480000	0.00225
1	625	1	15	12480000	12500000	0.00075
1	626	1	19	12500000	12520000	0.00095
1	627	0	0	12520000	12540000	0
1	628	4	107	12540000	12560000	0.00535
1	629	3	71	12560000	12580000	0.00355
1	630	7	190	12580000	12600000	0.0095
1	631	9	212	12600000	12620000	0.0106
1	632	4	82	12620000	12640000	0.0041
1	633	6	156	12640000	12660000	0.0078
1	634	16	428	12660000	12680000	0.0214
1	635	10	246	12680000	12700000	0.0123
1	636	3	77	12700000	12720000	0.00385
1	637	4	100	12720000	12740000	0.005
1	638	3	68	12740000	12760000	0.0034
1	639	1	23	12760000	12780000	0.00115
1	640	7	176	12780000	12800000	0.0088
1	641	0	0	12800000	12820000	0
1	642	3	75	12820000	12840000	0.00375
1	643	0	0	12840000	12860000	0
1	644	3	69	12860000	12880000	0.00345
1	645	1	21	12880000	12900000	0.00105
1	646	0	0	12900000	12920000	0
1	647	1	23	12920000	12940000	0.00115
1	648	0	0	12940000	12960000	0
1	649	3	73	12960000	12980000	0.00365
1	650	5	125	12980000	13000000	0.00625
1	651	0	0	13000000	13020000	0
1	652	2	39	13020000	13040000	0.00195
1	653	0	0	13040000	13060000	0
1	654	0	0	13060000	13080000	0
1	655	0	0	13080000	13100000	0
1	656	0	0	13100000	13120000	0
1	657	0	0	13120000	13140000	0
1	658	1	18	13140000	13160000	0.0009
1	659	3	79	13160000	13180000	0.00395
1	660	2	49	13180000	13200000	0.00245
1	661	0	0	13200000	13220000	0
1	662	0	0	13220000	13240000	0
1	663	0	0	13240000	13260000	0
1	664	0	0	13260000	13280000	0
1	665	0	0	13280000	13300000	0
1	666	0	0	13300000	13320000	0
1	667	0	0	13320000	13340000	0
1	668	2	39	13340000	13360000	0.00195
1	669	0	0	13360000	13380000	0
1	670	5	119	13380000	13400000	0.00595
1	671	3	75	13400000	13420000	0.00375
1	672	11	238	13420000	13440000	0.0119
1	673	2	41	13440000	13460000	0.00205
1	674	1	23	13460000	13480000	0.00115
1	675	1	18	13480000	13500000	0.0009
1	676	2	50	13500000	13520000	0.0025
1	677	2	47	13520000	13540000	0.00235
1	678	2	42	13540000	13560000	0.0021
1	679	0	0	13560000	13580000	0
1	680	0	0	13580000	13600000	0
1	681	2	38	13600000	13620000	0.0019
1	682	3	75	13620000	13640000	0.00375
1	683	8	174	13640000	13660000	0.0087
1	684	5	105	13660000	13680000	0.00525
1	685	1	23	13680000	13700000	0.00115
1	686	1	18	13700000	13720000	0.0009
1	687	2	50	13720000	13740000	0.0025
1	688	2	47	13740000	13760000	0.00235
1	689	2	42	13760000	13780000	0.0021
1	690	4	91	13780000	13800000	0.00455
1	691	3	83	13800000	13820000	0.00415
1	692	12	285	13820000	13840000	0.01425
1	693	10	264	13840000	13860000	0.0132
1	694	4	92	13860000	13880000	0.0046
1	695	2	46	13880000	13900000	0.0023
1	696	5	110	13900000	13920000	0.0055
1	697	1	21	13920000	13940000	0.00105
1	698	0	0	13940000	13960000	0
1	699	1	24	13960000	13980000	0.0012
1	700	4	83	13980000	14000000	0.00415
1	701	1	24	14000000	14020000	0.0012
1	702	3	77	14020000	14040000	0.00385
1	703	3	77	14040000	14060000	0.00385
1	704	0	0	14060000	14080000	0
1	705	6	146	14080000	14100000	0.0073
1	706	5	112	14100000	14120000	0.0056
1	707	1	19	14120000	14140000	0.00095
1	708	12	277	14140000	14160000	0.01385
1	709	5	128	14160000	14180000	0.0064
1	710	0	0	14180000	14200000	0
1	711	3	70	14200000	14220000	0.0035
1	712	4	94	14220000	14240000	0.0047
1	713	4	102	14240000	14260000	0.0051
1	714	0	0	14260000	14280000	0
1	715	6	141	14280000	14300000	0.00705
1	716	1	22	14300000	14320000	0.0011
1	717	2	50	14320000	14340000	0.0025
1	718	2	49	14340000	14360000	0.00245
1	719	1	23	14360000	14380000	0.00115
1	720	2	44	14380000	14400000	0.0022
1	721	5	116	14400000	14420000	0.0058
1	722	6	142	14420000	14440000	0.0071
1	723	2	56	14440000	14460000	0.0028
1	724	4	112	14460000	14480000	0.0056
1	725	0	0	14480000	14500000	0
1	726	4	95	14500000	14520000	0.00475
1	727	3	78	14520000	14540000	0.0039
1	728	0	0	14540000	14560000	0
1	729	5	127	14560000	14580000	0.00635
1	730	4	94	14580000	14600000	0.0047
1	731	2	60	14600000	14620000	0.003
1	732	0	0	14620000	14640000	0
1	733	1	26	14640000	14660000	0.0013
1	734	4	88	14660000	14680000	0.0044
1	735	5	116	14680000	14700000	0.0058
1	736	3	65	14700000	14720000	0.00325
1	737	2	54	14720000	14740000	0.0027
1	738	3	65	14740000	14760000	0.00325
1	739	5	128	14760000	14780000	0.0064
1	740	1	27	14780000	14800000	0.00135
1	741	2	41	14800000	14820000	0.00205
1	742	1	21	14820000	14840000	0.00105
1	743	1	23	14840000	14860000	0.00115
1	744	5	114	14860000	14880000	0.0057
1	745	4	94	14880000	14900000	0.0047
1	746	0	0	14900000	14920000	0
1	747	2	54	14920000	14940000	0.0027
1	748	0	0	14940000	14960000	0
1	749	4	101	14960000	14980000	0.00505
1	750	7	161	14980000	15000000	0.00805
1	751	2	57	15000000	15020000	0.00285
1	752	0	0	15020000	15040000	0
1	753	1	29	15040000	15060000	0.00145
1	754	3	72	15060000	15080000	0.0036
1	755	4	96	15080000	15100000	0.0048
1	756	2	49	15100000	15120000	0.00245
1	757	4	110	15120000	15140000	0.0055
1	758	4	99	15140000	15160000	0.00495
1	759	3	61	15160000	15180000	0.00305
1	760	2	39	15180000	15200000	0.00195
1	761	0	0	15200000	15220000	0
1	762	7	185	15220000	15240000	0.00925
1	763	7	173	15240000	15260000	0.00865
1	764	16	419	15260000	15280000	0.02095
1	765	7	156	15280000	15300000	0.0078
1	766	3	73	15300000	15320000	0.00365
1	767	9	215	15320000	15340000	0.01075
1	768	6	138	15340000	15360000	0.0069
1	769	11	271	15360000	15380000	0.01355
1	770	4	94	15380000	15400000	0.0047
1	771	5	128	15400000	15420000	0.0064
1	772	7	182	15420000	15440000	0.0091
1	773	2	51	15440000	15460000	0.00255
1	774	3	75	15460000	15480000	0.00375
1	775	10	258	15480000	15500000	0.0129
1	776	6	162	15500000	15520000	0.0081
1	777	3	72	15520000	15540000	0.0036
1	778	7	172	15540000	15560000	0.0086
1	779	4	87	15560000	15580000	0.00435
1	780	4	105	15580000	15600000	0.00525
1	781	0	0	15600000	15620000	0
1	782	2	38	15620000	15640000	0.0019
1	783	3	76	15640000	15660000	0.0038
1	784	5	117	15660000	15680000	0.00585
1	785	4	101	15680000	15700000	0.00505
1	786	9	211	15700000	15720000	0.01055
1	787	2	42	15720000	15740000	0.0021
1	788	17	418	15740000	15760000	0.0209
1	789	18	464	15760000	15780000	0.0232
1	790	6	141	15780000	15800000	0.00705
1	791	4	95	15800000	15820000	0.00475
1	792	6	146	15820000	15840000	0.0073
1	793	7	165	15840000	15860000	0.00825
1	794	0	0	15860000	15880000	0
1	795	2	41	15880000	15900000	0.00205
1	796	1	21	15900000	15920000	0.00105
1	797	0	0	15920000	15940000	0
1	798	1	24	15940000	15960000	0.0012
1	799	0	0	15960000	15980000	0
1	800	2	35	15980000	16000000	0.00175
1	801	16	409	16000000	16020000	0.02045
1	802	3	79	16020000	16040000	0.00395
1	803	8	214	16040000	16060000	0.0107
1	804	23	621	16060000	16080000	0.03105
1	805	25	626	16080000	16100000	0.0313
1	806	3	71	16100000	16120000	0.00355
1	807	5	104	16120000	16140000	0.0052
1	808	0	0	16140000	16160000	0
1	809	4	99	16160000	16180000	0.00495
1	810	3	81	16180000	16200000	0.00405
1	811	0	0	16200000	16220000	0
1	812	2	46	16220000	16240000	0.0023
1	813	0	0	16240000	16260000	0
1	814	7	177	16260000	16280000	0.00885
1	815	5	116	16280000	16300000	0.0058
1	816	8	212	16300000	16320000	0.0106
1	817	8	194	16320000	16340000	0.0097
1	818	26	623	16340000	16360000	0.03115
1	819	26	635	16360000	16380000	0.03175
1	820	25	604	16380000	16400000	0.0302
1	821	16	412	16400000	16420000	0.0206
1	822	10	248	16420000	16440000	0.0124
1	823	20	506	16440000	16460000	0.0253
1	824	13	300	16460000	16480000	0.015
1	825	20	512	16480000	16500000	0.0256
1	826	15	384	16500000	16520000	0.0192
1	827	16	398	16520000	16540000	0.0199
1	828	19	459	16540000	16560000	0.02295
1	829	7	167	16560000	16580000	0.00835
1	830	0	0	16580000	16600000	0
1	831	0	0	16600000	16620000	0
1	832	2	56	16620000	16640000	0.0028
1	833	0	0	16640000	16660000	0
1	834	0	0	16660000	16680000	0
1	835	2	47	16680000	16700000	0.00235
1	836	1	27	16700000	16720000	0.00135
1	837	9	219	16720000	16740000	0.01095
1	838	4	91	16740000	16760000	0.00455
1	839	4	102	16760000	16780000	0.0051
1	840	2	52	16780000	16800000	0.0026
1	841	9	233	16800000	16820000	0.01165
1	842	15	391	16820000	16840000	0.01955
1	843	3	76	16840000	16860000	0.0038
1	844	5	127	16860000	16880000	0.00635
1	845	3	73	16880000	16900000	0.00365
1	846	1	22	16900000	16920000	0.0011
1	847	1	23	16920000	16940000	0.00115
1	848	7	159	16940000	16960000	0.00795
1	849	12	307	16960000	16980000	0.01535
1	850	5	124	16980000	17000000	0.0062
1	851	2	42	17000000	17020000	0.0021
1	852	21	518	17020000	17040000	0.0259
1	853	11	280	17040000	17060000	0.014
1	854	5	119	17060000	17080000	0.00595
1	855	9	224	17080000	17100000	0.0112
1	856	7	183	17100000	17120000	0.00915
1	857	0	0	17120000	17140000	0
1	858	0	0	17140000	17160000	0
1	859	0	0	17160000	17180000	0
1	860	4	97	17180000	17200000	0.00485
1	861	3	73	17200000	17220000	0.00365
1	862	5	124	17220000	17240000	0.0062
1	863	12	307	17240000	17260000	0.01535
1	864	12	324	17260000	17280000	0.0162
1	865	14	351	17280000	17300000	0.01755
1	866	29	732	17300000	17320000	0.0366
1	867	17	441	17320000	17340000	0.02205
1	868	8	198	17340000	17360000	0.0099
1	869	1	16	17360000	17380000	0.0008
1	870	3	61	17380000	17400000	0.00305
1	871	6	144	17400000	17420000	0.0072
1	872	1	22	17420000	17440000	0.0011
1	873	12	303	17440000	17460000	0.01515
1	874	3	69	17460000	17480000	0.00345
1	875	6	146	17480000	17500000	0.0073
1	876	8	201	17500000	17520000	0.01005
1	877	4	90	17520000	17540000	0.0045
1	878	8	208	17540000	17560000	0.0104
1	879	15	372	17560000	17580000	0.0186
1	880	4	103	17580000	17600000	0.00515
1	881	5	130	17600000	17620000	0.0065
1	882	6	151	17620000	17640000	0.00755
1	883	4	105	17640000	17660000	0.00525
1	884	7	187	17660000	17680000	0.00935
1	885	9	239	17680000	17700000	0.01195
1	886	5	116	17700000	17720000	0.0058
1	887	8	191	17720000	17740000	0.00955
1	888	4	93	17740000	17760000	0.00465
1	889	7	179	17760000	17780000	0.00895
1	890	1	18	17780000	17800000	0.0009
1	891	4	100	17800000	17820000	0.005
1	892	1	21	17820000	17840000	0.00105
1	893	8	185	17840000	17860000	0.00925
1	894	9	229	17860000	17880000	0.01145
1	895	10	275	17880000	17900000	0.01375
1	896	13	327	17900000	17920000	0.01635
1	897	13	323	17920000	17940000	0.01615
1	898	15	371	17940000	17960000	0.01855
1	899	8	207	17960000	17980000	0.01035
1	900	11	272	17980000	18000000	0.0136
1	901	13	352	18000000	18020000	0.0176
1	902	17	430	18020000	18040000	0.0215
1	903	8	203	18040000	18060000	0.01015
1	904	11	272	18060000	18080000	0.0136
1	905	5	127	18080000	18100000	0.00635
1	906	7	173	18100000	18120000	0.00865
1	907	8	203	18120000	18140000	0.01015
1	908	0	0	18140000	18160000	0
1	909	8	188	18160000	18180000	0.0094
1	910	10	225	18180000	18200000	0.01125
1	911	9	233	18200000	18220000	0.01165
1	912	5	131	18220000	18240000	0.00655
1	913	4	88	18240000	18260000	0.0044
1	914	3	76	18260000	18280000	0.0038
1	915	4	98	18280000	18300000	0.0049
1	916	5	119	18300000	18320000	0.00595
1	917	2	47	18320000	18340000	0.00235
1	918	2	47	18340000	18360000	0.00235
1	919	9	233	18360000	18380000	0.01165
1	920	1	24	18380000	18400000	0.0012
1	921	3	84	18400000	18420000	0.0042
1	922	17	405	18420000	18440000	0.02025
1	923	11	278	18440000	18460000	0.0139
1	924	7	163	18460000	18480000	0.00815
1	925	9	191	18480000	18500000	0.00955
1	926	10	280	18500000	18520000	0.014
1	927	8	201	18520000	18540000	0.01005
1	928	4	98	18540000	18560000	0.0049
1	929	1	22	18560000	18580000	0.0011
1	930	8	179	18580000	18600000	0.00895
1	931	3	72	18600000	18620000	0.0036
1	932	9	232	18620000	18640000	0.0116
1	933	10	261	18640000	18660000	0.01305
1	934	8	182	18660000	18680000	0.0091
1	935	8	186	18680000	18700000	0.0093
1	936	8	195	18700000	18720000	0.00975
1	937	4	103	18720000	18740000	0.00515
1	938	4	118	18740000	18760000	0.0059
1	939	3	84	18760000	18780000	0.0042
1	940	6	158	18780000	18800000	0.0079
1	941	6	152	18800000	18820000	0.0076
1	942	2	47	18820000	18840000	0.00235
1	943	3	79	18840000	18860000	0.00395
1	944	8	193	18860000	18880000	0.00965
1	945	9	199	18880000	18900000	0.00995
1	946	7	170	18900000	18920000	0.0085
1	947	10	256	18920000	18940000	0.0128
1	948	5	109	18940000	18960000	0.00545
1	949	29	723	18960000	18980000	0.03615
1	950	13	331	18980000	19000000	0.01655
1	951	13	359	19000000	19020000	0.01795
1	952	6	130	19020000	19040000	0.0065
1	953	10	261	19040000	19060000	0.01305
1	954	11	269	19060000	19080000	0.01345
1	955	3	79	19080000	19100000	0.00395
1	956	12	283	19100000	19120000	0.01415
1	957	10	277	19120000	19140000	0.01385
1	958	11	286	19140000	19160000	0.0143
1	959	12	309	19160000	19180000	0.01545
1	960	9	230	19180000	19200000	0.0115
1	961	18	454	19200000	19220000	0.0227
1	962	9	219	19220000	19240000	0.01095
1	963	15	346	19240000	19260000	0.0173
1	964	12	321	19260000	19280000	0.01605
1	965	8	202	19280000	19300000	0.0101
1	966	5	119	19300000	19320000	0.00595
1	967	4	87	19320000	19340000	0.00435
1	968	3	59	19340000	19360000	0.00295
1	969	13	317	19360000	19380000	0.01585
1	970	13	304	19380000	19400000	0.0152
1	971	5	131	19400000	19420000	0.00655
1	972	1	29	19420000	19440000	0.00145
1	973	1	24	19440000	19460000	0.0012
1	974	1	18	19460000	19480000	0.0009
1	975	0	0	19480000	19500000	0
1	976	1	25	19500000	19520000	0.00125
1	977	0	0	19520000	19540000	0
1	978	4	111	19540000	19560000	0.00555
1	979	1	32	19560000	19580000	0.0016
1	980	4	98	19580000	19600000	0.0049
1	981	12	280	19600000	19620000	0.014
1	982	5	117	19620000	19640000	0.00585
1	983	9	222	19640000	19660000	0.0111
1	984	10	245	19660000	19680000	0.01225
1	985	6	142	19680000	19700000	0.0071
1	986	4	101	19700000	19720000	0.00505
1	987	2	53	19720000	19740000	0.00265
1	988	3	78	19740000	19760000	0.0039
1	989	1	25	19760000	19780000	0.00125
1	990	5	135	19780000	19800000	0.00675
1	991	12	294	19800000	19820000	0.0147
1	992	0	0	19820000	19840000	0
1	993	1	15	19840000	19860000	0.00075
1	994	1	23	19860000	19880000	0.00115
1	995	7	173	19880000	19900000	0.00865
1	996	1	28	19900000	19920000	0.0014
1	997	0	0	19920000	19940000	0
1	998	1	24	19940000	19960000	0.0012
1	999	8	190	19960000	19980000	0.0095
1	1000	20	522	19980000	20000000	0.0261
1	1001	0	0	20000000	20020000	0
1	1002	2	48	20020000	20040000	0.0024
1	1003	4	103	20040000	20060000	0.00515
1	1004	7	153	20060000	20080000	0.00765
1	1005	2	52	20080000	20100000	0.0026
1	1006	0	0	20100000	20120000	0
1	1007	10	258	20120000	20140000	0.0129
1	1008	10	243	20140000	20160000	0.01215
1	1009	1	17	20160000	20180000	0.00085
1	1010	1	27	20180000	20200000	0.00135
1	1011	3	74	20200000	20220000	0.0037
1	1012	2	48	20220000	20240000	0.0024
1	1013	9	224	20240000	20260000	0.0112
1	1014	1	31	20260000	20280000	0.00155
1	1015	11	273	20280000	20300000	0.01365
1	1016	4	77	20300000	20320000	0.00385
1	1017	2	46	20320000	20340000	0.0023
1	1018	0	0	20340000	20360000	0
1	1019	5	118	20360000	20380000	0.0059
1	1020	1	28	20380000	20400000	0.0014
1	1021	3	75	20400000	20420000	0.00375
1	1022	1	26	20420000	20440000	0.0013
1	1023	4	105	20440000	20460000	0.00525
1	1024	5	110	20460000	20480000	0.0055
1	1025	8	188	20480000	20500000	0.0094
1	1026	9	218	20500000	20520000	0.0109
1	1027	0	0	20520000	20540000	0
1	1028	3	83	20540000	20560000	0.00415
1	1029	3	83	20560000	20580000	0.00415
1	1030	5	122	20580000	20600000	0.0061
1	1031	2	39	20600000	20620000	0.00195
1	1032	14	342	20620000	20640000	0.0171
1	1033	6	136	20640000	20660000	0.0068
1	1034	11	276	20660000	20680000	0.0138
1	1035	7	171	20680000	20700000	0.00855
1	1036	10	261	20700000	20720000	0.01305
1	1037	9	219	20720000	20740000	0.01095
1	1038	4	97	20740000	20760000	0.00485
1	1039	8	194	20760000	20780000	0.0097
1	1040	4	93	20780000	20800000	0.00465
1	1041	18	465	20800000	20820000	0.02325
1	1042	2	47	20820000	20840000	0.00235
1	1043	0	0	20840000	20860000	0
1	1044	2	52	20860000	20880000	0.0026
1	1045	5	132	20880000	20900000	0.0066
1	1046	10	249	20900000	20920000	0.01245
1	1047	5	123	20920000	20940000	0.00615
1	1048	1	27	20940000	20960000	0.00135
1	1049	0	0	20960000	20980000	0
1	1050	8	192	20980000	21000000	0.0096
1	1051	4	105	21000000	21020000	0.00525
1	1052	12	307	21020000	21040000	0.01535
1	1053	6	156	21040000	21060000	0.0078
1	1054	6	153	21060000	21080000	0.00765
1	1055	1	31	21080000	21100000	0.00155
1	1056	5	126	21100000	21120000	0.0063
1	1057	0	0	21120000	21140000	0
1	1058	10	209	21140000	21160000	0.01045
1	1059	1	22	21160000	21180000	0.0011
1	1060	1	22	21180000	21200000	0.0011
1	1061	2	49	21200000	21220000	0.00245
1	1062	1	22	21220000	21240000	0.0011
1	1063	0	0	21240000	21260000	0
1	1064	0	0	21260000	21280000	0
1	1065	0	0	21280000	21300000	0
1	1066	1	22	21300000	21320000	0.0011
1	1067	2	48	21320000	21340000	0.0024
1	1068	6	159	21340000	21360000	0.00795
1	1069	2	46	21360000	21380000	0.0023
1	1070	7	165	21380000	21400000	0.00825
1	1071	0	0	21400000	21420000	0
1	1072	2	41	21420000	21440000	0.00205
1	1073	0	0	21440000	21460000	0
1	1074	0	0	21460000	21480000	0
1	1075	1	28	21480000	21500000	0.0014
1	1076	6	168	21500000	21520000	0.0084
1	1077	2	48	21520000	21540000	0.0024
1	1078	4	101	21540000	21560000	0.00505
1	1079	4	92	21560000	21580000	0.0046
1	1080	3	71	21580000	21600000	0.00355
1	1081	5	118	21600000	21620000	0.0059
1	1082	12	294	21620000	21640000	0.0147
1	1083	9	219	21640000	21660000	0.01095
1	1084	17	455	21660000	21680000	0.02275
1	1085	6	151	21680000	21700000	0.00755
1	1086	15	328	21700000	21720000	0.0164
1	1087	5	95	21720000	21740000	0.00475
1	1088	7	184	21740000	21760000	0.0092
1	1089	11	298	21760000	21780000	0.0149
1	1090	1	27	21780000	21800000	0.00135
1	1091	1	20	21800000	21820000	0.001
1	1092	6	153	21820000	21840000	0.00765
1	1093	16	401	21840000	21860000	0.02005
1	1094	10	268	21860000	21880000	0.0134
1	1095	11	283	21880000	21900000	0.01415
1	1096	11	265	21900000	21920000	0.01325
1	1097	27	653	21920000	21940000	0.03265
1	1098	19	468	21940000	21960000	0.0234
1	1099	16	384	21960000	21980000	0.0192
1	1100	22	526	21980000	22000000	0.0263
1	1101	9	217	22000000	22020000	0.01085
1	1102	1	29	22020000	22040000	0.00145
1	1103	2	41	22040000	22060000	0.00205
1	1104	0	0	22060000	22080000	0
1	1105	2	36	22080000	22100000	0.0018
1	1106	6	150	22100000	22120000	0.0075
1	1107	1	32	22120000	22140000	0.0016
1	1108	17	453	22140000	22160000	0.02265
1	1109	24	584	22160000	22180000	0.0292
1	1110	19	465	22180000	22200000	0.02325
1	1111	23	545	22200000	22220000	0.02725
1	1112	15	397	22220000	22240000	0.01985
1	1113	15	385	22240000	22260000	0.01925
1	1114	16	416	22260000	22280000	0.0208
1	1115	6	148	22280000	22300000	0.0074
1	1116	4	108	22300000	22320000	0.0054
1	1117	4	110	22320000	22340000	0.0055
1	1118	0	0	22340000	22360000	0
1	1119	1	21	22360000	22380000	0.00105
1	1120	6	153	22380000	22400000	0.00765
1	1121	0	0	22400000	22420000	0
1	1122	3	70	22420000	22440000	0.0035
1	1123	7	174	22440000	22460000	0.0087
1	1124	21	547	22460000	22480000	0.02735
1	1125	11	274	22480000	22500000	0.0137
1	1126	9	212	22500000	22520000	0.0106
1	1127	9	227	22520000	22540000	0.01135
1	1128	6	159	22540000	22560000	0.00795
1	1129	15	395	22560000	22580000	0.01975
1	1130	19	473	22580000	22600000	0.02365
1	1131	4	93	22600000	22620000	0.00465
1	1132	3	88	22620000	22640000	0.0044
1	1133	4	92	22640000	22660000	0.0046
1	1134	10	242	22660000	22680000	0.0121
1	1135	5	131	22680000	22700000	0.00655
1	1136	4	95	22700000	22720000	0.00475
1	1137	6	143	22720000	22740000	0.00715
1	1138	3	70	22740000	22760000	0.0035
1	1139	0	0	22760000	22780000	0
1	1140	0	0	22780000	22800000	0
1	1141	0	0	22800000	22820000	0
1	1142	1	26	22820000	22840000	0.0013
1	1143	1	20	22840000	22860000	0.001
1	1144	13	351	22860000	22880000	0.01755
1	1145	23	584	22880000	22900000	0.0292
1	1146	9	218	22900000	22920000	0.0109
1	1147	25	644	22920000	22940000	0.0322
1	1148	12	263	22940000	22960000	0.01315
1	1149	13	337	22960000	22980000	0.01685
1	1150	6	162	22980000	23000000	0.0081
1	1151	17	426	23000000	23020000	0.0213
1	1152	4	92	23020000	23040000	0.0046
1	1153	12	290	23040000	23060000	0.0145
1	1154	6	154	23060000	23080000	0.0077
1	1155	10	250	23080000	23100000	0.0125
1	1156	10	241	23100000	23120000	0.01205
1	1157	13	306	23120000	23140000	0.0153
1	1158	12	308	23140000	23160000	0.0154
1	1159	3	81	23160000	23180000	0.00405
1	1160	11	290	23180000	23200000	0.0145
1	1161	5	116	23200000	23220000	0.0058
1	1162	4	110	23220000	23240000	0.0055
1	1163	12	274	23240000	23260000	0.0137
1	1164	4	89	23260000	23280000	0.00445
1	1165	8	194	23280000	23300000	0.0097
1	1166	2	55	23300000	23320000	0.00275
1	1167	0	0	23320000	23340000	0
1	1168	5	139	23340000	23360000	0.00695
1	1169	3	66	23360000	23380000	0.0033
1	1170	0	0	23380000	23400000	0
1	1171	1	27	23400000	23420000	0.00135
1	1172	4	109	23420000	23440000	0.00545
1	1173	3	59	23440000	23460000	0.00295
1	1174	0	0	23460000	23480000	0
1	1175	3	77	23480000	23500000	0.00385
1	1176	3	74	23500000	23520000	0.0037
1	1177	4	95	23520000	23540000	0.00475
1	1178	8	185	23540000	23560000	0.00925
1	1179	4	90	23560000	23580000	0.0045
1	1180	2	44	23580000	23600000	0.0022
1	1181	2	49	23600000	23620000	0.00245
1	1182	0	0	23620000	23640000	0
1	1183	0	0	23640000	23660000	0
1	1184	4	111	23660000	23680000	0.00555
1	1185	1	19	23680000	23700000	0.00095
1	1186	0	0	23700000	23720000	0
1	1187	3	72	23720000	23740000	0.0036
1	1188	13	345	23740000	23760000	0.01725
1	1189	8	193	23760000	23780000	0.00965
1	1190	2	46	23780000	23800000	0.0023
1	1191	4	109	23800000	23820000	0.00545
1	1192	5	116	23820000	23840000	0.0058
1	1193	11	278	23840000	23860000	0.0139
1	1194	9	233	23860000	23880000	0.01165
1	1195	16	428	23880000	23900000	0.0214
1	1196	2	48	23900000	23920000	0.0024
1	1197	4	90	23920000	23940000	0.0045
1	1198	4	93	23940000	23960000	0.00465
1	1199	6	142	23960000	23980000	0.0071
1	1200	2	49	23980000	24000000	0.00245
1	1201	5	124	24000000	24020000	0.0062
1	1202	3	54	24020000	24040000	0.0027
1	1203	2	46	24040000	24060000	0.0023
1	1204	4	97	24060000	24080000	0.00485
1	1205	1	19	24080000	24100000	0.00095
1	1206	3	92	24100000	24120000	0.0046
1	1207	22	550	24120000	24140000	0.0275
1	1208	2	41	24140000	24160000	0.00205
1	1209	1	29	24160000	24180000	0.00145
1	1210	4	87	24180000	24200000	0.00435
1	1211	0	0	24200000	24220000	0
1	1212	6	157	24220000	24240000	0.00785
1	1213	6	156	24240000	24260000	0.0078
1	1214	4	93	24260000	24280000	0.00465
1	1215	2	60	24280000	24300000	0.003
1	1216	1	25	24300000	24320000	0.00125
1	1217	15	295	24320000	24340000	0.01475
1	1218	2	48	24340000	24360000	0.0024
1	1219	3	59	24360000	24380000	0.00295
1	1220	10	231	24380000	24400000	0.01155
1	1221	7	166	24400000	24420000	0.0083
1	1222	16	416	24420000	24440000	0.0208
1	1223	6	149	24440000	24460000	0.00745
1	1224	9	222	24460000	24480000	0.0111
1	1225	6	144	24480000	24500000	0.0072
1	1226	10	242	24500000	24520000	0.0121
1	1227	8	193	24520000	24540000	0.00965
1	1228	3	71	24540000	24560000	0.00355
1	1229	2	45	24560000	24580000	0.00225
1	1230	2	43	24580000	24600000	0.00215
1	1231	1	25	24600000	24620000	0.00125
1	1232	5	98	24620000	24640000	0.0049
1	1233	7	168	24640000	24660000	0.0084
1	1234	7	168	24660000	24680000	0.0084
1	1235	7	167	24680000	24700000	0.00835
1	1236	0	0	24700000	24720000	0
1	1237	1	19	24720000	24740000	0.00095
1	1238	3	71	24740000	24760000	0.00355
1	1239	3	65	24760000	24780000	0.00325
1	1240	1	31	24780000	24800000	0.00155
1	1241	4	99	24800000	24820000	0.00495
1	1242	8	211	24820000	24840000	0.01055
1	1243	1	30	24840000	24860000	0.0015
1	1244	1	21	24860000	24880000	0.00105
1	1245	7	169	24880000	24900000	0.00845
1	1246	7	174	24900000	24920000	0.0087
1	1247	4	108	24920000	24940000	0.0054
1	1248	2	51	24940000	24960000	0.00255
1	1249	2	51	24960000	24980000	0.00255
1	1250	1	22	24980000	25000000	0.0011
1	1251	5	117	25000000	25020000	0.00585
1	1252	4	110	25020000	25040000	0.0055
1	1253	4	97	25040000	25060000	0.00485
1	1254	11	286	25060000	25080000	0.0143
1	1255	0	0	25080000	25100000	0
1	1256	1	27	25100000	25120000	0.00135
1	1257	13	265	25120000	25140000	0.01325
1	1258	0	0	25140000	25160000	0
1	1259	17	356	25160000	25180000	0.0178
1	1260	9	224	25180000	25200000	0.0112
1	1261	5	127	25200000	25220000	0.00635
1	1262	14	359	25220000	25240000	0.01795
1	1263	8	225	25240000	25260000	0.01125
1	1264	14	347	25260000	25280000	0.01735
1	1265	8	195	25280000	25300000	0.00975
1	1266	12	318	25300000	25320000	0.0159
1	1267	12	310	25320000	25340000	0.0155
1	1268	15	392	25340000	25360000	0.0196
1	1269	9	236	25360000	25380000	0.0118
1	1270	15	353	25380000	25400000	0.01765
1	1271	7	178	25400000	25420000	0.0089
1	1272	6	153	25420000	25440000	0.00765
1	1273	8	181	25440000	25460000	0.00905
1	1274	7	187	25460000	25480000	0.00935
1	1275	8	197	25480000	25500000	0.00985
1	1276	6	142	25500000	25520000	0.0071
1	1277	7	180	25520000	25540000	0.009
1	1278	1	22	25540000	25560000	0.0011
1	1279	2	47	25560000	25580000	0.00235
1	1280	1	24	25580000	25600000	0.0012
1	1281	3	79	25600000	25620000	0.00395
1	1282	5	116	25620000	25640000	0.0058
1	1283	2	53	25640000	25660000	0.00265
1	1284	2	51	25660000	25680000	0.00255
1	1285	2	44	25680000	25700000	0.0022
1	1286	2	48	25700000	25720000	0.0024
1	1287	4	97	25720000	25740000	0.00485
1	1288	5	126	25740000	25760000	0.0063
1	1289	4	104	25760000	25780000	0.0052
1	1290	2	42	25780000	25800000	0.0021
1	1291	1	22	25800000	25820000	0.0011
1	1292	1	26	25820000	25840000	0.0013
1	1293	8	203	25840000	25860000	0.01015
1	1294	15	357	25860000	25880000	0.01785
1	1295	18	443	25880000	25900000	0.02215
1	1296	5	115	25900000	25920000	0.00575
1	1297	7	137	25920000	25940000	0.00685
1	1298	2	48	25940000	25960000	0.0024
1	1299	3	65	25960000	25980000	0.00325
1	1300	3	82	25980000	26000000	0.0041
1	1301	2	55	26000000	26020000	0.00275
1	1302	3	71	26020000	26040000	0.00355
1	1303	3	66	26040000	26060000	0.0033
1	1304	2	50	26060000	26080000	0.0025
1	1305	7	189	26080000	26100000	0.00945
1	1306	10	258	26100000	26120000	0.0129
1	1307	15	374	26120000	26140000	0.0187
1	1308	12	307	26140000	26160000	0.01535
1	1309	0	0	26160000	26180000	0
1	1310	5	119	26180000	26200000	0.00595
1	1311	14	321	26200000	26220000	0.01605
1	1312	8	212	26220000	26240000	0.0106
1	1313	3	74	26240000	26260000	0.0037
1	1314	2	49	26260000	26280000	0.00245
1	1315	2	52	26280000	26300000	0.0026
1	1316	0	0	26300000	26320000	0
1	1317	8	200	26320000	26340000	0.01
1	1318	4	95	26340000	26360000	0.00475
1	1319	15	379	26360000	26380000	0.01895
1	1320	5	117	26380000	26400000	0.00585
1	1321	2	57	26400000	26420000	0.00285
1	1322	1	26	26420000	26440000	0.0013
1	1323	3	73	26440000	26460000	0.00365
1	1324	0	0	26460000	26480000	0
1	1325	11	273	26480000	26500000	0.01365
1	1326	9	220	26500000	26520000	0.011
1	1327	7	177	26520000	26540000	0.00885
1	1328	4	106	26540000	26560000	0.0053
1	1329	0	0	26560000	26580000	0
1	1330	0	0	26580000	26600000	0
1	1331	14	330	26600000	26620000	0.0165
1	1332	11	266	26620000	26640000	0.0133
1	1333	12	298	26640000	26660000	0.0149
1	1334	9	244	26660000	26680000	0.0122
1	1335	10	249	26680000	26700000	0.01245
1	1336	2	53	26700000	26720000	0.00265
1	1337	5	118	26720000	26740000	0.0059
1	1338	12	284	26740000	26760000	0.0142
1	1339	0	0	26760000	26780000	0
1	1340	0	0	26780000	26800000	0
1	1341	5	112	26800000	26820000	0.0056
1	1342	6	152	26820000	26840000	0.0076
1	1343	1	23	26840000	26860000	0.00115
1	1344	5	115	26860000	26880000	0.00575
1	1345	11	289	26880000	26900000	0.01445
1	1346	3	63	26900000	26920000	0.00315
1	1347	11	225	26920000	26940000	0.01125
1	1348	5	126	26940000	26960000	0.0063
1	1349	1	21	26960000	26980000	0.00105
1	1350	0	0	26980000	27000000	0
1	1351	2	37	27000000	27020000	0.00185
1	1352	11	298	27020000	27040000	0.0149
1	1353	1	26	27040000	27060000	0.0013
1	1354	1	28	27060000	27080000	0.0014
1	1355	2	50	27080000	27100000	0.0025
1	1356	5	129	27100000	27120000	0.00645
1	1357	7	141	27120000	27140000	0.00705
1	1358	20	456	27140000	27160000	0.0228
1	1359	5	124	27160000	27180000	0.0062
1	1360	13	331	27180000	27200000	0.01655
1	1361	0	0	27200000	27220000	0
1	1362	4	93	27220000	27240000	0.00465
1	1363	3	75	27240000	27260000	0.00375
1	1364	3	73	27260000	27280000	0.00365
1	1365	10	253	27280000	27300000	0.01265
1	1366	6	149	27300000	27320000	0.00745
1	1367	15	372	27320000	27340000	0.0186
1	1368	3	65	27340000	27360000	0.00325
1	1369	7	181	27360000	27380000	0.00905
1	1370	8	158	27380000	27400000	0.0079
1	1371	2	53	27400000	27420000	0.00265
1	1372	8	217	27420000	27440000	0.01085
1	1373	5	142	27440000	27460000	0.0071
1	1374	8	183	27460000	27480000	0.00915
1	1375	1	22	27480000	27500000	0.0011
1	1376	0	0	27500000	27520000	0
1	1377	3	63	27520000	27540000	0.00315
1	1378	0	0	27540000	27560000	0
1	1379	6	153	27560000	27580000	0.00765
1	1380	3	67	27580000	27600000	0.00335
1	1381	0	0	27600000	27620000	0
1	1382	16	377	27620000	27640000	0.01885
1	1383	4	111	27640000	27660000	0.00555
1	1384	8	195	27660000	27680000	0.00975
1	1385	22	553	27680000	27700000	0.02765
1	1386	13	334	27700000	27720000	0.0167
1	1387	7	171	27720000	27740000	0.00855
1	1388	6	152	27740000	27760000	0.0076
1	1389	2	58	27760000	27780000	0.0029
1	1390	1	27	27780000	27800000	0.00135
1	1391	3	86	27800000	27820000	0.0043
1	1392	7	174	27820000	27840000	0.0087
1	1393	15	407	27840000	27860000	0.02035
1	1394	16	444	27860000	27880000	0.0222
1	1395	20	489	27880000	27900000	0.02445
1	1396	24	558	27900000	27920000	0.0279
1	1397	28	739	27920000	27940000	0.03695
1	1398	7	156	27940000	27960000	0.0078
1	1399	11	278	27960000	27980000	0.0139
1	1400	8	195	27980000	28000000	0.00975
1	1401	1	26	28000000	28020000	0.0013
1	1402	0	0	28020000	28040000	0
1	1403	2	57	28040000	28060000	0.00285
1	1404	0	0	28060000	28080000	0
1	1405	1	23	28080000	28100000	0.00115
1	1406	5	100	28100000	28120000	0.005
1	1407	0	0	28120000	28140000	0
1	1408	3	48	28140000	28160000	0.0024
1	1409	0	0	28160000	28180000	0
1	1410	26	527	28180000	28200000	0.02635
1	1411	9	223	28200000	28220000	0.01115
1	1412	0	0	28220000	28240000	0
1	1413	4	90	28240000	28260000	0.0045
1	1414	2	50	28260000	28280000	0.0025
1	1415	7	166	28280000	28300000	0.0083
1	1416	1	19	28300000	28320000	0.00095
1	1417	0	0	28320000	28340000	0
1	1418	2	40	28340000	28360000	0.002
1	1419	1	28	28360000	28380000	0.0014
1	1420	0	0	28380000	28400000	0
1	1421	1	26	28400000	28420000	0.0013
1	1422	2	56	28420000	28440000	0.0028
1	1423	1	22	28440000	28460000	0.0011
1	1424	2	49	28460000	28480000	0.00245
1	1425	3	63	28480000	28500000	0.00315
1	1426	1	15	28500000	28520000	0.00075
1	1427	8	175	28520000	28540000	0.00875
1	1428	0	0	28540000	28560000	0
1	1429	1	27	28560000	28580000	0.00135
1	1430	3	75	28580000	28600000	0.00375
1	1431	2	38	28600000	28620000	0.0019
1	1432	1	23	28620000	28640000	0.00115
1	1433	2	49	28640000	28660000	0.00245
1	1434	0	0	28660000	28680000	0
1	1435	0	0	28680000	28700000	0
1	1436	4	95	28700000	28720000	0.00475
1	1437	0	0	28720000	28740000	0
1	1438	0	0	28740000	28760000	0
1	1439	1	18	28760000	28780000	0.0009
1	1440	0	0	28780000	28800000	0
1	1441	1	23	28800000	28820000	0.00115
1	1442	0	0	28820000	28840000	0
1	1443	2	48	28840000	28860000	0.0024
1	1444	4	100	28860000	28880000	0.005
1	1445	3	66	28880000	28900000	0.0033
1	1446	0	0	28900000	28920000	0
1	1447	4	98	28920000	28940000	0.0049
1	1448	5	111	28940000	28960000	0.00555
1	1449	1	26	28960000	28980000	0.0013
1	1450	1	25	28980000	29000000	0.00125
1	1451	5	136	29000000	29020000	0.0068
1	1452	1	23	29020000	29040000	0.00115
1	1453	0	0	29040000	29060000	0
1	1454	4	100	29060000	29080000	0.005
1	1455	0	0	29080000	29100000	0
1	1456	1	29	29100000	29120000	0.00145
1	1457	3	71	29120000	29140000	0.00355
1	1458	2	45	29140000	29160000	0.00225
1	1459	3	73	29160000	29180000	0.00365
1	1460	5	129	29180000	29200000	0.00645
1	1461	17	407	29200000	29220000	0.02035
1	1462	10	277	29220000	29240000	0.01385
1	1463	2	45	29240000	29260000	0.00225
1	1464	1	24	29260000	29280000	0.0012
1	1465	0	0	29280000	29300000	0
1	1466	3	70	29300000	29320000	0.0035
1	1467	2	54	29320000	29340000	0.0027
1	1468	0	0	29340000	29360000	0
1	1469	0	0	29360000	29380000	0
1	1470	0	0	29380000	29400000	0
1	1471	0	0	29400000	29420000	0
1	1472	1	25	29420000	29440000	0.00125
1	1473	15	376	29440000	29460000	0.0188
1	1474	3	64	29460000	29480000	0.0032
1	1475	1	31	29480000	29500000	0.00155
1	1476	2	53	29500000	29520000	0.00265
1	1477	3	84	29520000	29540000	0.0042
1	1478	1	30	29540000	29560000	0.0015
1	1479	11	257	29560000	29580000	0.01285
1	1480	8	203	29580000	29600000	0.01015
1	1481	12	324	29600000	29620000	0.0162
1	1482	9	235	29620000	29640000	0.01175
1	1483	11	271	29640000	29660000	0.01355
1	1484	3	73	29660000	29680000	0.00365
1	1485	7	162	29680000	29700000	0.0081
1	1486	3	79	29700000	29720000	0.00395
1	1487	3	79	29720000	29740000	0.00395
1	1488	1	31	29740000	29760000	0.00155
1	1489	7	186	29760000	29780000	0.0093
1	1490	9	242	29780000	29800000	0.0121
1	1491	7	178	29800000	29820000	0.0089
1	1492	9	228	29820000	29840000	0.0114
1	1493	8	211	29840000	29860000	0.01055
1	1494	12	302	29860000	29880000	0.0151
1	1495	4	96	29880000	29900000	0.0048
1	1496	0	0	29900000	29920000	0
1	1497	0	0	29920000	29940000	0
1	1498	0	0	29940000	29960000	0
1	1499	0	0	29960000	29980000	0
1	1500	0	0	29980000	30000000	0
1	1501	0	0	30000000	30020000	0
1	1502	6	148	30020000	30040000	0.0074
1	1503	1	15	30040000	30060000	0.00075
1	1504	7	183	30060000	30080000	0.00915
1	1505	2	46	30080000	30100000	0.0023
1	1506	15	392	30100000	30120000	0.0196
1	1507	6	147	30120000	30140000	0.00735
1	1508	6	138	30140000	30160000	0.0069
1	1509	8	187	30160000	30180000	0.00935
1	1510	19	526	30180000	30200000	0.0263
1	1511	27	659	30200000	30220000	0.03295
1	1512	11	273	30220000	30240000	0.01365
1	1513	3	77	30240000	30260000	0.00385
1	1514	6	155	30260000	30280000	0.00775
1	1515	3	72	30280000	30300000	0.0036
1	1516	4	109	30300000	30320000	0.00545
1	1517	9	218	30320000	30340000	0.0109
1	1518	6	131	30340000	30360000	0.00655
1	1519	4	111	30360000	30380000	0.00555
1	1520	12	291	30380000	30400000	0.01455
1	1521	14	365	30400000	30420000	0.01825
1	1522	3	80	30420000	30440000	0.004
1	1523	3	64	30440000	30460000	0.0032
1	1524	4	98	30460000	30480000	0.0049
1	1525	2	53	30480000	30500000	0.00265
1	1526	6	147	30500000	30520000	0.00735
1	1527	5	114	30520000	30540000	0.0057
1	1528	10	214	30540000	30560000	0.0107
1	1529	22	539	30560000	30580000	0.02695
1	1530	5	111	30580000	30600000	0.00555
1	1531	5	115	30600000	30620000	0.00575
1	1532	1	24	30620000	30640000	0.0012
1	1533	0	0	30640000	30660000	0
1	1534	9	214	30660000	30680000	0.0107
1	1535	1	28	30680000	30700000	0.0014
1	1536	4	88	30700000	30720000	0.0044
1	1537	4	104	30720000	30740000	0.0052
1	1538	7	167	30740000	30760000	0.00835
1	1539	5	144	30760000	30780000	0.0072
1	1540	7	176	30780000	30800000	0.0088
1	1541	9	234	30800000	30820000	0.0117
1	1542	3	79	30820000	30840000	0.00395
1	1543	8	214	30840000	30860000	0.0107
1	1544	5	128	30860000	30880000	0.0064
1	1545	10	250	30880000	30900000	0.0125
1	1546	0	0	30900000	30920000	0
1	1547	8	207	30920000	30940000	0.01035
1	1548	16	398	30940000	30960000	0.0199
1	1549	1	29	30960000	30980000	0.00145
1	1550	10	239	30980000	31000000	0.01195
1	1551	12	308	31000000	31020000	0.0154
1	1552	2	56	31020000	31040000	0.0028
1	1553	6	144	31040000	31060000	0.0072
1	1554	5	111	31060000	31080000	0.00555
1	1555	2	45	31080000	31100000	0.00225
1	1556	7	191	31100000	31120000	0.00955
1	1557	14	354	31120000	31140000	0.0177
1	1558	2	58	31140000	31160000	0.0029
1	1559	13	314	31160000	31180000	0.0157
1	1560	17	418	31180000	31200000	0.0209
1	1561	12	300	31200000	31220000	0.015
1	1562	8	187	31220000	31240000	0.00935
1	1563	6	142	31240000	31260000	0.0071
1	1564	17	458	31260000	31280000	0.0229
1	1565	3	81	31280000	31300000	0.00405
1	1566	6	145	31300000	31320000	0.00725
1	1567	6	146	31320000	31340000	0.0073
1	1568	16	417	31340000	31360000	0.02085
1	1569	11	276	31360000	31380000	0.0138
1	1570	17	421	31380000	31400000	0.02105
1	1571	1	23	31400000	31420000	0.00115
1	1572	3	84	31420000	31440000	0.0042
1	1573	11	345	31440000	31460000	0.01725
1	1574	0	0	31460000	31480000	0
1	1575	1	26	31480000	31500000	0.0013
1	1576	1	19	31500000	31520000	0.00095
1	1577	0	0	31520000	31540000	0
1	1578	2	38	31540000	31560000	0.0019
1	1579	4	98	31560000	31580000	0.0049
1	1580	1	28	31580000	31600000	0.0014
1	1581	0	0	31600000	31620000	0
1	1582	13	337	31620000	31640000	0.01685
1	1583	6	127	31640000	31660000	0.00635
1	1584	9	225	31660000	31680000	0.01125
1	1585	1	20	31680000	31700000	0.001
1	1586	6	158	31700000	31720000	0.0079
1	1587	2	51	31720000	31740000	0.00255
1	1588	0	0	31740000	31760000	0
1	1589	2	47	31760000	31780000	0.00235
1	1590	0	0	31780000	31800000	0
1	1591	2	43	31800000	31820000	0.00215
1	1592	0	0	31820000	31840000	0
1	1593	2	46	31840000	31860000	0.0023
1	1594	5	121	31860000	31880000	0.00605
1	1595	12	286	31880000	31900000	0.0143
1	1596	20	564	31900000	31920000	0.0282
1	1597	2	38	31920000	31940000	0.0019
1	1598	0	0	31940000	31960000	0
1	1599	3	83	31960000	31980000	0.00415
1	1600	4	99	31980000	32000000	0.00495
1	1601	2	41	32000000	32020000	0.00205
1	1602	1	30	32020000	32040000	0.0015
1	1603	11	267	32040000	32060000	0.01335
1	1604	0	0	32060000	32080000	0
1	1605	11	290	32080000	32100000	0.0145
1	1606	1	17	32100000	32120000	0.00085
1	1607	16	397	32120000	32140000	0.01985
1	1608	11	270	32140000	32160000	0.0135
1	1609	17	432	32160000	32180000	0.0216
1	1610	13	334	32180000	32200000	0.0167
1	1611	21	494	32200000	32220000	0.0247
1	1612	18	460	32220000	32240000	0.023
1	1613	13	336	32240000	32260000	0.0168
1	1614	14	357	32260000	32280000	0.01785
1	1615	3	78	32280000	32300000	0.0039
1	1616	3	60	32300000	32320000	0.003
1	1617	2	46	32320000	32340000	0.0023
1	1618	3	80	32340000	32360000	0.004
1	1619	2	41	32360000	32380000	0.00205
1	1620	0	0	32380000	32400000	0
1	1621	7	179	32400000	32420000	0.00895
1	1622	2	57	32420000	32440000	0.00285
1	1623	4	105	32440000	32460000	0.00525
1	1624	0	0	32460000	32480000	0
1	1625	6	143	32480000	32500000	0.00715
1	1626	0	0	32500000	32520000	0
1	1627	3	69	32520000	32540000	0.00345
1	1628	2	46	32540000	32560000	0.0023
1	1629	5	122	32560000	32580000	0.0061
1	1630	1	19	32580000	32600000	0.00095
1	1631	0	0	32600000	32620000	0
1	1632	2	47	32620000	32640000	0.00235
1	1633	5	117	32640000	32660000	0.00585
1	1634	12	295	32660000	32680000	0.01475
1	1635	5	112	32680000	32700000	0.0056
1	1636	3	73	32700000	32720000	0.00365
1	1637	12	337	32720000	32740000	0.01685
1	1638	7	175	32740000	32760000	0.00875
1	1639	3	75	32760000	32780000	0.00375
1	1640	5	131	32780000	32800000	0.00655
1	1641	19	455	32800000	32820000	0.02275
1	1642	11	285	32820000	32840000	0.01425
1	1643	3	70	32840000	32860000	0.0035
1	1644	2	49	32860000	32880000	0.00245
1	1645	2	45	32880000	32900000	0.00225
1	1646	1	27	32900000	32920000	0.00135
1	1647	0	0	32920000	32940000	0
1	1648	0	0	32940000	32960000	0
1	1649	3	80	32960000	32980000	0.004
1	1650	0	0	32980000	33000000	0
1	1651	5	126	33000000	33020000	0.0063
1	1652	2	53	33020000	33040000	0.00265
1	1653	0	0	33040000	33060000	0
1	1654	0	0	33060000	33080000	0
1	1655	0	0	33080000	33100000	0
1	1656	0	0	33100000	33120000	0
1	1657	0	0	33120000	33140000	0
1	1658	1	23	33140000	33160000	0.00115
1	1659	5	133	33160000	33180000	0.00665
1	1660	5	119	33180000	33200000	0.00595
1	1661	7	169	33200000	33220000	0.00845
1	1662	15	357	33220000	33240000	0.01785
1	1663	7	177	33240000	33260000	0.00885
1	1664	3	83	33260000	33280000	0.00415
1	1665	2	50	33280000	33300000	0.0025
1	1666	2	52	33300000	33320000	0.0026
1	1667	4	102	33320000	33340000	0.0051
1	1668	24	589	33340000	33360000	0.02945
1	1669	22	545	33360000	33380000	0.02725
1	1670	0	0	33380000	33400000	0
1	1671	1	18	33400000	33420000	0.0009
1	1672	2	46	33420000	33440000	0.0023
1	1673	10	202	33440000	33460000	0.0101
1	1674	3	67	33460000	33480000	0.00335
1	1675	1	25	33480000	33500000	0.00125
1	1676	2	47	33500000	33520000	0.00235
1	1677	12	239	33520000	33540000	0.01195
1	1678	5	120	33540000	33560000	0.006
1	1679	7	201	33560000	33580000	0.01005
1	1680	5	126	33580000	33600000	0.0063
1	1681	5	117	33600000	33620000	0.00585
1	1682	10	237	33620000	33640000	0.01185
1	1683	13	309	33640000	33660000	0.01545
1	1684	2	54	33660000	33680000	0.0027
1	1685	2	41	33680000	33700000	0.00205
1	1686	2	45	33700000	33720000	0.00225
1	1687	11	275	33720000	33740000	0.01375
1	1688	12	297	33740000	33760000	0.01485
1	1689	17	432	33760000	33780000	0.0216
1	1690	10	236	33780000	33800000	0.0118
1	1691	7	167	33800000	33820000	0.00835
1	1692	13	304	33820000	33840000	0.0152
1	1693	14	406	33840000	33860000	0.0203
1	1694	2	47	33860000	33880000	0.00235
1	1695	0	0	33880000	33900000	0
1	1696	2	47	33900000	33920000	0.00235
1	1697	2	59	33920000	33940000	0.00295
1	1698	2	52	33940000	33960000	0.0026
1	1699	3	66	33960000	33980000	0.0033
1	1700	12	269	33980000	34000000	0.01345
1	1701	3	77	34000000	34020000	0.00385
1	1702	3	85	34020000	34040000	0.00425
1	1703	1	33	34040000	34060000	0.00165
1	1704	1	23	34060000	34080000	0.00115
1	1705	3	79	34080000	34100000	0.00395
1	1706	5	138	34100000	34120000	0.0069
1	1707	1	15	34120000	34140000	0.00075
1	1708	4	98	34140000	34160000	0.0049
1	1709	4	94	34160000	34180000	0.0047
1	1710	2	51	34180000	34200000	0.00255
1	1711	3	68	34200000	34220000	0.0034
1	1712	2	45	34220000	34240000	0.00225
1	1713	3	72	34240000	34260000	0.0036
1	1714	3	70	34260000	34280000	0.0035
1	1715	2	48	34280000	34300000	0.0024
1	1716	3	70	34300000	34320000	0.0035
1	1717	5	132	34320000	34340000	0.0066
1	1718	1	27	34340000	34360000	0.00135
1	1719	6	144	34360000	34380000	0.0072
1	1720	3	78	34380000	34400000	0.0039
1	1721	6	165	34400000	34420000	0.00825
1	1722	3	74	34420000	34440000	0.0037
1	1723	9	217	34440000	34460000	0.01085
1	1724	3	72	34460000	34480000	0.0036
1	1725	5	116	34480000	34500000	0.0058
1	1726	0	0	34500000	34520000	0
1	1727	3	71	34520000	34540000	0.00355
1	1728	5	135	34540000	34560000	0.00675
1	1729	2	52	34560000	34580000	0.0026
1	1730	4	91	34580000	34600000	0.00455
1	1731	4	99	34600000	34620000	0.00495
1	1732	15	346	34620000	34640000	0.0173
1	1733	10	259	34640000	34660000	0.01295
1	1734	6	132	34660000	34680000	0.0066
1	1735	1	24	34680000	34700000	0.0012
1	1736	1	24	34700000	34720000	0.0012
1	1737	4	92	34720000	34740000	0.0046
1	1738	2	46	34740000	34760000	0.0023
1	1739	4	91	34760000	34780000	0.00455
1	1740	2	49	34780000	34800000	0.00245
1	1741	1	26	34800000	34820000	0.0013
1	1742	4	94	34820000	34840000	0.0047
1	1743	3	76	34840000	34860000	0.0038
1	1744	2	47	34860000	34880000	0.00235
1	1745	4	92	34880000	34900000	0.0046
1	1746	4	121	34900000	34920000	0.00605
1	1747	1	23	34920000	34940000	0.00115
1	1748	7	183	34940000	34960000	0.00915
1	1749	1	24	34960000	34980000	0.0012
1	1750	4	85	34980000	35000000	0.00425
1	1751	5	115	35000000	35020000	0.00575
1	1752	2	51	35020000	35040000	0.00255
1	1753	4	105	35040000	35060000	0.00525
1	1754	0	0	35060000	35080000	0
1	1755	1	22	35080000	35100000	0.0011
1	1756	2	53	35100000	35120000	0.00265
1	1757	4	93	35120000	35140000	0.00465
1	1758	3	75	35140000	35160000	0.00375
1	1759	0	0	35160000	35180000	0
1	1760	3	76	35180000	35200000	0.0038
1	1761	6	156	35200000	35220000	0.0078
1	1762	7	168	35220000	35240000	0.0084
1	1763	8	197	35240000	35260000	0.00985
1	1764	4	102	35260000	35280000	0.0051
1	1765	1	30	35280000	35300000	0.0015
1	1766	10	240	35300000	35320000	0.012
1	1767	17	425	35320000	35340000	0.02125
1	1768	8	192	35340000	35360000	0.0096
1	1769	4	94	35360000	35380000	0.0047
1	1770	14	336	35380000	35400000	0.0168
1	1771	6	146	35400000	35420000	0.0073
1	1772	3	61	35420000	35440000	0.00305
1	1773	8	193	35440000	35460000	0.00965
1	1774	2	51	35460000	35480000	0.00255
1	1775	1	22	35480000	35500000	0.0011
1	1776	0	0	35500000	35520000	0
1	1777	3	77	35520000	35540000	0.00385
1	1778	1	24	35540000	35560000	0.0012
1	1779	0	0	35560000	35580000	0
1	1780	0	0	35580000	35600000	0
1	1781	1	27	35600000	35620000	0.00135
1	1782	1	23	35620000	35640000	0.00115
1	1783	3	84	35640000	35660000	0.0042
1	1784	2	34	35660000	35680000	0.0017
1	1785	1	18	35680000	35700000	0.0009
1	1786	0	0	35700000	35720000	0
1	1787	2	52	35720000	35740000	0.0026
1	1788	2	52	35740000	35760000	0.0026
1	1789	0	0	35760000	35780000	0
1	1790	1	24	35780000	35800000	0.0012
1	1791	1	23	35800000	35820000	0.00115
1	1792	1	16	35820000	35840000	0.0008
1	1793	0	0	35840000	35860000	0
1	1794	1	25	35860000	35880000	0.00125
1	1795	0	0	35880000	35900000	0
1	1796	4	101	35900000	35920000	0.00505
1	1797	3	67	35920000	35940000	0.00335
1	1798	2	52	35940000	35960000	0.0026
1	1799	1	25	35960000	35980000	0.00125
1	1800	0	0	35980000	36000000	0
1	1801	0	0	36000000	36020000	0
1	1802	10	256	36020000	36040000	0.0128
1	1803	12	300	36040000	36060000	0.015
1	1804	4	100	36060000	36080000	0.005
1	1805	1	21	36080000	36100000	0.00105
1	1806	1	26	36100000	36120000	0.0013
1	1807	3	75	36120000	36140000	0.00375
1	1808	0	0	36140000	36160000	0
1	1809	8	209	36160000	36180000	0.01045
1	1810	3	88	36180000	36200000	0.0044
1	1811	0	0	36200000	36220000	0
1	1812	0	0	36220000	36240000	0
1	1813	1	27	36240000	36260000	0.00135
1	1814	5	122	36260000	36280000	0.0061
1	1815	3	70	36280000	36300000	0.0035
1	1816	0	0	36300000	36320000	0
1	1817	0	0	36320000	36340000	0
1	1818	5	105	36340000	36360000	0.00525
1	1819	2	42	36360000	36380000	0.0021
1	1820	1	21	36380000	36400000	0.00105
1	1821	4	88	36400000	36420000	0.0044
1	1822	0	0	36420000	36440000	0
1	1823	0	0	36440000	36460000	0
1	1824	1	21	36460000	36480000	0.00105
1	1825	2	35	36480000	36500000	0.00175
1	1826	0	0	36500000	36520000	0
1	1827	0	0	36520000	36540000	0
1	1828	7	163	36540000	36560000	0.00815
1	1829	20	571	36560000	36580000	0.02855
1	1830	16	432	36580000	36600000	0.0216
1	1831	3	70	36600000	36620000	0.0035
1	1832	20	477	36620000	36640000	0.02385
1	1833	14	369	36640000	36660000	0.01845
1	1834	3	68	36660000	36680000	0.0034
1	1835	1	28	36680000	36700000	0.0014
1	1836	4	80	36700000	36720000	0.004
1	1837	2	47	36720000	36740000	0.00235
1	1838	0	0	36740000	36760000	0
1	1839	9	228	36760000	36780000	0.0114
1	1840	14	359	36780000	36800000	0.01795
1	1841	8	213	36800000	36820000	0.01065
1	1842	4	88	36820000	36840000	0.0044
1	1843	4	91	36840000	36860000	0.00455
1	1844	3	80	36860000	36880000	0.004
1	1845	0	0	36880000	36900000	0
1	1846	5	117	36900000	36920000	0.00585
1	1847	8	206	36920000	36940000	0.0103
1	1848	7	168	36940000	36960000	0.0084
1	1849	2	50	36960000	36980000	0.0025
1	1850	5	134	36980000	37000000	0.0067
1	1851	6	128	37000000	37020000	0.0064
1	1852	8	179	37020000	37040000	0.00895
1	1853	25	687	37040000	37060000	0.03435
1	1854	5	116	37060000	37080000	0.0058
1	1855	10	265	37080000	37100000	0.01325
1	1856	9	255	37100000	37120000	0.01275
1	1857	6	141	37120000	37140000	0.00705
1	1858	23	518	37140000	37160000	0.0259
1	1859	11	218	37160000	37180000	0.0109
1	1860	3	77	37180000	37200000	0.00385
1	1861	8	187	37200000	37220000	0.00935
1	1862	10	255	37220000	37240000	0.01275
1	1863	10	273	37240000	37260000	0.01365
1	1864	6	144	37260000	37280000	0.0072
1	1865	4	102	37280000	37300000	0.0051
1	1866	4	105	37300000	37320000	0.00525
1	1867	9	198	37320000	37340000	0.0099
1	1868	5	125	37340000	37360000	0.00625
1	1869	0	0	37360000	37380000	0
1	1870	8	172	37380000	37400000	0.0086
1	1871	5	109	37400000	37420000	0.00545
1	1872	5	139	37420000	37440000	0.00695
1	1873	7	169	37440000	37460000	0.00845
1	1874	14	376	37460000	37480000	0.0188
1	1875	2	44	37480000	37500000	0.0022
1	1876	18	451	37500000	37520000	0.02255
1	1877	1	27	37520000	37540000	0.00135
1	1878	10	206	37540000	37560000	0.0103
1	1879	4	106	37560000	37580000	0.0053
1	1880	1	28	37580000	37600000	0.0014
1	1881	8	181	37600000	37620000	0.00905
1	1882	1	29	37620000	37640000	0.00145
1	1883	3	68	37640000	37660000	0.0034
1	1884	2	60	37660000	37680000	0.003
1	1885	4	85	37680000	37700000	0.00425
1	1886	3	68	37700000	37720000	0.0034
1	1887	6	148	37720000	37740000	0.0074
1	1888	7	202	37740000	37760000	0.0101
1	1889	3	78	37760000	37780000	0.0039
1	1890	12	286	37780000	37800000	0.0143
1	1891	4	93	37800000	37820000	0.00465
1	1892	6	135	37820000	37840000	0.00675
1	1893	1	22	37840000	37860000	0.0011
1	1894	5	115	37860000	37880000	0.00575
1	1895	7	178	37880000	37900000	0.0089
1	1896	13	322	37900000	37920000	0.0161
1	1897	3	69	37920000	37940000	0.00345
1	1898	20	495	37940000	37960000	0.02475
1	1899	0	0	37960000	37980000	0
1	1900	2	44	37980000	38000000	0.0022
1	1901	3	58	38000000	38020000	0.0029
1	1902	3	72	38020000	38040000	0.0036
1	1903	0	0	38040000	38060000	0
1	1904	2	65	38060000	38080000	0.00325
1	1905	9	238	38080000	38100000	0.0119
1	1906	7	168	38100000	38120000	0.0084
1	1907	12	312	38120000	38140000	0.0156
1	1908	5	128	38140000	38160000	0.0064
1	1909	8	196	38160000	38180000	0.0098
1	1910	11	275	38180000	38200000	0.01375
1	1911	6	131	38200000	38220000	0.00655
1	1912	9	226	38220000	38240000	0.0113
1	1913	2	47	38240000	38260000	0.00235
1	1914	10	275	38260000	38280000	0.01375
1	1915	2	57	38280000	38300000	0.00285
1	1916	4	80	38300000	38320000	0.004
1	1917	2	52	38320000	38340000	0.0026
1	1918	0	0	38340000	38360000	0
1	1919	5	105	38360000	38380000	0.00525
1	1920	0	0	38380000	38400000	0
1	1921	14	339	38400000	38420000	0.01695
1	1922	4	88	38420000	38440000	0.0044
1	1923	0	0	38440000	38460000	0
1	1924	16	384	38460000	38480000	0.0192
1	1925	4	104	38480000	38500000	0.0052
1	1926	20	478	38500000	38520000	0.0239
1	1927	8	173	38520000	38540000	0.00865
1	1928	6	133	38540000	38560000	0.00665
1	1929	4	101	38560000	38580000	0.00505
1	1930	9	221	38580000	38600000	0.01105
1	1931	6	146	38600000	38620000	0.0073
1	1932	4	96	38620000	38640000	0.0048
1	1933	2	46	38640000	38660000	0.0023
1	1934	2	59	38660000	38680000	0.00295
1	1935	3	73	38680000	38700000	0.00365
1	1936	4	99	38700000	38720000	0.00495
1	1937	8	178	38720000	38740000	0.0089
1	1938	4	90	38740000	38760000	0.0045
1	1939	1	29	38760000	38780000	0.00145
1	1940	1	23	38780000	38800000	0.00115
1	1941	5	129	38800000	38820000	0.00645
1	1942	0	0	38820000	38840000	0
1	1943	1	29	38840000	38860000	0.00145
1	1944	0	0	38860000	38880000	0
1	1945	4	87	38880000	38900000	0.00435
1	1946	3	68	38900000	38920000	0.0034
1	1947	0	0	38920000	38940000	0
1	1948	5	116	38940000	38960000	0.0058
1	1949	4	104	38960000	38980000	0.0052
1	1950	3	74	38980000	39000000	0.0037
1	1951	1	25	39000000	39020000	0.00125
1	1952	8	198	39020000	39040000	0.0099
1	1953	6	144	39040000	39060000	0.0072
1	1954	3	72	39060000	39080000	0.0036
1	1955	6	137	39080000	39100000	0.00685
1	1956	3	67	39100000	39120000	0.00335
1	1957	5	113	39120000	39140000	0.00565
1	1958	4	104	39140000	39160000	0.0052
1	1959	1	29	39160000	39180000	0.00145
1	1960	1	25	39180000	39200000	0.00125
1	1961	5	95	39200000	39220000	0.00475
1	1962	0	0	39220000	39240000	0
1	1963	3	59	39240000	39260000	0.00295
1	1964	5	126	39260000	39280000	0.0063
1	1965	8	205	39280000	39300000	0.01025
1	1966	2	47	39300000	39320000	0.00235
1	1967	3	68	39320000	39340000	0.0034
1	1968	0	0	39340000	39360000	0
1	1969	2	59	39360000	39380000	0.00295
1	1970	2	45	39380000	39400000	0.00225
1	1971	6	163	39400000	39420000	0.00815
1	1972	0	0	39420000	39440000	0
1	1973	1	21	39440000	39460000	0.00105
1	1974	6	153	39460000	39480000	0.00765
1	1975	3	66	39480000	39500000	0.0033
1	1976	3	72	39500000	39520000	0.0036
1	1977	0	0	39520000	39540000	0
1	1978	8	201	39540000	39560000	0.01005
1	1979	4	87	39560000	39580000	0.00435
1	1980	2	53	39580000	39600000	0.00265
1	1981	3	77	39600000	39620000	0.00385
1	1982	1	24	39620000	39640000	0.0012
1	1983	4	116	39640000	39660000	0.0058
1	1984	2	57	39660000	39680000	0.00285
1	1985	4	103	39680000	39700000	0.00515
1	1986	4	78	39700000	39720000	0.0039
1	1987	1	19	39720000	39740000	0.00095
1	1988	4	97	39740000	39760000	0.00485
1	1989	2	58	39760000	39780000	0.0029
1	1990	0	0	39780000	39800000	0
1	1991	0	0	39800000	39820000	0
1	1992	1	20	39820000	39840000	0.001
1	1993	0	0	39840000	39860000	0
1	1994	6	150	39860000	39880000	0.0075
1	1995	10	260	39880000	39900000	0.013
1	1996	0	0	39900000	39920000	0
1	1997	1	27	39920000	39940000	0.00135
1	1998	1	22	39940000	39960000	0.0011
1	1999	7	178	39960000	39980000	0.0089
[truncated: 149,826 more rows]

## Sheet: quadr_cov_50kb.csv
chr	new_wind	count_q	length_q	from	to	coverage_q
1	1	35	785	0	50000	0.0157
1	2	4	101	50000	100000	0.00202
1	3	6	152	100000	150000	0.00304
1	4	7	179	150000	200000	0.00358
1	5	0	0	200000	250000	0
1	6	0	0	250000	300000	0
1	7	7	173	300000	350000	0.00346
1	8	4	106	350000	400000	0.00212
1	9	6	138	400000	450000	0.00276
1	10	3	72	450000	500000	0.00144
1	11	3	71	500000	550000	0.00142
1	12	5	124	550000	600000	0.00248
1	13	4	106	600000	650000	0.00212
1	14	7	177	650000	700000	0.00354
1	15	13	343	700000	750000	0.00686
1	16	12	295	750000	800000	0.0059
1	17	47	1310	800000	850000	0.0262
1	18	56	1379	850000	900000	0.02758
1	19	63	1570	900000	950000	0.0314
1	20	108	2783	950000	1000000	0.05566
1	21	71	1884	1000000	1050000	0.03768
1	22	104	2784	1050000	1100000	0.05568
1	23	105	2556	1100000	1150000	0.05112
1	24	79	2100	1150000	1200000	0.042
1	25	71	1792	1200000	1250000	0.03584
1	26	120	3193	1250000	1300000	0.06386
1	27	17	401	1300000	1350000	0.00802
1	28	76	2031	1350000	1400000	0.04062
1	29	26	681	1400000	1450000	0.01362
1	30	34	875	1450000	1500000	0.0175
1	31	21	547	1500000	1550000	0.01094
1	32	52	1302	1550000	1600000	0.02604
1	33	29	743	1600000	1650000	0.01486
1	34	11	270	1650000	1700000	0.0054
1	35	10	254	1700000	1750000	0.00508
1	36	4	101	1750000	1800000	0.00202
1	37	23	570	1800000	1850000	0.0114
1	38	47	1191	1850000	1900000	0.02382
1	39	33	901	1900000	1950000	0.01802
1	40	40	1006	1950000	2000000	0.02012
1	41	42	1056	2000000	2050000	0.02112
1	42	18	460	2050000	2100000	0.0092
1	43	79	2043	2100000	2150000	0.04086
1	44	28	735	2150000	2200000	0.0147
1	45	43	1028	2200000	2250000	0.02056
1	46	58	1487	2250000	2300000	0.02974
1	47	28	696	2300000	2350000	0.01392
1	48	80	2077	2350000	2400000	0.04154
1	49	80	2029	2400000	2450000	0.04058
1	50	67	1708	2450000	2500000	0.03416
1	51	59	1515	2500000	2550000	0.0303
1	52	30	760	2550000	2600000	0.0152
1	53	0	0	2600000	2650000	0
1	54	1	18	2650000	2700000	0.00036
1	55	57	1504	2700000	2750000	0.03008
1	56	31	755	2750000	2800000	0.0151
1	57	55	1431	2800000	2850000	0.02862
1	58	22	547	2850000	2900000	0.01094
1	59	29	761	2900000	2950000	0.01522
1	60	43	1089	2950000	3000000	0.02178
1	61	29	713	3000000	3050000	0.01426
1	62	43	1028	3050000	3100000	0.02056
1	63	27	713	3100000	3150000	0.01426
1	64	35	848	3150000	3200000	0.01696
1	65	33	830	3200000	3250000	0.0166
1	66	34	889	3250000	3300000	0.01778
1	67	68	1745	3300000	3350000	0.0349
1	68	50	1270	3350000	3400000	0.0254
1	69	50	1263	3400000	3450000	0.02526
1	70	75	2009	3450000	3500000	0.04018
1	71	78	2094	3500000	3550000	0.04188
1	72	27	684	3550000	3600000	0.01368
1	73	74	1812	3600000	3650000	0.03624
1	74	39	983	3650000	3700000	0.01966
1	75	17	424	3700000	3750000	0.00848
1	76	12	279	3750000	3800000	0.00558
1	77	25	605	3800000	3850000	0.0121
1	78	0	0	3850000	3900000	0
1	79	0	0	3900000	3950000	0
1	80	0	0	3950000	4000000	0
1	81	17	420	4000000	4050000	0.0084
1	82	13	359	4050000	4100000	0.00718
1	83	22	570	4100000	4150000	0.0114
1	84	19	482	4150000	4200000	0.00964
1	85	15	369	4200000	4250000	0.00738
1	86	6	148	4250000	4300000	0.00296
1	87	12	309	4300000	4350000	0.00618
1	88	46	1206	4350000	4400000	0.02412
1	89	16	374	4400000	4450000	0.00748
1	90	12	294	4450000	4500000	0.00588
1	91	11	275	4500000	4550000	0.0055
1	92	14	369	4550000	4600000	0.00738
1	93	3	84	4600000	4650000	0.00168
1	94	20	478	4650000	4700000	0.00956
1	95	19	491	4700000	4750000	0.00982
1	96	16	444	4750000	4800000	0.00888
1	97	20	492	4800000	4850000	0.00984
1	98	4	94	4850000	4900000	0.00188
1	99	4	93	4900000	4950000	0.00186
1	100	3	65	4950000	5000000	0.0013
1	101	17	413	5000000	5050000	0.00826
1	102	4	85	5050000	5100000	0.0017
1	103	2	48	5100000	5150000	0.00096
1	104	5	122	5150000	5200000	0.00244
1	105	12	314	5200000	5250000	0.00628
1	106	10	243	5250000	5300000	0.00486
1	107	13	295	5300000	5350000	0.0059
1	108	7	156	5350000	5400000	0.00312
1	109	7	155	5400000	5450000	0.0031
1	110	12	286	5450000	5500000	0.00572
1	111	11	270	5500000	5550000	0.0054
1	112	11	260	5550000	5600000	0.0052
1	113	8	198	5600000	5650000	0.00396
1	114	7	168	5650000	5700000	0.00336
1	115	16	408	5700000	5750000	0.00816
1	116	22	520	5750000	5800000	0.0104
1	117	35	862	5800000	5850000	0.01724
1	118	16	385	5850000	5900000	0.0077
1	119	17	437	5900000	5950000	0.00874
1	120	13	304	5950000	6000000	0.00608
1	121	22	561	6000000	6050000	0.01122
1	122	50	1338	6050000	6100000	0.02676
1	123	23	579	6100000	6150000	0.01158
1	124	60	1505	6150000	6200000	0.0301
1	125	31	740	6200000	6250000	0.0148
1	126	28	742	6250000	6300000	0.01484
1	127	59	1497	6300000	6350000	0.02994
1	128	24	563	6350000	6400000	0.01126
1	129	15	346	6400000	6450000	0.00692
1	130	35	896	6450000	6500000	0.01792
1	131	61	1585	6500000	6550000	0.0317
1	132	37	920	6550000	6600000	0.0184
1	133	15	355	6600000	6650000	0.0071
1	134	33	819	6650000	6700000	0.01638
1	135	4	101	6700000	6750000	0.00202
1	136	6	144	6750000	6800000	0.00288
1	137	5	125	6800000	6850000	0.0025
1	138	12	303	6850000	6900000	0.00606
1	139	5	115	6900000	6950000	0.0023
1	140	12	308	6950000	7000000	0.00616
1	141	29	728	7000000	7050000	0.01456
1	142	5	117	7050000	7100000	0.00234
1	143	12	304	7100000	7150000	0.00608
1	144	9	229	7150000	7200000	0.00458
1	145	14	367	7200000	7250000	0.00734
1	146	16	401	7250000	7300000	0.00802
1	147	6	154	7300000	7350000	0.00308
1	148	5	109	7350000	7400000	0.00218
1	149	17	437	7400000	7450000	0.00874
1	150	7	177	7450000	7500000	0.00354
1	151	19	472	7500000	7550000	0.00944
1	152	29	735	7550000	7600000	0.0147
1	153	15	376	7600000	7650000	0.00752
1	154	23	547	7650000	7700000	0.01094
1	155	25	639	7700000	7750000	0.01278
1	156	17	402	7750000	7800000	0.00804
1	157	11	288	7800000	7850000	0.00576
1	158	2	50	7850000	7900000	0.001
1	159	3	85	7900000	7950000	0.0017
1	160	19	462	7950000	8000000	0.00924
1	161	8	161	8000000	8050000	0.00322
1	162	12	294	8050000	8100000	0.00588
1	163	2	43	8100000	8150000	0.00086
1	164	5	131	8150000	8200000	0.00262
1	165	3	71	8200000	8250000	0.00142
1	166	11	262	8250000	8300000	0.00524
1	167	9	219	8300000	8350000	0.00438
1	168	11	286	8350000	8400000	0.00572
1	169	19	479	8400000	8450000	0.00958
1	170	9	239	8450000	8500000	0.00478
1	171	5	103	8500000	8550000	0.00206
1	172	12	237	8550000	8600000	0.00474
1	173	0	0	8600000	8650000	0
1	174	2	47	8650000	8700000	0.00094
1	175	0	0	8700000	8750000	0
1	176	5	127	8750000	8800000	0.00254
1	177	1	22	8800000	8850000	0.00044
1	178	3	78	8850000	8900000	0.00156
1	179	9	190	8900000	8950000	0.0038
1	180	6	155	8950000	9000000	0.0031
1	181	5	126	9000000	9050000	0.00252
1	182	11	259	9050000	9100000	0.00518
1	183	12	295	9100000	9150000	0.0059
1	184	15	392	9150000	9200000	0.00784
1	185	9	241	9200000	9250000	0.00482
1	186	15	365	9250000	9300000	0.0073
1	187	21	530	9300000	9350000	0.0106
1	188	25	663	9350000	9400000	0.01326
1	189	33	810	9400000	9450000	0.0162
1	190	24	580	9450000	9500000	0.0116
1	191	16	397	9500000	9550000	0.00794
1	192	10	244	9550000	9600000	0.00488
1	193	6	152	9600000	9650000	0.00304
1	194	39	991	9650000	9700000	0.01982
1	195	19	473	9700000	9750000	0.00946
1	196	37	911	9750000	9800000	0.01822
1	197	7	165	9800000	9850000	0.0033
1	198	12	316	9850000	9900000	0.00632
1	199	22	544	9900000	9950000	0.01088
1	200	9	245	9950000	10000000	0.0049
1	201	1	24	10000000	10050000	0.00048
1	202	11	301	10050000	10100000	0.00602
1	203	7	186	10100000	10150000	0.00372
1	204	3	65	10150000	10200000	0.0013
1	205	3	65	10200000	10250000	0.0013
1	206	4	106	10250000	10300000	0.00212
1	207	0	0	10300000	10350000	0
1	208	2	50	10350000	10400000	0.001
1	209	1	32	10400000	10450000	0.00064
1	210	9	218	10450000	10500000	0.00436
1	211	5	138	10500000	10550000	0.00276
1	212	8	171	10550000	10600000	0.00342
1	213	8	182	10600000	10650000	0.00364
1	214	27	690	10650000	10700000	0.0138
1	215	68	1628	10700000	10750000	0.03256
1	216	47	1184	10750000	10800000	0.02368
1	217	39	963	10800000	10850000	0.01926
1	218	50	1311	10850000	10900000	0.02622
1	219	41	1075	10900000	10950000	0.0215
1	220	35	913	10950000	11000000	0.01826
1	221	23	572	11000000	11050000	0.01144
1	222	7	167	11050000	11100000	0.00334
1	223	20	514	11100000	11150000	0.01028
1	224	2	62	11150000	11200000	0.00124
1	225	2	54	11200000	11250000	0.00108
1	226	4	108	11250000	11300000	0.00216
1	227	15	390	11300000	11350000	0.0078
1	228	23	574	11350000	11400000	0.01148
1	229	15	374	11400000	11450000	0.00748
1	230	12	312	11450000	11500000	0.00624
1	231	28	692	11500000	11550000	0.01384
1	232	27	682	11550000	11600000	0.01364
1	233	16	407	11600000	11650000	0.00814
1	234	24	587	11650000	11700000	0.01174
1	235	56	1361	11700000	11750000	0.02722
1	236	21	499	11750000	11800000	0.00998
1	237	24	607	11800000	11850000	0.01214
1	238	12	313	11850000	11900000	0.00626
1	239	12	300	11900000	11950000	0.006
1	240	20	495	11950000	12000000	0.0099
1	241	41	1019	12000000	12050000	0.02038
1	242	16	384	12050000	12100000	0.00768
1	243	19	453	12100000	12150000	0.00906
1	244	18	424	12150000	12200000	0.00848
1	245	35	900	12200000	12250000	0.018
1	246	17	418	12250000	12300000	0.00836
1	247	2	42	12300000	12350000	0.00084
1	248	7	174	12350000	12400000	0.00348
1	249	4	90	12400000	12450000	0.0018
1	250	3	60	12450000	12500000	0.0012
1	251	3	69	12500000	12550000	0.00138
1	252	12	318	12550000	12600000	0.00636
1	253	18	423	12600000	12650000	0.00846
1	254	27	701	12650000	12700000	0.01402
1	255	9	222	12700000	12750000	0.00444
1	256	9	222	12750000	12800000	0.00444
1	257	3	75	12800000	12850000	0.0015
1	258	4	90	12850000	12900000	0.0018
1	259	1	23	12900000	12950000	0.00046
1	260	8	198	12950000	13000000	0.00396
1	261	2	39	13000000	13050000	0.00078
1	262	0	0	13050000	13100000	0
1	263	1	18	13100000	13150000	0.00036
1	264	5	128	13150000	13200000	0.00256
1	265	0	0	13200000	13250000	0
1	266	0	0	13250000	13300000	0
1	267	1	18	13300000	13350000	0.00036
1	268	6	140	13350000	13400000	0.0028
1	269	16	354	13400000	13450000	0.00708
1	270	2	41	13450000	13500000	0.00082
1	271	5	116	13500000	13550000	0.00232
1	272	1	23	13550000	13600000	0.00046
1	273	5	113	13600000	13650000	0.00226
1	274	14	302	13650000	13700000	0.00604
1	275	5	115	13700000	13750000	0.0023
1	276	6	133	13750000	13800000	0.00266
1	277	25	632	13800000	13850000	0.01264
1	278	6	138	13850000	13900000	0.00276
1	279	6	131	13900000	13950000	0.00262
1	280	5	107	13950000	14000000	0.00214
1	281	5	123	14000000	14050000	0.00246
1	282	8	201	14050000	14100000	0.00402
1	283	12	261	14100000	14150000	0.00522
1	284	11	275	14150000	14200000	0.0055
1	285	10	238	14200000	14250000	0.00476
1	286	7	169	14250000	14300000	0.00338
1	287	4	97	14300000	14350000	0.00194
1	288	4	91	14350000	14400000	0.00182
1	289	11	258	14400000	14450000	0.00516
1	290	6	168	14450000	14500000	0.00336
1	291	7	173	14500000	14550000	0.00346
1	292	9	221	14550000	14600000	0.00442
1	293	3	86	14600000	14650000	0.00172
1	294	9	204	14650000	14700000	0.00408
1	295	6	145	14700000	14750000	0.0029
1	296	8	194	14750000	14800000	0.00388
1	297	4	85	14800000	14850000	0.0017
1	298	9	208	14850000	14900000	0.00416
1	299	2	54	14900000	14950000	0.00108
1	300	11	262	14950000	15000000	0.00524
1	301	3	86	15000000	15050000	0.00172
1	302	7	168	15050000	15100000	0.00336
1	303	7	186	15100000	15150000	0.00372
1	304	8	172	15150000	15200000	0.00344
1	305	7	185	15200000	15250000	0.0037
1	306	30	748	15250000	15300000	0.01496
1	307	15	358	15300000	15350000	0.00716
1	308	18	433	15350000	15400000	0.00866
1	309	14	361	15400000	15450000	0.00722
1	310	13	333	15450000	15500000	0.00666
1	311	12	297	15500000	15550000	0.00594
1	312	12	301	15550000	15600000	0.00602
1	313	4	92	15600000	15650000	0.00184
1	314	10	240	15650000	15700000	0.0048
1	315	24	576	15700000	15750000	0.01152
1	316	28	700	15750000	15800000	0.014
1	317	10	241	15800000	15850000	0.00482
1	318	9	206	15850000	15900000	0.00412
1	319	2	45	15900000	15950000	0.0009
1	320	2	35	15950000	16000000	0.0007
1	321	19	488	16000000	16050000	0.00976
1	322	56	1461	16050000	16100000	0.02922
1	323	8	175	16100000	16150000	0.0035
1	324	7	180	16150000	16200000	0.0036
1	325	2	46	16200000	16250000	0.00092
1	326	12	293	16250000	16300000	0.00586
1	327	30	728	16300000	16350000	0.01456
1	328	63	1540	16350000	16400000	0.0308
1	329	31	784	16400000	16450000	0.01568
1	330	48	1194	16450000	16500000	0.02388
1	331	44	1098	16500000	16550000	0.02196
1	332	13	310	16550000	16600000	0.0062
1	333	2	56	16600000	16650000	0.00112
1	334	2	47	16650000	16700000	0.00094
1	335	12	290	16700000	16750000	0.0058
1	336	8	201	16750000	16800000	0.00402
1	337	27	700	16800000	16850000	0.014
1	338	8	200	16850000	16900000	0.004
1	339	5	113	16900000	16950000	0.00226
1	340	21	522	16950000	17000000	0.01044
1	341	29	715	17000000	17050000	0.0143
1	342	19	468	17050000	17100000	0.00936
1	343	7	183	17100000	17150000	0.00366
1	344	4	97	17150000	17200000	0.00194
1	345	12	300	17200000	17250000	0.006
1	346	34	879	17250000	17300000	0.01758
1	347	53	1352	17300000	17350000	0.02704
1	348	5	96	17350000	17400000	0.00192
1	349	11	267	17400000	17450000	0.00534
1	350	17	417	17450000	17500000	0.00834
1	351	14	342	17500000	17550000	0.00684
1	352	25	632	17550000	17600000	0.01264
1	353	15	386	17600000	17650000	0.00772
1	354	16	426	17650000	17700000	0.00852
1	355	15	353	17700000	17750000	0.00706
1	356	10	244	17750000	17800000	0.00488
1	357	7	168	17800000	17850000	0.00336
1	358	25	642	17850000	17900000	0.01284
1	359	32	783	17900000	17950000	0.01566
1	360	28	717	17950000	18000000	0.01434
1	361	34	888	18000000	18050000	0.01776
1	362	20	496	18050000	18100000	0.00992
1	363	15	376	18100000	18150000	0.00752
1	364	18	413	18150000	18200000	0.00826
1	365	18	452	18200000	18250000	0.00904
1	366	7	174	18250000	18300000	0.00348
1	367	8	187	18300000	18350000	0.00374
1	368	11	283	18350000	18400000	0.00566
1	369	27	670	18400000	18450000	0.0134
1	370	20	451	18450000	18500000	0.00902
1	371	19	506	18500000	18550000	0.01012
1	372	12	274	18550000	18600000	0.00548
1	373	14	364	18600000	18650000	0.00728
1	374	24	569	18650000	18700000	0.01138
1	375	16	416	18700000	18750000	0.00832
1	376	9	242	18750000	18800000	0.00484
1	377	8	199	18800000	18850000	0.00398
1	378	20	471	18850000	18900000	0.00942
1	379	19	460	18900000	18950000	0.0092
1	380	45	1129	18950000	19000000	0.02258
1	381	25	655	19000000	19050000	0.0131
1	382	18	443	19050000	19100000	0.00886
1	383	31	802	19100000	19150000	0.01604
1	384	23	583	19150000	19200000	0.01166
1	385	28	697	19200000	19250000	0.01394
1	386	34	845	19250000	19300000	0.0169
1	387	11	244	19300000	19350000	0.00488
1	388	27	642	19350000	19400000	0.01284
1	389	7	184	19400000	19450000	0.00368
1	390	1	18	19450000	19500000	0.00036
1	391	3	77	19500000	19550000	0.00154
1	392	7	189	19550000	19600000	0.00378
1	393	20	473	19600000	19650000	0.00946
1	394	22	533	19650000	19700000	0.01066
1	395	7	185	19700000	19750000	0.0037
1	396	8	207	19750000	19800000	0.00414
1	397	13	309	19800000	19850000	0.00618
1	398	8	196	19850000	19900000	0.00392
1	399	1	28	19900000	19950000	0.00056
1	400	29	736	19950000	20000000	0.01472
1	401	6	151	20000000	20050000	0.00302
1	402	9	205	20050000	20100000	0.0041
1	403	16	416	20100000	20150000	0.00832
1	404	6	129	20150000	20200000	0.00258
1	405	6	143	20200000	20250000	0.00286
1	406	20	507	20250000	20300000	0.01014
1	407	6	123	20300000	20350000	0.00246
1	408	6	146	20350000	20400000	0.00292
1	409	5	132	20400000	20450000	0.00264
1	410	16	372	20450000	20500000	0.00744
1	411	9	218	20500000	20550000	0.00436
1	412	11	288	20550000	20600000	0.00576
1	413	18	425	20600000	20650000	0.0085
1	414	22	539	20650000	20700000	0.01078
1	415	23	577	20700000	20750000	0.01154
1	416	12	287	20750000	20800000	0.00574
1	417	20	512	20800000	20850000	0.01024
1	418	7	184	20850000	20900000	0.00368
1	419	15	372	20900000	20950000	0.00744
1	420	9	219	20950000	21000000	0.00438
1	421	19	494	21000000	21050000	0.00988
1	422	10	258	21050000	21100000	0.00516
1	423	14	319	21100000	21150000	0.00638
1	424	3	60	21150000	21200000	0.0012
1	425	3	71	21200000	21250000	0.00142
1	426	0	0	21250000	21300000	0
1	427	4	97	21300000	21350000	0.00194
1	428	14	343	21350000	21400000	0.00686
1	429	2	41	21400000	21450000	0.00082
1	430	1	28	21450000	21500000	0.00056
1	431	10	272	21500000	21550000	0.00544
1	432	9	208	21550000	21600000	0.00416
1	433	19	462	21600000	21650000	0.00924
1	434	30	775	21650000	21700000	0.0155
1	435	24	530	21700000	21750000	0.0106
1	436	15	402	21750000	21800000	0.00804
1	437	21	529	21800000	21850000	0.01058
1	438	23	596	21850000	21900000	0.01192
1	439	46	1130	21900000	21950000	0.0226
1	440	49	1166	21950000	22000000	0.02332
1	441	11	261	22000000	22050000	0.00522
1	442	3	62	22050000	22100000	0.00124
1	443	10	258	22100000	22150000	0.00516
1	444	57	1426	22150000	22200000	0.02852
1	445	45	1127	22200000	22250000	0.02254
1	446	30	764	22250000	22300000	0.01528
1	447	8	218	22300000	22350000	0.00436
1	448	7	174	22350000	22400000	0.00348
1	449	4	91	22400000	22450000	0.00182
1	450	38	974	22450000	22500000	0.01948
1	451	22	543	22500000	22550000	0.01086
1	452	36	923	22550000	22600000	0.01846
1	453	11	273	22600000	22650000	0.00546
1	454	15	373	22650000	22700000	0.00746
1	455	11	261	22700000	22750000	0.00522
1	456	2	47	22750000	22800000	0.00094
1	457	1	26	22800000	22850000	0.00052
1	458	37	955	22850000	22900000	0.0191
1	459	38	955	22900000	22950000	0.0191
1	460	27	669	22950000	23000000	0.01338
1	461	32	790	23000000	23050000	0.0158
1	462	17	422	23050000	23100000	0.00844
1	463	30	735	23100000	23150000	0.0147
1	464	19	491	23150000	23200000	0.00982
1	465	18	428	23200000	23250000	0.00856
1	466	15	355	23250000	23300000	0.0071
1	467	3	85	23300000	23350000	0.0017
1	468	7	175	23350000	23400000	0.0035
1	469	8	195	23400000	23450000	0.0039
1	470	3	77	23450000	23500000	0.00154
1	471	13	312	23500000	23550000	0.00624
1	472	8	176	23550000	23600000	0.00352
1	473	2	49	23600000	23650000	0.00098
1	474	5	130	23650000	23700000	0.0026
1	475	5	116	23700000	23750000	0.00232
1	476	21	540	23750000	23800000	0.0108
1	477	14	340	23800000	23850000	0.0068
1	478	31	824	23850000	23900000	0.01648
1	479	8	184	23900000	23950000	0.00368
1	480	10	238	23950000	24000000	0.00476
1	481	9	203	24000000	24050000	0.00406
1	482	6	137	24050000	24100000	0.00274
1	483	26	660	24100000	24150000	0.0132
1	484	6	139	24150000	24200000	0.00278
1	485	11	288	24200000	24250000	0.00576
1	486	7	178	24250000	24300000	0.00356
1	487	16	320	24300000	24350000	0.0064
1	488	15	338	24350000	24400000	0.00676
1	489	27	684	24400000	24450000	0.01368
1	490	17	413	24450000	24500000	0.00826
1	491	20	481	24500000	24550000	0.00962
1	492	5	113	24550000	24600000	0.00226
1	493	11	235	24600000	24650000	0.0047
1	494	16	391	24650000	24700000	0.00782
1	495	2	44	24700000	24750000	0.00088
1	496	6	142	24750000	24800000	0.00284
1	497	13	340	24800000	24850000	0.0068
1	498	8	190	24850000	24900000	0.0038
1	499	12	307	24900000	24950000	0.00614
1	500	4	99	24950000	25000000	0.00198
1	501	10	253	25000000	25050000	0.00506
1	502	14	357	25050000	25100000	0.00714
1	503	14	292	25100000	25150000	0.00584
1	504	26	580	25150000	25200000	0.0116
1	505	24	622	25200000	25250000	0.01244
1	506	25	631	25250000	25300000	0.01262
1	507	31	811	25300000	25350000	0.01622
1	508	32	798	25350000	25400000	0.01596
1	509	18	439	25400000	25450000	0.00878
1	510	18	457	25450000	25500000	0.00914
1	511	14	344	25500000	25550000	0.00688
1	512	3	71	25550000	25600000	0.00142
1	513	9	222	25600000	25650000	0.00444
1	514	5	121	25650000	25700000	0.00242
1	515	8	194	25700000	25750000	0.00388
1	516	9	223	25750000	25800000	0.00446
1	517	3	70	25800000	25850000	0.0014
1	518	40	981	25850000	25900000	0.01962
1	519	14	300	25900000	25950000	0.006
1	520	6	147	25950000	26000000	0.00294
1	521	7	172	26000000	26050000	0.00344
1	522	10	259	26050000	26100000	0.00518
1	523	33	836	26100000	26150000	0.01672
1	524	9	222	26150000	26200000	0.00444
1	525	22	533	26200000	26250000	0.01066
1	526	7	175	26250000	26300000	0.0035
1	527	9	222	26300000	26350000	0.00444
1	528	23	569	26350000	26400000	0.01138
1	529	6	156	26400000	26450000	0.00312
1	530	11	273	26450000	26500000	0.00546
1	531	18	451	26500000	26550000	0.00902
1	532	2	52	26550000	26600000	0.00104
1	533	31	736	26600000	26650000	0.01472
1	534	25	651	26650000	26700000	0.01302
1	535	16	389	26700000	26750000	0.00778
1	536	3	66	26750000	26800000	0.00132
1	537	11	264	26800000	26850000	0.00528
1	538	17	427	26850000	26900000	0.00854
1	539	14	288	26900000	26950000	0.00576
1	540	6	147	26950000	27000000	0.00294
1	541	14	361	27000000	27050000	0.00722
1	542	3	78	27050000	27100000	0.00156
1	543	19	413	27100000	27150000	0.00826
1	544	31	768	27150000	27200000	0.01536
1	545	7	168	27200000	27250000	0.00336
1	546	13	326	27250000	27300000	0.00652
1	547	24	586	27300000	27350000	0.01172
1	548	15	339	27350000	27400000	0.00678
1	549	12	325	27400000	27450000	0.0065
1	550	12	292	27450000	27500000	0.00584
1	551	3	63	27500000	27550000	0.00126
1	552	9	220	27550000	27600000	0.0044
1	553	17	398	27600000	27650000	0.00796
1	554	33	838	27650000	27700000	0.01676
1	555	25	630	27700000	27750000	0.0126
1	556	4	112	27750000	27800000	0.00224
1	557	15	404	27800000	27850000	0.00808
1	558	46	1196	27850000	27900000	0.02392
1	559	57	1406	27900000	27950000	0.02812
1	560	21	520	27950000	28000000	0.0104
1	561	1	26	28000000	28050000	0.00052
1	562	3	80	28050000	28100000	0.0016
1	563	7	130	28100000	28150000	0.0026
1	564	27	545	28150000	28200000	0.0109
1	565	12	291	28200000	28250000	0.00582
1	566	10	238	28250000	28300000	0.00476
1	567	2	42	28300000	28350000	0.00084
1	568	2	45	28350000	28400000	0.0009
1	569	4	104	28400000	28450000	0.00208
1	570	5	112	28450000	28500000	0.00224
1	571	9	190	28500000	28550000	0.0038
1	572	4	102	28550000	28600000	0.00204
1	573	5	110	28600000	28650000	0.0022
1	574	0	0	28650000	28700000	0
1	575	4	95	28700000	28750000	0.0019
1	576	1	18	28750000	28800000	0.00036
1	577	2	49	28800000	28850000	0.00098
1	578	8	188	28850000	28900000	0.00376
1	579	7	169	28900000	28950000	0.00338
1	580	4	91	28950000	29000000	0.00182
1	581	6	159	29000000	29050000	0.00318
1	582	4	100	29050000	29100000	0.002
1	583	6	145	29100000	29150000	0.0029
1	584	8	202	29150000	29200000	0.00404
1	585	28	708	29200000	29250000	0.01416
1	586	2	45	29250000	29300000	0.0009
1	587	5	124	29300000	29350000	0.00248
1	588	0	0	29350000	29400000	0
1	589	2	47	29400000	29450000	0.00094
1	590	18	449	29450000	29500000	0.00898
1	591	5	137	29500000	29550000	0.00274
1	592	20	490	29550000	29600000	0.0098
1	593	24	631	29600000	29650000	0.01262
1	594	18	434	29650000	29700000	0.00868
1	595	7	189	29700000	29750000	0.00378
1	596	16	428	29750000	29800000	0.00856
1	597	18	463	29800000	29850000	0.00926
1	598	22	552	29850000	29900000	0.01104
1	599	0	0	29900000	29950000	0
1	600	0	0	29950000	30000000	0
1	601	6	148	30000000	30050000	0.00296
1	602	10	244	30050000	30100000	0.00488
1	603	24	606	30100000	30150000	0.01212
1	604	30	784	30150000	30200000	0.01568
1	605	40	982	30200000	30250000	0.01964
1	606	10	254	30250000	30300000	0.00508
1	607	17	418	30300000	30350000	0.00836
1	608	18	442	30350000	30400000	0.00884
1	609	19	485	30400000	30450000	0.0097
1	610	7	175	30450000	30500000	0.0035
1	611	18	412	30500000	30550000	0.00824
1	612	30	713	30550000	30600000	0.01426
1	613	6	139	30600000	30650000	0.00278
1	614	10	242	30650000	30700000	0.00484
1	615	12	284	30700000	30750000	0.00568
1	616	15	395	30750000	30800000	0.0079
1	617	18	480	30800000	30850000	0.0096
1	618	17	425	30850000	30900000	0.0085
1	619	9	230	30900000	30950000	0.0046
1	620	26	643	30950000	31000000	0.01286
1	621	18	462	31000000	31050000	0.00924
1	622	9	202	31050000	31100000	0.00404
1	623	22	573	31100000	31150000	0.01146
1	624	31	762	31150000	31200000	0.01524
1	625	20	487	31200000	31250000	0.00974
1	626	26	681	31250000	31300000	0.01362
1	627	19	477	31300000	31350000	0.00954
1	628	37	928	31350000	31400000	0.01856
1	629	5	132	31400000	31450000	0.00264
1	630	11	346	31450000	31500000	0.00692
1	631	3	57	31500000	31550000	0.00114
1	632	5	126	31550000	31600000	0.00252
1	633	14	361	31600000	31650000	0.00722
1	634	15	348	31650000	31700000	0.00696
1	635	8	209	31700000	31750000	0.00418
1	636	2	47	31750000	31800000	0.00094
1	637	2	43	31800000	31850000	0.00086
1	638	19	453	31850000	31900000	0.00906
1	639	22	602	31900000	31950000	0.01204
1	640	7	182	31950000	32000000	0.00364
1	641	5	112	32000000	32050000	0.00224
1	642	20	516	32050000	32100000	0.01032
1	643	20	481	32100000	32150000	0.00962
1	644	38	969	32150000	32200000	0.01938
1	645	43	1066	32200000	32250000	0.02132
1	646	26	659	32250000	32300000	0.01318
1	647	6	134	32300000	32350000	0.00268
1	648	4	93	32350000	32400000	0.00186
1	649	10	266	32400000	32450000	0.00532
1	650	9	218	32450000	32500000	0.00436
1	651	5	115	32500000	32550000	0.0023
1	652	6	141	32550000	32600000	0.00282
1	653	4	85	32600000	32650000	0.0017
1	654	20	486	32650000	32700000	0.00972
1	655	20	534	32700000	32750000	0.01068
1	656	10	257	32750000	32800000	0.00514
1	657	32	788	32800000	32850000	0.01576
1	658	5	116	32850000	32900000	0.00232
1	659	1	27	32900000	32950000	0.00054
1	660	3	80	32950000	33000000	0.0016
1	661	7	179	33000000	33050000	0.00358
1	662	0	0	33050000	33100000	0
1	663	0	0	33100000	33150000	0
1	664	11	275	33150000	33200000	0.0055
1	665	29	703	33200000	33250000	0.01406
1	666	5	133	33250000	33300000	0.00266
1	667	17	430	33300000	33350000	0.0086
1	668	35	858	33350000	33400000	0.01716
1	669	13	266	33400000	33450000	0.00532
1	670	4	92	33450000	33500000	0.00184
1	671	14	286	33500000	33550000	0.00572
1	672	17	447	33550000	33600000	0.00894
1	673	18	430	33600000	33650000	0.0086
1	674	14	328	33650000	33700000	0.00656
1	675	18	447	33700000	33750000	0.00894
1	676	34	838	33750000	33800000	0.01676
1	677	29	737	33800000	33850000	0.01474
1	678	7	187	33850000	33900000	0.00374
1	679	6	158	33900000	33950000	0.00316
1	680	15	335	33950000	34000000	0.0067
1	681	7	195	34000000	34050000	0.0039
1	682	4	102	34050000	34100000	0.00204
1	683	9	228	34100000	34150000	0.00456
1	684	7	168	34150000	34200000	0.00336
1	685	7	161	34200000	34250000	0.00322
1	686	6	142	34250000	34300000	0.00284
1	687	8	202	34300000	34350000	0.00404
1	688	10	249	34350000	34400000	0.00498
1	689	15	387	34400000	34450000	0.00774
1	690	11	257	34450000	34500000	0.00514
1	691	4	94	34500000	34550000	0.00188
1	692	10	255	34550000	34600000	0.0051
1	693	26	620	34600000	34650000	0.0124
1	694	10	240	34650000	34700000	0.0048
1	695	6	139	34700000	34750000	0.00278
1	696	7	163	34750000	34800000	0.00326
1	697	8	196	34800000	34850000	0.00392
1	698	6	139	34850000	34900000	0.00278
1	699	8	220	34900000	34950000	0.0044
1	700	9	216	34950000	35000000	0.00432
1	701	11	271	35000000	35050000	0.00542
1	702	1	22	35050000	35100000	0.00044
1	703	7	167	35100000	35150000	0.00334
1	704	5	130	35150000	35200000	0.0026
1	705	17	430	35200000	35250000	0.0086
1	706	9	223	35250000	35300000	0.00446
1	707	30	739	35300000	35350000	0.01478
1	708	23	548	35350000	35400000	0.01096
1	709	14	334	35400000	35450000	0.00668
1	710	6	139	35450000	35500000	0.00278
1	711	4	101	35500000	35550000	0.00202
1	712	0	0	35550000	35600000	0
1	713	3	79	35600000	35650000	0.00158
1	714	5	107	35650000	35700000	0.00214
1	715	3	75	35700000	35750000	0.0015
1	716	2	53	35750000	35800000	0.00106
1	717	2	39	35800000	35850000	0.00078
1	718	1	25	35850000	35900000	0.0005
1	719	8	198	35900000	35950000	0.00396
1	720	2	47	35950000	36000000	0.00094
1	721	17	426	36000000	36050000	0.00852
1	722	10	251	36050000	36100000	0.00502
1	723	4	101	36100000	36150000	0.00202
1	724	11	297	36150000	36200000	0.00594
1	725	0	0	36200000	36250000	0
1	726	9	219	36250000	36300000	0.00438
1	727	0	0	36300000	36350000	0
1	728	8	168	36350000	36400000	0.00336
1	729	4	88	36400000	36450000	0.00176
1	730	3	56	36450000	36500000	0.00112
1	731	0	0	36500000	36550000	0
1	732	43	1166	36550000	36600000	0.02332
1	733	35	866	36600000	36650000	0.01732
1	734	6	146	36650000	36700000	0.00292
1	735	6	127	36700000	36750000	0.00254
1	736	23	587	36750000	36800000	0.01174
1	737	13	324	36800000	36850000	0.00648
1	738	6	148	36850000	36900000	0.00296
1	739	17	421	36900000	36950000	0.00842
1	740	10	254	36950000	37000000	0.00508
1	741	32	824	37000000	37050000	0.01648
1	742	22	551	37050000	37100000	0.01102
1	743	17	453	37100000	37150000	0.00906
1	744	35	756	37150000	37200000	0.01512
1	745	23	574	37200000	37250000	0.01148
1	746	15	387	37250000	37300000	0.00774
1	747	16	372	37300000	37350000	0.00744
1	748	10	228	37350000	37400000	0.00456
1	749	11	273	37400000	37450000	0.00546
1	750	22	564	37450000	37500000	0.01128
1	751	19	478	37500000	37550000	0.00956
1	752	15	340	37550000	37600000	0.0068
1	753	9	210	37600000	37650000	0.0042
1	754	9	213	37650000	37700000	0.00426
1	755	10	240	37700000	37750000	0.0048
1	756	21	542	37750000	37800000	0.01084
1	757	10	228	37800000	37850000	0.00456
1	758	13	315	37850000	37900000	0.0063
1	759	30	746	37900000	37950000	0.01492
1	760	8	184	37950000	38000000	0.00368
1	761	6	130	38000000	38050000	0.0026
1	762	11	303	38050000	38100000	0.00606
1	763	23	585	38100000	38150000	0.0117
1	764	20	494	38150000	38200000	0.00988
1	765	16	379	38200000	38250000	0.00758
1	766	13	357	38250000	38300000	0.00714
1	767	6	132	38300000	38350000	0.00264
1	768	5	105	38350000	38400000	0.0021
1	769	18	427	38400000	38450000	0.00854
1	770	20	488	38450000	38500000	0.00976
1	771	32	747	38500000	38550000	0.01494
1	772	15	359	38550000	38600000	0.00718
1	773	12	288	38600000	38650000	0.00576
1	774	5	132	38650000	38700000	0.00264
1	775	14	318	38700000	38750000	0.00636
1	776	4	101	38750000	38800000	0.00202
1	777	6	158	38800000	38850000	0.00316
1	778	4	87	38850000	38900000	0.00174
1	779	7	169	38900000	38950000	0.00338
1	780	8	193	38950000	39000000	0.00386
1	781	13	326	39000000	39050000	0.00652
1	782	11	250	39050000	39100000	0.005
1	783	10	228	39100000	39150000	0.00456
1	784	4	110	39150000	39200000	0.0022
1	785	7	137	39200000	39250000	0.00274
1	786	14	348	39250000	39300000	0.00696
1	787	5	115	39300000	39350000	0.0023
1	788	4	104	39350000	39400000	0.00208
1	789	7	184	39400000	39450000	0.00368
1	790	9	219	39450000	39500000	0.00438
1	791	3	72	39500000	39550000	0.00144
1	792	14	341	39550000	39600000	0.00682
1	793	5	120	39600000	39650000	0.0024
1	794	9	257	39650000	39700000	0.00514
1	795	9	194	39700000	39750000	0.00388
1	796	2	58	39750000	39800000	0.00116
1	797	1	20	39800000	39850000	0.0004
1	798	16	410	39850000	39900000	0.0082
1	799	1	27	39900000	39950000	0.00054
1	800	19	487	39950000	40000000	0.00974
1	801	11	279	40000000	40050000	0.00558
1	802	5	125	40050000	40100000	0.0025
1	803	21	530	40100000	40150000	0.0106
1	804	6	138	40150000	40200000	0.00276
1	805	22	548	40200000	40250000	0.01096
1	806	15	370	40250000	40300000	0.0074
1	807	5	129	40300000	40350000	0.00258
1	808	6	147	40350000	40400000	0.00294
1	809	20	498	40400000	40450000	0.00996
1	810	7	161	40450000	40500000	0.00322
1	811	5	120	40500000	40550000	0.0024
1	812	0	0	40550000	40600000	0
1	813	5	124	40600000	40650000	0.00248
1	814	3	63	40650000	40700000	0.00126
1	815	3	68	40700000	40750000	0.00136
1	816	23	590	40750000	40800000	0.0118
1	817	4	101	40800000	40850000	0.00202
1	818	3	75	40850000	40900000	0.0015
1	819	6	139	40900000	40950000	0.00278
1	820	5	126	40950000	41000000	0.00252
1	821	7	169	41000000	41050000	0.00338
1	822	8	202	41050000	41100000	0.00404
1	823	26	657	41100000	41150000	0.01314
1	824	1	22	41150000	41200000	0.00044
1	825	5	124	41200000	41250000	0.00248
1	826	41	1029	41250000	41300000	0.02058
1	827	21	532	41300000	41350000	0.01064
1	828	13	339	41350000	41400000	0.00678
1	829	9	206	41400000	41450000	0.00412
1	830	13	328	41450000	41500000	0.00656
1	831	4	96	41500000	41550000	0.00192
1	832	6	167	41550000	41600000	0.00334
1	833	2	55	41600000	41650000	0.0011
1	834	4	86	41650000	41700000	0.00172
1	835	7	158	41700000	41750000	0.00316
1	836	14	319	41750000	41800000	0.00638
1	837	34	826	41800000	41850000	0.01652
1	838	43	1074	41850000	41900000	0.02148
1	839	23	586	41900000	41950000	0.01172
1	840	39	976	41950000	42000000	0.01952
1	841	12	290	42000000	42050000	0.0058
1	842	13	330	42050000	42100000	0.0066
1	843	21	516	42100000	42150000	0.01032
1	844	15	368	42150000	42200000	0.00736
1	845	12	276	42200000	42250000	0.00552
1	846	17	399	42250000	42300000	0.00798
1	847	8	191	42300000	42350000	0.00382
1	848	9	229	42350000	42400000	0.00458
1	849	3	63	42400000	42450000	0.00126
1	850	4	79	42450000	42500000	0.00158
1	851	9	211	42500000	42550000	0.00422
1	852	8	195	42550000	42600000	0.0039
1	853	20	515	42600000	42650000	0.0103
1	854	8	240	42650000	42700000	0.0048
1	855	3	78	42700000	42750000	0.00156
1	856	4	110	42750000	42800000	0.0022
1	857	6	130	42800000	42850000	0.0026
1	858	3	59	42850000	42900000	0.00118
1	859	2	47	42900000	42950000	0.00094
1	860	2	46	42950000	43000000	0.00092
1	861	3	69	43000000	43050000	0.00138
1	862	1	26	43050000	43100000	0.00052
1	863	1	33	43100000	43150000	0.00066
1	864	6	152	43150000	43200000	0.00304
1	865	22	485	43200000	43250000	0.0097
1	866	8	184	43250000	43300000	0.00368
1	867	5	111	43300000	43350000	0.00222
1	868	9	224	43350000	43400000	0.00448
1	869	24	596	43400000	43450000	0.01192
1	870	8	214	43450000	43500000	0.00428
1	871	19	467	43500000	43550000	0.00934
1	872	11	311	43550000	43600000	0.00622
1	873	8	190	43600000	43650000	0.0038
1	874	4	87	43650000	43700000	0.00174
1	875	17	417	43700000	43750000	0.00834
1	876	21	546	43750000	43800000	0.01092
1	877	21	516	43800000	43850000	0.01032
1	878	12	308	43850000	43900000	0.00616
1	879	20	531	43900000	43950000	0.01062
1	880	8	185	43950000	44000000	0.0037
1	881	38	932	44000000	44050000	0.01864
1	882	23	552	44050000	44100000	0.01104
1	883	6	147	44100000	44150000	0.00294
1	884	5	125	44150000	44200000	0.0025
1	885	4	95	44200000	44250000	0.0019
1	886	5	117	44250000	44300000	0.00234
1	887	19	545	44300000	44350000	0.0109
1	888	13	306	44350000	44400000	0.00612
1	889	27	698	44400000	44450000	0.01396
1	890	42	1053	44450000	44500000	0.02106
1	891	16	396	44500000	44550000	0.00792
1	892	8	180	44550000	44600000	0.0036
1	893	4	89	44600000	44650000	0.00178
1	894	12	311	44650000	44700000	0.00622
1	895	21	523	44700000	44750000	0.01046
1	896	8	200	44750000	44800000	0.004
1	897	12	300	44800000	44850000	0.006
1	898	18	460	44850000	44900000	0.0092
1	899	5	129	44900000	44950000	0.00258
1	900	15	349	44950000	45000000	0.00698
1	901	16	416	45000000	45050000	0.00832
1	902	19	442	45050000	45100000	0.00884
1	903	10	245	45100000	45150000	0.0049
1	904	8	198	45150000	45200000	0.00396
1	905	7	169	45200000	45250000	0.00338
1	906	31	774	45250000	45300000	0.01548
1	907	6	151	45300000	45350000	0.00302
1	908	5	119	45350000	45400000	0.00238
1	909	2	50	45400000	45450000	0.001
1	910	11	270	45450000	45500000	0.0054
1	911	3	74	45500000	45550000	0.00148
1	912	6	147	45550000	45600000	0.00294
1	913	4	95	45600000	45650000	0.0019
1	914	6	110	45650000	45700000	0.0022
1	915	4	79	45700000	45750000	0.00158
1	916	9	216	45750000	45800000	0.00432
1	917	9	236	45800000	45850000	0.00472
1	918	4	93	45850000	45900000	0.00186
1	919	0	0	45900000	45950000	0
1	920	4	87	45950000	46000000	0.00174
1	921	6	148	46000000	46050000	0.00296
1	922	5	110	46050000	46100000	0.0022
1	923	6	150	46100000	46150000	0.003
1	924	13	270	46150000	46200000	0.0054
1	925	6	139	46200000	46250000	0.00278
1	926	3	61	46250000	46300000	0.00122
1	927	1	25	46300000	46350000	0.0005
1	928	5	129	46350000	46400000	0.00258
1	929	6	125	46400000	46450000	0.0025
1	930	5	121	46450000	46500000	0.00242
1	931	4	102	46500000	46550000	0.00204
1	932	2	58	46550000	46600000	0.00116
1	933	7	178	46600000	46650000	0.00356
1	934	17	426	46650000	46700000	0.00852
1	935	22	456	46700000	46750000	0.00912
1	936	6	144	46750000	46800000	0.00288
1	937	6	163	46800000	46850000	0.00326
1	938	27	713	46850000	46900000	0.01426
1	939	30	758	46900000	46950000	0.01516
1	940	37	957	46950000	47000000	0.01914
1	941	24	594	47000000	47050000	0.01188
1	942	17	418	47050000	47100000	0.00836
1	943	7	180	47100000	47150000	0.0036
1	944	4	103	47150000	47200000	0.00206
1	945	12	291	47200000	47250000	0.00582
1	946	14	322	47250000	47300000	0.00644
1	947	3	68	47300000	47350000	0.00136
1	948	1	22	47350000	47400000	0.00044
1	949	4	90	47400000	47450000	0.0018
1	950	9	215	47450000	47500000	0.0043
1	951	4	100	47500000	47550000	0.002
1	952	4	87	47550000	47600000	0.00174
1	953	9	206	47600000	47650000	0.00412
1	954	26	661	47650000	47700000	0.01322
1	955	8	194	47700000	47750000	0.00388
1	956	0	0	47750000	47800000	0
1	957	10	256	47800000	47850000	0.00512
1	958	12	282	47850000	47900000	0.00564
1	959	25	619	47900000	47950000	0.01238
1	960	14	339	47950000	48000000	0.00678
1	961	13	346	48000000	48050000	0.00692
1	962	11	268	48050000	48100000	0.00536
1	963	9	213	48100000	48150000	0.00426
1	964	25	648	48150000	48200000	0.01296
1	965	19	450	48200000	48250000	0.009
1	966	14	301	48250000	48300000	0.00602
1	967	10	251	48300000	48350000	0.00502
1	968	12	304	48350000	48400000	0.00608
1	969	12	316	48400000	48450000	0.00632
1	970	15	410	48450000	48500000	0.0082
1	971	11	264	48500000	48550000	0.00528
1	972	9	200	48550000	48600000	0.004
1	973	5	116	48600000	48650000	0.00232
1	974	14	323	48650000	48700000	0.00646
1	975	5	110	48700000	48750000	0.0022
1	976	6	140	48750000	48800000	0.0028
1	977	0	0	48800000	48850000	0
1	978	16	321	48850000	48900000	0.00642
1	979	14	373	48900000	48950000	0.00746
1	980	4	82	48950000	49000000	0.00164
1	981	4	85	49000000	49050000	0.0017
1	982	4	97	49050000	49100000	0.00194
1	983	7	171	49100000	49150000	0.00342
1	984	11	249	49150000	49200000	0.00498
1	985	9	233	49200000	49250000	0.00466
1	986	8	205	49250000	49300000	0.0041
1	987	2	46	49300000	49350000	0.00092
1	988	4	109	49350000	49400000	0.00218
1	989	2	52	49400000	49450000	0.00104
1	990	3	66	49450000	49500000	0.00132
1	991	6	162	49500000	49550000	0.00324
1	992	2	43	49550000	49600000	0.00086
1	993	10	247	49600000	49650000	0.00494
1	994	2	47	49650000	49700000	0.00094
1	995	1	22	49700000	49750000	0.00044
1	996	2	37	49750000	49800000	0.00074
1	997	0	0	49800000	49850000	0
1	998	3	68	49850000	49900000	0.00136
1	999	2	43	49900000	49950000	0.00086
1	1000	10	246	49950000	50000000	0.00492
1	1001	3	72	50000000	50050000	0.00144
1	1002	2	47	50050000	50100000	0.00094
1	1003	1	23	50100000	50150000	0.00046
1	1004	2	53	50150000	50200000	0.00106
1	1005	5	122	50200000	50250000	0.00244
1	1006	2	46	50250000	50300000	0.00092
1	1007	4	89	50300000	50350000	0.00178
1	1008	1	22	50350000	50400000	0.00044
1	1009	9	210	50400000	50450000	0.0042
1	1010	6	155	50450000	50500000	0.0031
1	1011	4	98	50500000	50550000	0.00196
1	1012	8	189	50550000	50600000	0.00378
1	1013	5	130	50600000	50650000	0.0026
1	1014	5	117	50650000	50700000	0.00234
1	1015	8	187	50700000	50750000	0.00374
1	1016	8	202	50750000	50800000	0.00404
1	1017	9	236	50800000	50850000	0.00472
1	1018	19	477	50850000	50900000	0.00954
1	1019	3	65	50900000	50950000	0.0013
1	1020	7	173	50950000	51000000	0.00346
1	1021	1	26	51000000	51050000	0.00052
1	1022	4	88	51050000	51100000	0.00176
1	1023	2	40	51100000	51150000	0.0008
1	1024	3	83	51150000	51200000	0.00166
1	1025	2	44	51200000	51250000	0.00088
1	1026	2	51	51250000	51300000	0.00102
1	1027	3	79	51300000	51350000	0.00158
1	1028	2	44	51350000	51400000	0.00088
1	1029	10	263	51400000	51450000	0.00526
1	1030	4	89	51450000	51500000	0.00178
1	1031	2	39	51500000	51550000	0.00078
1	1032	4	97	51550000	51600000	0.00194
1	1033	1	22	51600000	51650000	0.00044
1	1034	1	25	51650000	51700000	0.0005
1	1035	4	84	51700000	51750000	0.00168
1	1036	25	588	51750000	51800000	0.01176
1	1037	14	319	51800000	51850000	0.00638
1	1038	3	73	51850000	51900000	0.00146
1	1039	3	72	51900000	51950000	0.00144
1	1040	7	165	51950000	52000000	0.0033
1	1041	2	44	52000000	52050000	0.00088
1	1042	3	73	52050000	52100000	0.00146
1	1043	8	189	52100000	52150000	0.00378
1	1044	7	148	52150000	52200000	0.00296
1	1045	8	209	52200000	52250000	0.00418
1	1046	6	142	52250000	52300000	0.00284
1	1047	7	169	52300000	52350000	0.00338
1	1048	2	59	52350000	52400000	0.00118
1	1049	0	0	52400000	52450000	0
1	1050	13	321	52450000	52500000	0.00642
1	1051	1	31	52500000	52550000	0.00062
1	1052	3	69	52550000	52600000	0.00138
1	1053	4	108	52600000	52650000	0.00216
1	1054	4	92	52650000	52700000	0.00184
1	1055	2	39	52700000	52750000	0.00078
1	1056	1	27	52750000	52800000	0.00054
1	1057	10	260	52800000	52850000	0.0052
1	1058	4	98	52850000	52900000	0.00196
1	1059	2	57	52900000	52950000	0.00114
1	1060	1	26	52950000	53000000	0.00052
1	1061	4	94	53000000	53050000	0.00188
1	1062	3	76	53050000	53100000	0.00152
1	1063	10	251	53100000	53150000	0.00502
1	1064	8	168	53150000	53200000	0.00336
1	1065	2	42	53200000	53250000	0.00084
1	1066	0	0	53250000	53300000	0
1	1067	8	187	53300000	53350000	0.00374
1	1068	8	212	53350000	53400000	0.00424
1	1069	3	72	53400000	53450000	0.00144
1	1070	2	44	53450000	53500000	0.00088
1	1071	16	397	53500000	53550000	0.00794
1	1072	25	667	53550000	53600000	0.01334
1	1073	20	519	53600000	53650000	0.01038
1	1074	4	117	53650000	53700000	0.00234
1	1075	3	67	53700000	53750000	0.00134
1	1076	32	791	53750000	53800000	0.01582
1	1077	18	458	53800000	53850000	0.00916
1	1078	15	376	53850000	53900000	0.00752
1	1079	13	303	53900000	53950000	0.00606
1	1080	38	950	53950000	54000000	0.019
1	1081	14	335	54000000	54050000	0.0067
1	1082	18	431	54050000	54100000	0.00862
1	1083	12	322	54100000	54150000	0.00644
1	1084	19	472	54150000	54200000	0.00944
1	1085	9	215	54200000	54250000	0.0043
1	1086	0	0	54250000	54300000	0
1	1087	2	36	54300000	54350000	0.00072
1	1088	6	140	54350000	54400000	0.0028
1	1089	17	429	54400000	54450000	0.00858
1	1090	7	158	54450000	54500000	0.00316
1	1091	1	28	54500000	54550000	0.00056
1	1092	11	271	54550000	54600000	0.00542
1	1093	13	310	54600000	54650000	0.0062
1	1094	12	327	54650000	54700000	0.00654
1	1095	21	494	54700000	54750000	0.00988
1	1096	18	407	54750000	54800000	0.00814
1	1097	16	392	54800000	54850000	0.00784
1	1098	22	529	54850000	54900000	0.01058
1	1099	26	601	54900000	54950000	0.01202
1	1100	19	473	54950000	55000000	0.00946
1	1101	21	476	55000000	55050000	0.00952
1	1102	31	763	55050000	55100000	0.01526
1	1103	10	246	55100000	55150000	0.00492
1	1104	13	306	55150000	55200000	0.00612
1	1105	15	359	55200000	55250000	0.00718
1	1106	16	373	55250000	55300000	0.00746
1	1107	13	316	55300000	55350000	0.00632
1	1108	8	203	55350000	55400000	0.00406
1	1109	6	146	55400000	55450000	0.00292
1	1110	20	512	55450000	55500000	0.01024
1	1111	16	400	55500000	55550000	0.008
1	1112	3	70	55550000	55600000	0.0014
1	1113	0	0	55600000	55650000	0
1	1114	4	111	55650000	55700000	0.00222
1	1115	6	146	55700000	55750000	0.00292
1	1116	5	119	55750000	55800000	0.00238
1	1117	6	137	55800000	55850000	0.00274
1	1118	11	259	55850000	55900000	0.00518
1	1119	7	179	55900000	55950000	0.00358
1	1120	8	183	55950000	56000000	0.00366
1	1121	7	152	56000000	56050000	0.00304
1	1122	3	73	56050000	56100000	0.00146
1	1123	5	114	56100000	56150000	0.00228
1	1124	2	46	56150000	56200000	0.00092
1	1125	4	97	56200000	56250000	0.00194
1	1126	3	77	56250000	56300000	0.00154
1	1127	1	30	56300000	56350000	0.0006
1	1128	2	45	56350000	56400000	0.0009
1	1129	3	59	56400000	56450000	0.00118
1	1130	6	150	56450000	56500000	0.003
1	1131	4	109	56500000	56550000	0.00218
1	1132	6	152	56550000	56600000	0.00304
1	1133	3	67	56600000	56650000	0.00134
1	1134	4	97	56650000	56700000	0.00194
1	1135	3	71	56700000	56750000	0.00142
1	1136	5	116	56750000	56800000	0.00232
1	1137	2	44	56800000	56850000	0.00088
1	1138	8	207	56850000	56900000	0.00414
1	1139	6	160	56900000	56950000	0.0032
1	1140	6	149	56950000	57000000	0.00298
1	1141	6	150	57000000	57050000	0.003
1	1142	5	122	57050000	57100000	0.00244
1	1143	9	237	57100000	57150000	0.00474
1	1144	1	21	57150000	57200000	0.00042
1	1145	4	110	57200000	57250000	0.0022
1	1146	5	117	57250000	57300000	0.00234
1	1147	7	159	57300000	57350000	0.00318
1	1148	3	84	57350000	57400000	0.00168
1	1149	5	115	57400000	57450000	0.0023
1	1150	5	133	57450000	57500000	0.00266
1	1151	3	63	57500000	57550000	0.00126
1	1152	14	345	57550000	57600000	0.0069
1	1153	4	86	57600000	57650000	0.00172
1	1154	4	87	57650000	57700000	0.00174
1	1155	8	201	57700000	57750000	0.00402
1	1156	4	96	57750000	57800000	0.00192
1	1157	2	58	57800000	57850000	0.00116
1	1158	10	272	57850000	57900000	0.00544
1	1159	1	22	57900000	57950000	0.00044
1	1160	1	26	57950000	58000000	0.00052
1	1161	1	23	58000000	58050000	0.00046
1	1162	2	43	58050000	58100000	0.00086
1	1163	5	114	58100000	58150000	0.00228
1	1164	4	84	58150000	58200000	0.00168
1	1165	8	211	58200000	58250000	0.00422
1	1166	2	41	58250000	58300000	0.00082
1	1167	1	23	58300000	58350000	0.00046
1	1168	10	223	58350000	58400000	0.00446
1	1169	3	77	58400000	58450000	0.00154
1	1170	4	96	58450000	58500000	0.00192
1	1171	5	135	58500000	58550000	0.0027
1	1172	3	65	58550000	58600000	0.0013
1	1173	3	74	58600000	58650000	0.00148
1	1174	4	90	58650000	58700000	0.0018
1	1175	8	204	58700000	58750000	0.00408
1	1176	5	121	58750000	58800000	0.00242
1	1177	4	102	58800000	58850000	0.00204
1	1178	9	211	58850000	58900000	0.00422
1	1179	6	148	58900000	58950000	0.00296
1	1180	7	179	58950000	59000000	0.00358
1	1181	10	231	59000000	59050000	0.00462
1	1182	5	118	59050000	59100000	0.00236
1	1183	2	44	59100000	59150000	0.00088
1	1184	1	25	59150000	59200000	0.0005
1	1185	3	67	59200000	59250000	0.00134
1	1186	17	421	59250000	59300000	0.00842
1	1187	3	73	59300000	59350000	0.00146
1	1188	9	207	59350000	59400000	0.00414
1	1189	4	106	59400000	59450000	0.00212
1	1190	4	93	59450000	59500000	0.00186
1	1191	2	55	59500000	59550000	0.0011
1	1192	2	58	59550000	59600000	0.00116
1	1193	7	197	59600000	59650000	0.00394
1	1194	6	166	59650000	59700000	0.00332
1	1195	3	66	59700000	59750000	0.00132
1	1196	9	215	59750000	59800000	0.0043
1	1197	8	189	59800000	59850000	0.00378
1	1198	5	128	59850000	59900000	0.00256
1	1199	3	65	59900000	59950000	0.0013
1	1200	2	49	59950000	60000000	0.00098
1	1201	7	162	60000000	60050000	0.00324
1	1202	8	189	60050000	60100000	0.00378
1	1203	4	86	60100000	60150000	0.00172
1	1204	3	74	60150000	60200000	0.00148
1	1205	2	54	60200000	60250000	0.00108
1	1206	4	104	60250000	60300000	0.00208
1	1207	4	91	60300000	60350000	0.00182
1	1208	6	147	60350000	60400000	0.00294
1	1209	3	84	60400000	60450000	0.00168
1	1210	4	102	60450000	60500000	0.00204
1	1211	5	117	60500000	60550000	0.00234
1	1212	3	81	60550000	60600000	0.00162
1	1213	1	23	60600000	60650000	0.00046
1	1214	5	112	60650000	60700000	0.00224
1	1215	6	138	60700000	60750000	0.00276
1	1216	3	63	60750000	60800000	0.00126
1	1217	3	60	60800000	60850000	0.0012
1	1218	3	73	60850000	60900000	0.00146
1	1219	3	67	60900000	60950000	0.00134
1	1220	4	93	60950000	61000000	0.00186
1	1221	3	68	61000000	61050000	0.00136
1	1222	9	242	61050000	61100000	0.00484
1	1223	3	63	61100000	61150000	0.00126
1	1224	4	87	61150000	61200000	0.00174
1	1225	3	62	61200000	61250000	0.00124
1	1226	5	109	61250000	61300000	0.00218
1	1227	5	128	61300000	61350000	0.00256
1	1228	9	203	61350000	61400000	0.00406
1	1229	7	186	61400000	61450000	0.00372
1	1230	2	47	61450000	61500000	0.00094
1	1231	8	184	61500000	61550000	0.00368
1	1232	11	279	61550000	61600000	0.00558
1	1233	2	53	61600000	61650000	0.00106
1	1234	2	56	61650000	61700000	0.00112
1	1235	3	85	61700000	61750000	0.0017
1	1236	3	71	61750000	61800000	0.00142
1	1237	0	0	61800000	61850000	0
1	1238	4	104	61850000	61900000	0.00208
1	1239	5	114	61900000	61950000	0.00228
1	1240	0	0	61950000	62000000	0
1	1241	2	52	62000000	62050000	0.00104
1	1242	0	0	62050000	62100000	0
1	1243	3	75	62100000	62150000	0.0015
1	1244	3	64	62150000	62200000	0.00128
1	1245	9	244	62200000	62250000	0.00488
1	1246	2	38	62250000	62300000	0.00076
1	1247	3	75	62300000	62350000	0.0015
1	1248	2	50	62350000	62400000	0.001
1	1249	5	103	62400000	62450000	0.00206
1	1250	2	61	62450000	62500000	0.00122
1	1251	4	90	62500000	62550000	0.0018
1	1252	4	87	62550000	62600000	0.00174
1	1253	3	71	62600000	62650000	0.00142
1	1254	6	147	62650000	62700000	0.00294
1	1255	5	122	62700000	62750000	0.00244
1	1256	7	162	62750000	62800000	0.00324
1	1257	13	346	62800000	62850000	0.00692
1	1258	6	133	62850000	62900000	0.00266
1	1259	4	95	62900000	62950000	0.0019
1	1260	5	138	62950000	63000000	0.00276
1	1261	2	52	63000000	63050000	0.00104
1	1262	2	48	63050000	63100000	0.00096
1	1263	5	123	63100000	63150000	0.00246
1	1264	8	205	63150000	63200000	0.0041
1	1265	3	71	63200000	63250000	0.00142
1	1266	2	43	63250000	63300000	0.00086
1	1267	1	18	63300000	63350000	0.00036
1	1268	3	69	63350000	63400000	0.00138
1	1269	4	93	63400000	63450000	0.00186
1	1270	6	145	63450000	63500000	0.0029
1	1271	8	205	63500000	63550000	0.0041
1	1272	0	0	63550000	63600000	0
1	1273	5	117	63600000	63650000	0.00234
1	1274	4	107	63650000	63700000	0.00214
1	1275	2	45	63700000	63750000	0.0009
1	1276	15	369	63750000	63800000	0.00738
1	1277	6	146	63800000	63850000	0.00292
1	1278	4	92	63850000	63900000	0.00184
1	1279	9	177	63900000	63950000	0.00354
1	1280	3	83	63950000	64000000	0.00166
1	1281	2	52	64000000	64050000	0.00104
1	1282	5	129	64050000	64100000	0.00258
1	1283	5	124	64100000	64150000	0.00248
1	1284	3	76	64150000	64200000	0.00152
1	1285	10	249	64200000	64250000	0.00498
1	1286	3	83	64250000	64300000	0.00166
1	1287	1	27	64300000	64350000	0.00054
1	1288	6	128	64350000	64400000	0.00256
1	1289	1	29	64400000	64450000	0.00058
1	1290	2	52	64450000	64500000	0.00104
1	1291	4	99	64500000	64550000	0.00198
1	1292	6	135	64550000	64600000	0.0027
1	1293	2	48	64600000	64650000	0.00096
1	1294	9	187	64650000	64700000	0.00374
1	1295	4	95	64700000	64750000	0.0019
1	1296	8	170	64750000	64800000	0.0034
1	1297	8	200	64800000	64850000	0.004
1	1298	9	189	64850000	64900000	0.00378
1	1299	8	190	64900000	64950000	0.0038
1	1300	9	238	64950000	65000000	0.00476
1	1301	4	95	65000000	65050000	0.0019
1	1302	3	72	65050000	65100000	0.00144
1	1303	0	0	65100000	65150000	0
1	1304	5	130	65150000	65200000	0.0026
1	1305	6	153	65200000	65250000	0.00306
1	1306	8	177	65250000	65300000	0.00354
1	1307	4	99	65300000	65350000	0.00198
1	1308	9	233	65350000	65400000	0.00466
1	1309	5	130	65400000	65450000	0.0026
1	1310	8	186	65450000	65500000	0.00372
1	1311	8	183	65500000	65550000	0.00366
1	1312	1	22	65550000	65600000	0.00044
1	1313	8	202	65600000	65650000	0.00404
1	1314	5	115	65650000	65700000	0.0023
1	1315	5	108	65700000	65750000	0.00216
1	1316	8	187	65750000	65800000	0.00374
1	1317	5	125	65800000	65850000	0.0025
1	1318	4	112	65850000	65900000	0.00224
1	1319	6	140	65900000	65950000	0.0028
1	1320	7	155	65950000	66000000	0.0031
1	1321	3	71	66000000	66050000	0.00142
1	1322	0	0	66050000	66100000	0
1	1323	2	44	66100000	66150000	0.00088
1	1324	4	101	66150000	66200000	0.00202
1	1325	2	45	66200000	66250000	0.0009
1	1326	4	101	66250000	66300000	0.00202
1	1327	5	117	66300000	66350000	0.00234
1	1328	8	179	66350000	66400000	0.00358
1	1329	0	0	66400000	66450000	0
1	1330	2	53	66450000	66500000	0.00106
1	1331	1	18	66500000	66550000	0.00036
1	1332	6	133	66550000	66600000	0.00266
1	1333	1	18	66600000	66650000	0.00036
1	1334	5	110	66650000	66700000	0.0022
1	1335	4	101	66700000	66750000	0.00202
1	1336	0	0	66750000	66800000	0
1	1337	3	76	66800000	66850000	0.00152
1	1338	5	120	66850000	66900000	0.0024
1	1339	6	168	66900000	66950000	0.00336
1	1340	2	42	66950000	67000000	0.00084
1	1341	4	102	67000000	67050000	0.00204
1	1342	5	109	67050000	67100000	0.00218
1	1343	8	190	67100000	67150000	0.0038
1	1344	4	106	67150000	67200000	0.00212
1	1345	2	38	67200000	67250000	0.00076
1	1346	6	143	67250000	67300000	0.00286
1	1347	1	22	67300000	67350000	0.00044
1	1348	3	66	67350000	67400000	0.00132
1	1349	2	55	67400000	67450000	0.0011
1	1350	2	48	67450000	67500000	0.00096
1	1351	3	77	67500000	67550000	0.00154
1	1352	0	0	67550000	67600000	0
1	1353	2	46	67600000	67650000	0.00092
1	1354	1	24	67650000	67700000	0.00048
1	1355	1	23	67700000	67750000	0.00046
1	1356	7	160	67750000	67800000	0.0032
1	1357	1	25	67800000	67850000	0.0005
1	1358	1	28	67850000	67900000	0.00056
1	1359	2	49	67900000	67950000	0.00098
1	1360	3	72	67950000	68000000	0.00144
1	1361	5	130	68000000	68050000	0.0026
1	1362	7	165	68050000	68100000	0.0033
1	1363	4	93	68100000	68150000	0.00186
1	1364	7	184	68150000	68200000	0.00368
1	1365	5	111	68200000	68250000	0.00222
1	1366	3	70	68250000	68300000	0.0014
1	1367	8	193	68300000	68350000	0.00386
1	1368	4	102	68350000	68400000	0.00204
1	1369	3	79	68400000	68450000	0.00158
1	1370	5	112	68450000	68500000	0.00224
1	1371	6	144	68500000	68550000	0.00288
1	1372	3	61	68550000	68600000	0.00122
1	1373	4	102	68600000	68650000	0.00204
1	1374	3	77	68650000	68700000	0.00154
1	1375	5	110	68700000	68750000	0.0022
1	1376	0	0	68750000	68800000	0
1	1377	3	69	68800000	68850000	0.00138
1	1378	2	51	68850000	68900000	0.00102
1	1379	3	63	68900000	68950000	0.00126
1	1380	3	68	68950000	69000000	0.00136
1	1381	0	0	69000000	69050000	0
1	1382	1	29	69050000	69100000	0.00058
1	1383	2	39	69100000	69150000	0.00078
1	1384	5	130	69150000	69200000	0.0026
1	1385	2	52	69200000	69250000	0.00104
1	1386	2	47	69250000	69300000	0.00094
1	1387	6	148	69300000	69350000	0.00296
1	1388	1	22	69350000	69400000	0.00044
1	1389	5	132	69400000	69450000	0.00264
1	1390	4	95	69450000	69500000	0.0019
1	1391	7	167	69500000	69550000	0.00334
1	1392	4	86	69550000	69600000	0.00172
1	1393	4	92	69600000	69650000	0.00184
1	1394	3	65	69650000	69700000	0.0013
1	1395	0	0	69700000	69750000	0
1	1396	1	24	69750000	69800000	0.00048
1	1397	5	124	69800000	69850000	0.00248
1	1398	4	97	69850000	69900000	0.00194
1	1399	1	21	69900000	69950000	0.00042
1	1400	2	44	69950000	70000000	0.00088
1	1401	6	148	70000000	70050000	0.00296
1	1402	0	0	70050000	70100000	0
1	1403	3	79	70100000	70150000	0.00158
1	1404	0	0	70150000	70200000	0
1	1405	2	48	70200000	70250000	0.00096
1	1406	3	79	70250000	70300000	0.00158
1	1407	3	80	70300000	70350000	0.0016
1	1408	4	100	70350000	70400000	0.002
1	1409	3	76	70400000	70450000	0.00152
1	1410	1	22	70450000	70500000	0.00044
1	1411	2	42	70500000	70550000	0.00084
1	1412	1	22	70550000	70600000	0.00044
1	1413	1	25	70600000	70650000	0.0005
1	1414	1	20	70650000	70700000	0.0004
1	1415	0	0	70700000	70750000	0
1	1416	1	22	70750000	70800000	0.00044
1	1417	2	46	70800000	70850000	0.00092
1	1418	2	45	70850000	70900000	0.0009
1	1419	3	73	70900000	70950000	0.00146
1	1420	2	56	70950000	71000000	0.00112
1	1421	0	0	71000000	71050000	0
1	1422	7	174	71050000	71100000	0.00348
1	1423	1	29	71100000	71150000	0.00058
1	1424	6	141	71150000	71200000	0.00282
1	1425	1	22	71200000	71250000	0.00044
1	1426	5	125	71250000	71300000	0.0025
1	1427	2	38	71300000	71350000	0.00076
1	1428	0	0	71350000	71400000	0
1	1429	1	24	71400000	71450000	0.00048
1	1430	2	49	71450000	71500000	0.00098
1	1431	5	116	71500000	71550000	0.00232
1	1432	5	120	71550000	71600000	0.0024
1	1433	3	81	71600000	71650000	0.00162
1	1434	3	77	71650000	71700000	0.00154
1	1435	1	21	71700000	71750000	0.00042
1	1436	4	94	71750000	71800000	0.00188
1	1437	4	88	71800000	71850000	0.00176
1	1438	0	0	71850000	71900000	0
1	1439	0	0	71900000	71950000	0
1	1440	1	22	71950000	72000000	0.00044
1	1441	0	0	72000000	72050000	0
1	1442	5	120	72050000	72100000	0.0024
1	1443	2	45	72100000	72150000	0.0009
1	1444	3	73	72150000	72200000	0.00146
1	1445	1	28	72200000	72250000	0.00056
1	1446	0	0	72250000	72300000	0
1	1447	2	41	72300000	72350000	0.00082
1	1448	3	75	72350000	72400000	0.0015
1	1449	0	0	72400000	72450000	0
1	1450	0	0	72450000	72500000	0
1	1451	1	21	72500000	72550000	0.00042
1	1452	4	76	72550000	72600000	0.00152
1	1453	1	22	72600000	72650000	0.00044
1	1454	1	18	72650000	72700000	0.00036
1	1455	1	28	72700000	72750000	0.00056
1	1456	6	154	72750000	72800000	0.00308
1	1457	4	108	72800000	72850000	0.00216
1	1458	8	186	72850000	72900000	0.00372
1	1459	1	31	72900000	72950000	0.00062
1	1460	3	72	72950000	73000000	0.00144
1	1461	1	22	73000000	73050000	0.00044
1	1462	2	49	73050000	73100000	0.00098
1	1463	3	86	73100000	73150000	0.00172
1	1464	1	17	73150000	73200000	0.00034
1	1465	3	79	73200000	73250000	0.00158
1	1466	2	48	73250000	73300000	0.00096
1	1467	3	83	73300000	73350000	0.00166
1	1468	1	23	73350000	73400000	0.00046
1	1469	1	22	73400000	73450000	0.00044
1	1470	1	23	73450000	73500000	0.00046
1	1471	3	75	73500000	73550000	0.0015
1	1472	3	64	73550000	73600000	0.00128
1	1473	1	29	73600000	73650000	0.00058
1	1474	1	29	73650000	73700000	0.00058
1	1475	3	84	73700000	73750000	0.00168
1	1476	1	22	73750000	73800000	0.00044
1	1477	3	68	73800000	73850000	0.00136
1	1478	1	20	73850000	73900000	0.0004
1	1479	1	22	73900000	73950000	0.00044
1	1480	3	75	73950000	74000000	0.0015
1	1481	1	24	74000000	74050000	0.00048
1	1482	1	18	74050000	74100000	0.00036
1	1483	1	21	74100000	74150000	0.00042
1	1484	4	94	74150000	74200000	0.00188
1	1485	2	44	74200000	74250000	0.00088
1	1486	6	148	74250000	74300000	0.00296
1	1487	1	26	74300000	74350000	0.00052
1	1488	0	0	74350000	74400000	0
1	1489	1	23	74400000	74450000	0.00046
1	1490	0	0	74450000	74500000	0
1	1491	2	52	74500000	74550000	0.00104
1	1492	3	75	74550000	74600000	0.0015
1	1493	4	87	74600000	74650000	0.00174
1	1494	3	70	74650000	74700000	0.0014
1	1495	4	102	74700000	74750000	0.00204
1	1496	1	25	74750000	74800000	0.0005
1	1497	1	22	74800000	74850000	0.00044
1	1498	6	146	74850000	74900000	0.00292
1	1499	4	97	74900000	74950000	0.00194
1	1500	6	153	74950000	75000000	0.00306
1	1501	2	46	75000000	75050000	0.00092
1	1502	1	15	75050000	75100000	0.0003
1	1503	5	142	75100000	75150000	0.00284
1	1504	3	58	75150000	75200000	0.00116
1	1505	3	74	75200000	75250000	0.00148
1	1506	4	92	75250000	75300000	0.00184
1	1507	2	51	75300000	75350000	0.00102
1	1508	4	90	75350000	75400000	0.0018
1	1509	2	45	75400000	75450000	0.0009
1	1510	2	43	75450000	75500000	0.00086
1	1511	1	28	75500000	75550000	0.00056
1	1512	3	69	75550000	75600000	0.00138
1	1513	9	243	75600000	75650000	0.00486
1	1514	2	51	75650000	75700000	0.00102
1	1515	2	44	75700000	75750000	0.00088
1	1516	2	37	75750000	75800000	0.00074
1	1517	2	51	75800000	75850000	0.00102
1	1518	3	82	75850000	75900000	0.00164
1	1519	3	51	75900000	75950000	0.00102
1	1520	5	112	75950000	76000000	0.00224
1	1521	0	0	76000000	76050000	0
1	1522	10	266	76050000	76100000	0.00532
1	1523	5	119	76100000	76150000	0.00238
1	1524	4	102	76150000	76200000	0.00204
1	1525	3	65	76200000	76250000	0.0013
1	1526	1	21	76250000	76300000	0.00042
1	1527	5	118	76300000	76350000	0.00236
1	1528	2	49	76350000	76400000	0.00098
1	1529	0	0	76400000	76450000	0
1	1530	0	0	76450000	76500000	0
1	1531	9	211	76500000	76550000	0.00422
1	1532	5	110	76550000	76600000	0.0022
1	1533	2	45	76600000	76650000	0.0009
1	1534	7	169	76650000	76700000	0.00338
1	1535	4	96	76700000	76750000	0.00192
1	1536	3	72	76750000	76800000	0.00144
1	1537	0	0	76800000	76850000	0
1	1538	1	20	76850000	76900000	0.0004
1	1539	4	100	76900000	76950000	0.002
1	1540	1	22	76950000	77000000	0.00044
1	1541	4	99	77000000	77050000	0.00198
1	1542	3	72	77050000	77100000	0.00144
1	1543	2	47	77100000	77150000	0.00094
1	1544	0	0	77150000	77200000	0
1	1545	3	72	77200000	77250000	0.00144
1	1546	3	76	77250000	77300000	0.00152
1	1547	2	52	77300000	77350000	0.00104
1	1548	4	94	77350000	77400000	0.00188
1	1549	3	54	77400000	77450000	0.00108
1	1550	4	85	77450000	77500000	0.0017
1	1551	0	0	77500000	77550000	0
1	1552	2	45	77550000	77600000	0.0009
1	1553	1	29	77600000	77650000	0.00058
1	1554	3	62	77650000	77700000	0.00124
1	1555	8	233	77700000	77750000	0.00466
1	1556	4	104	77750000	77800000	0.00208
1	1557	1	23	77800000	77850000	0.00046
1	1558	5	120	77850000	77900000	0.0024
1	1559	1	16	77900000	77950000	0.00032
1	1560	5	123	77950000	78000000	0.00246
1	1561	2	48	78000000	78050000	0.00096
1	1562	0	0	78050000	78100000	0
1	1563	0	0	78100000	78150000	0
1	1564	9	216	78150000	78200000	0.00432
1	1565	3	65	78200000	78250000	0.0013
1	1566	3	79	78250000	78300000	0.00158
1	1567	9	191	78300000	78350000	0.00382
1	1568	3	67	78350000	78400000	0.00134
1	1569	2	50	78400000	78450000	0.001
1	1570	2	49	78450000	78500000	0.00098
1	1571	4	100	78500000	78550000	0.002
1	1572	6	132	78550000	78600000	0.00264
1	1573	4	105	78600000	78650000	0.0021
1	1574	4	98	78650000	78700000	0.00196
1	1575	7	184	78700000	78750000	0.00368
1	1576	2	49	78750000	78800000	0.00098
1	1577	4	89	78800000	78850000	0.00178
1	1578	4	94	78850000	78900000	0.00188
1	1579	3	69	78900000	78950000	0.00138
1	1580	2	49	78950000	79000000	0.00098
1	1581	3	61	79000000	79050000	0.00122
1	1582	3	68	79050000	79100000	0.00136
1	1583	2	55	79100000	79150000	0.0011
1	1584	7	161	79150000	79200000	0.00322
1	1585	2	52	79200000	79250000	0.00104
1	1586	2	41	79250000	79300000	0.00082
1	1587	2	46	79300000	79350000	0.00092
1	1588	2	50	79350000	79400000	0.001
1	1589	2	59	79400000	79450000	0.00118
1	1590	4	94	79450000	79500000	0.00188
1	1591	3	72	79500000	79550000	0.00144
1	1592	4	84	79550000	79600000	0.00168
1	1593	1	22	79600000	79650000	0.00044
1	1594	0	0	79650000	79700000	0
1	1595	2	52	79700000	79750000	0.00104
1	1596	1	21	79750000	79800000	0.00042
1	1597	4	113	79800000	79850000	0.00226
1	1598	1	22	79850000	79900000	0.00044
1	1599	2	42	79900000	79950000	0.00084
1	1600	3	72	79950000	80000000	0.00144
1	1601	3	73	80000000	80050000	0.00146
1	1602	2	50	80050000	80100000	0.001
1	1603	2	49	80100000	80150000	0.00098
1	1604	2	51	80150000	80200000	0.00102
1	1605	0	0	80200000	80250000	0
1	1606	3	53	80250000	80300000	0.00106
1	1607	1	22	80300000	80350000	0.00044
1	1608	1	20	80350000	80400000	0.0004
1	1609	3	76	80400000	80450000	0.00152
1	1610	4	101	80450000	80500000	0.00202
1	1611	2	63	80500000	80550000	0.00126
1	1612	3	67	80550000	80600000	0.00134
1	1613	3	59	80600000	80650000	0.00118
1	1614	0	0	80650000	80700000	0
1	1615	1	20	80700000	80750000	0.0004
1	1616	2	50	80750000	80800000	0.001
1	1617	1	26	80800000	80850000	0.00052
1	1618	2	45	80850000	80900000	0.0009
1	1619	2	54	80900000	80950000	0.00108
1	1620	9	216	80950000	81000000	0.00432
1	1621	0	0	81000000	81050000	0
1	1622	5	119	81050000	81100000	0.00238
1	1623	1	24	81100000	81150000	0.00048
1	1624	5	123	81150000	81200000	0.00246
1	1625	3	69	81200000	81250000	0.00138
1	1626	1	31	81250000	81300000	0.00062
1	1627	2	46	81300000	81350000	0.00092
1	1628	3	74	81350000	81400000	0.00148
1	1629	3	74	81400000	81450000	0.00148
1	1630	2	50	81450000	81500000	0.001
1	1631	0	0	81500000	81550000	0
1	1632	3	74	81550000	81600000	0.00148
1	1633	1	22	81600000	81650000	0.00044
1	1634	2	49	81650000	81700000	0.00098
1	1635	0	0	81700000	81750000	0
1	1636	2	53	81750000	81800000	0.00106
1	1637	2	42	81800000	81850000	0.00084
1	1638	1	28	81850000	81900000	0.00056
1	1639	4	83	81900000	81950000	0.00166
1	1640	5	125	81950000	82000000	0.0025
1	1641	3	72	82000000	82050000	0.00144
1	1642	4	92	82050000	82100000	0.00184
1	1643	2	45	82100000	82150000	0.0009
1	1644	1	26	82150000	82200000	0.00052
1	1645	4	84	82200000	82250000	0.00168
1	1646	5	126	82250000	82300000	0.00252
1	1647	1	23	82300000	82350000	0.00046
1	1648	1	22	82350000	82400000	0.00044
1	1649	0	0	82400000	82450000	0
1	1650	0	0	82450000	82500000	0
1	1651	1	29	82500000	82550000	0.00058
1	1652	4	94	82550000	82600000	0.00188
1	1653	2	51	82600000	82650000	0.00102
1	1654	2	45	82650000	82700000	0.0009
1	1655	3	71	82700000	82750000	0.00142
1	1656	0	0	82750000	82800000	0
1	1657	2	60	82800000	82850000	0.0012
1	1658	2	46	82850000	82900000	0.00092
1	1659	0	0	82900000	82950000	0
1	1660	1	26	82950000	83000000	0.00052
1	1661	1	24	83000000	83050000	0.00048
1	1662	2	52	83050000	83100000	0.00104
1	1663	2	44	83100000	83150000	0.00088
1	1664	2	56	83150000	83200000	0.00112
1	1665	2	42	83200000	83250000	0.00084
1	1666	1	22	83250000	83300000	0.00044
1	1667	1	22	83300000	83350000	0.00044
1	1668	1	20	83350000	83400000	0.0004
1	1669	5	126	83400000	83450000	0.00252
1	1670	1	24	83450000	83500000	0.00048
1	1671	2	60	83500000	83550000	0.0012
1	1672	1	22	83550000	83600000	0.00044
1	1673	2	42	83600000	83650000	0.00084
1	1674	5	118	83650000	83700000	0.00236
1	1675	2	44	83700000	83750000	0.00088
1	1676	2	54	83750000	83800000	0.00108
1	1677	5	115	83800000	83850000	0.0023
1	1678	0	0	83850000	83900000	0
1	1679	4	88	83900000	83950000	0.00176
1	1680	1	25	83950000	84000000	0.0005
1	1681	1	20	84000000	84050000	0.0004
1	1682	4	100	84050000	84100000	0.002
1	1683	4	87	84100000	84150000	0.00174
1	1684	4	99	84150000	84200000	0.00198
1	1685	3	78	84200000	84250000	0.00156
1	1686	1	27	84250000	84300000	0.00054
1	1687	2	46	84300000	84350000	0.00092
1	1688	5	116	84350000	84400000	0.00232
1	1689	3	65	84400000	84450000	0.0013
1	1690	4	104	84450000	84500000	0.00208
1	1691	5	139	84500000	84550000	0.00278
1	1692	2	48	84550000	84600000	0.00096
1	1693	2	41	84600000	84650000	0.00082
1	1694	4	92	84650000	84700000	0.00184
1	1695	4	98	84700000	84750000	0.00196
1	1696	1	15	84750000	84800000	0.0003
1	1697	4	90	84800000	84850000	0.0018
1	1698	2	45	84850000	84900000	0.0009
1	1699	2	51	84900000	84950000	0.00102
1	1700	6	132	84950000	85000000	0.00264
1	1701	4	100	85000000	85050000	0.002
1	1702	7	157	85050000	85100000	0.00314
1	1703	0	0	85100000	85150000	0
1	1704	7	165	85150000	85200000	0.0033
1	1705	6	135	85200000	85250000	0.0027
1	1706	4	101	85250000	85300000	0.00202
1	1707	4	95	85300000	85350000	0.0019
1	1708	11	276	85350000	85400000	0.00552
1	1709	3	69	85400000	85450000	0.00138
1	1710	6	148	85450000	85500000	0.00296
1	1711	5	118	85500000	85550000	0.00236
1	1712	4	105	85550000	85600000	0.0021
1	1713	1	30	85600000	85650000	0.0006
1	1714	3	72	85650000	85700000	0.00144
1	1715	3	69	85700000	85750000	0.00138
1	1716	6	145	85750000	85800000	0.0029
1	1717	5	119	85800000	85850000	0.00238
1	1718	3	79	85850000	85900000	0.00158
1	1719	7	163	85900000	85950000	0.00326
1	1720	2	57	85950000	86000000	0.00114
1	1721	2	53	86000000	86050000	0.00106
1	1722	11	245	86050000	86100000	0.0049
1	1723	1	22	86100000	86150000	0.00044
1	1724	2	45	86150000	86200000	0.0009
1	1725	4	85	86200000	86250000	0.0017
1	1726	2	45	86250000	86300000	0.0009
1	1727	5	108	86300000	86350000	0.00216
1	1728	2	50	86350000	86400000	0.001
1	1729	4	91	86400000	86450000	0.00182
1	1730	1	27	86450000	86500000	0.00054
1	1731	2	53	86500000	86550000	0.00106
1	1732	4	106	86550000	86600000	0.00212
1	1733	6	137	86600000	86650000	0.00274
1	1734	14	310	86650000	86700000	0.0062
1	1735	2	42	86700000	86750000	0.00084
1	1736	4	111	86750000	86800000	0.00222
1	1737	4	99	86800000	86850000	0.00198
1	1738	5	113	86850000	86900000	0.00226
1	1739	2	49	86900000	86950000	0.00098
1	1740	1	24	86950000	87000000	0.00048
1	1741	3	66	87000000	87050000	0.00132
1	1742	1	23	87050000	87100000	0.00046
1	1743	5	114	87100000	87150000	0.00228
1	1744	3	65	87150000	87200000	0.0013
1	1745	5	116	87200000	87250000	0.00232
1	1746	3	71	87250000	87300000	0.00142
1	1747	4	102	87300000	87350000	0.00204
1	1748	6	135	87350000	87400000	0.0027
1	1749	2	44	87400000	87450000	0.00088
1	1750	1	17	87450000	87500000	0.00034
1	1751	2	52	87500000	87550000	0.00104
1	1752	4	92	87550000	87600000	0.00184
1	1753	12	293	87600000	87650000	0.00586
1	1754	4	89	87650000	87700000	0.00178
1	1755	3	68	87700000	87750000	0.00136
1	1756	8	185	87750000	87800000	0.0037
1	1757	19	488	87800000	87850000	0.00976
1	1758	3	75	87850000	87900000	0.0015
1	1759	3	75	87900000	87950000	0.0015
1	1760	6	139	87950000	88000000	0.00278
1	1761	1	24	88000000	88050000	0.00048
1	1762	10	242	88050000	88100000	0.00484
1	1763	5	112	88100000	88150000	0.00224
1	1764	0	0	88150000	88200000	0
1	1765	5	119	88200000	88250000	0.00238
1	1766	0	0	88250000	88300000	0
1	1767	4	80	88300000	88350000	0.0016
1	1768	1	27	88350000	88400000	0.00054
1	1769	5	131	88400000	88450000	0.00262
1	1770	4	71	88450000	88500000	0.00142
1	1771	4	104	88500000	88550000	0.00208
1	1772	3	66	88550000	88600000	0.00132
1	1773	3	65	88600000	88650000	0.0013
1	1774	4	103	88650000	88700000	0.00206
1	1775	5	116	88700000	88750000	0.00232
1	1776	2	50	88750000	88800000	0.001
1	1777	2	49	88800000	88850000	0.00098
1	1778	0	0	88850000	88900000	0
1	1779	6	124	88900000	88950000	0.00248
1	1780	1	27	88950000	89000000	0.00054
1	1781	0	0	89000000	89050000	0
1	1782	3	81	89050000	89100000	0.00162
1	1783	2	58	89100000	89150000	0.00116
1	1784	6	148	89150000	89200000	0.00296
1	1785	8	190	89200000	89250000	0.0038
1	1786	4	112	89250000	89300000	0.00224
1	1787	0	0	89300000	89350000	0
1	1788	4	87	89350000	89400000	0.00174
1	1789	2	44	89400000	89450000	0.00088
1	1790	7	173	89450000	89500000	0.00346
1	1791	4	95	89500000	89550000	0.0019
1	1792	4	92	89550000	89600000	0.00184
1	1793	2	50	89600000	89650000	0.001
1	1794	2	52	89650000	89700000	0.00104
1	1795	4	96	89700000	89750000	0.00192
1	1796	1	17	89750000	89800000	0.00034
1	1797	11	273	89800000	89850000	0.00546
1	1798	4	81	89850000	89900000	0.00162
1	1799	3	74	89900000	89950000	0.00148
1	1800	3	71	89950000	90000000	0.00142
1	1801	6	150	90000000	90050000	0.003
1	1802	1	20	90050000	90100000	0.0004
1	1803	9	218	90100000	90150000	0.00436
1	1804	5	115	90150000	90200000	0.0023
1	1805	7	170	90200000	90250000	0.0034
1	1806	5	110	90250000	90300000	0.0022
1	1807	4	103	90300000	90350000	0.00206
1	1808	4	85	90350000	90400000	0.0017
1	1809	5	128	90400000	90450000	0.00256
1	1810	5	125	90450000	90500000	0.0025
1	1811	3	66	90500000	90550000	0.00132
1	1812	4	96	90550000	90600000	0.00192
1	1813	3	63	90600000	90650000	0.00126
1	1814	2	46	90650000	90700000	0.00092
1	1815	1	22	90700000	90750000	0.00044
1	1816	2	64	90750000	90800000	0.00128
1	1817	4	99	90800000	90850000	0.00198
1	1818	2	50	90850000	90900000	0.001
1	1819	4	107	90900000	90950000	0.00214
1	1820	4	95	90950000	91000000	0.0019
1	1821	4	87	91000000	91050000	0.00174
1	1822	3	80	91050000	91100000	0.0016
1	1823	5	106	91100000	91150000	0.00212
1	1824	9	225	91150000	91200000	0.0045
1	1825	2	48	91200000	91250000	0.00096
1	1826	1	24	91250000	91300000	0.00048
1	1827	7	197	91300000	91350000	0.00394
1	1828	3	86	91350000	91400000	0.00172
1	1829	2	56	91400000	91450000	0.00112
1	1830	2	50	91450000	91500000	0.001
1	1831	2	53	91500000	91550000	0.00106
1	1832	4	102	91550000	91600000	0.00204
1	1833	5	130	91600000	91650000	0.0026
1	1834	5	112	91650000	91700000	0.00224
1	1835	1	22	91700000	91750000	0.00044
1	1836	4	88	91750000	91800000	0.00176
1	1837	8	179	91800000	91850000	0.00358
1	1838	11	274	91850000	91900000	0.00548
1	1839	1	22	91900000	91950000	0.00044
1	1840	1	30	91950000	92000000	0.0006
1	1841	7	179	92000000	92050000	0.00358
1	1842	5	124	92050000	92100000	0.00248
1	1843	6	160	92100000	92150000	0.0032
1	1844	7	188	92150000	92200000	0.00376
1	1845	6	143	92200000	92250000	0.00286
1	1846	1	26	92250000	92300000	0.00052
1	1847	7	162	92300000	92350000	0.00324
1	1848	7	160	92350000	92400000	0.0032
1	1849	7	175	92400000	92450000	0.0035
1	1850	2	43	92450000	92500000	0.00086
1	1851	5	129	92500000	92550000	0.00258
1	1852	1	24	92550000	92600000	0.00048
1	1853	1	24	92600000	92650000	0.00048
1	1854	4	89	92650000	92700000	0.00178
1	1855	3	75	92700000	92750000	0.0015
1	1856	1	24	92750000	92800000	0.00048
1	1857	5	112	92800000	92850000	0.00224
1	1858	4	98	92850000	92900000	0.00196
1	1859	4	96	92900000	92950000	0.00192
1	1860	9	223	92950000	93000000	0.00446
1	1861	4	95	93000000	93050000	0.0019
1	1862	4	90	93050000	93100000	0.0018
1	1863	9	256	93100000	93150000	0.00512
1	1864	1	22	93150000	93200000	0.00044
1	1865	0	0	93200000	93250000	0
1	1866	1	24	93250000	93300000	0.00048
1	1867	2	43	93300000	93350000	0.00086
1	1868	3	72	93350000	93400000	0.00144
1	1869	9	236	93400000	93450000	0.00472
1	1870	1	27	93450000	93500000	0.00054
1	1871	1	21	93500000	93550000	0.00042
1	1872	2	60	93550000	93600000	0.0012
1	1873	4	118	93600000	93650000	0.00236
1	1874	2	44	93650000	93700000	0.00088
1	1875	3	71	93700000	93750000	0.00142
1	1876	1	20	93750000	93800000	0.0004
1	1877	2	44	93800000	93850000	0.00088
1	1878	3	69	93850000	93900000	0.00138
1	1879	5	138	93900000	93950000	0.00276
1	1880	2	45	93950000	94000000	0.0009
1	1881	6	131	94000000	94050000	0.00262
1	1882	8	199	94050000	94100000	0.00398
1	1883	5	136	94100000	94150000	0.00272
1	1884	17	399	94150000	94200000	0.00798
1	1885	4	84	94200000	94250000	0.00168
1	1886	9	216	94250000	94300000	0.00432
1	1887	9	203	94300000	94350000	0.00406
1	1888	3	65	94350000	94400000	0.0013
1	1889	6	138	94400000	94450000	0.00276
1	1890	8	188	94450000	94500000	0.00376
1	1891	9	195	94500000	94550000	0.0039
1	1892	11	251	94550000	94600000	0.00502
1	1893	1	21	94600000	94650000	0.00042
1	1894	2	52	94650000	94700000	0.00104
1	1895	11	279	94700000	94750000	0.00558
1	1896	7	174	94750000	94800000	0.00348
1	1897	5	129	94800000	94850000	0.00258
1	1898	3	71	94850000	94900000	0.00142
1	1899	8	222	94900000	94950000	0.00444
1	1900	5	106	94950000	95000000	0.00212
1	1901	9	235	95000000	95050000	0.0047
1	1902	7	167	95050000	95100000	0.00334
1	1903	6	147	95100000	95150000	0.00294
1	1904	6	151	95150000	95200000	0.00302
1	1905	8	186	95200000	95250000	0.00372
1	1906	8	198	95250000	95300000	0.00396
1	1907	5	120	95300000	95350000	0.0024
1	1908	6	168	95350000	95400000	0.00336
1	1909	3	80	95400000	95450000	0.0016
1	1910	2	51	95450000	95500000	0.00102
1	1911	5	128	95500000	95550000	0.00256
1	1912	4	116	95550000	95600000	0.00232
1	1913	2	46	95600000	95650000	0.00092
1	1914	5	129	95650000	95700000	0.00258
1	1915	5	114	95700000	95750000	0.00228
1	1916	4	105	95750000	95800000	0.0021
1	1917	6	154	95800000	95850000	0.00308
1	1918	2	38	95850000	95900000	0.00076
1	1919	2	50	95900000	95950000	0.001
1	1920	7	167	95950000	96000000	0.00334
1	1921	0	0	96000000	96050000	0
1	1922	2	58	96050000	96100000	0.00116
1	1923	5	124	96100000	96150000	0.00248
1	1924	0	0	96150000	96200000	0
1	1925	2	59	96200000	96250000	0.00118
1	1926	1	25	96250000	96300000	0.0005
1	1927	2	47	96300000	96350000	0.00094
1	1928	0	0	96350000	96400000	0
1	1929	1	25	96400000	96450000	0.0005
1	1930	0	0	96450000	96500000	0
1	1931	4	101	96500000	96550000	0.00202
1	1932	1	22	96550000	96600000	0.00044
1	1933	2	41	96600000	96650000	0.00082
1	1934	3	74	96650000	96700000	0.00148
1	1935	5	118	96700000	96750000	0.00236
1	1936	3	82	96750000	96800000	0.00164
1	1937	2	42	96800000	96850000	0.00084
1	1938	4	90	96850000	96900000	0.0018
1	1939	4	92	96900000	96950000	0.00184
1	1940	0	0	96950000	97000000	0
1	1941	5	106	97000000	97050000	0.00212
1	1942	2	44	97050000	97100000	0.00088
1	1943	1	22	97100000	97150000	0.00044
1	1944	5	117	97150000	97200000	0.00234
1	1945	9	200	97200000	97250000	0.004
1	1946	2	45	97250000	97300000	0.0009
1	1947	3	80	97300000	97350000	0.0016
1	1948	4	100	97350000	97400000	0.002
1	1949	3	68	97400000	97450000	0.00136
1	1950	7	137	97450000	97500000	0.00274
1	1951	5	123	97500000	97550000	0.00246
1	1952	1	23	97550000	97600000	0.00046
1	1953	4	100	97600000	97650000	0.002
1	1954	2	50	97650000	97700000	0.001
1	1955	1	24	97700000	97750000	0.00048
1	1956	5	119	97750000	97800000	0.00238
1	1957	3	75	97800000	97850000	0.0015
1	1958	3	76	97850000	97900000	0.00152
1	1959	3	73	97900000	97950000	0.00146
1	1960	4	89	97950000	98000000	0.00178
1	1961	3	70	98000000	98050000	0.0014
1	1962	2	45	98050000	98100000	0.0009
1	1963	2	51	98100000	98150000	0.00102
1	1964	3	56	98150000	98200000	0.00112
1	1965	1	23	98200000	98250000	0.00046
1	1966	1	23	98250000	98300000	0.00046
1	1967	2	51	98300000	98350000	0.00102
1	1968	2	40	98350000	98400000	0.0008
1	1969	2	47	98400000	98450000	0.00094
1	1970	1	22	98450000	98500000	0.00044
1	1971	8	198	98500000	98550000	0.00396
1	1972	1	22	98550000	98600000	0.00044
1	1973	3	69	98600000	98650000	0.00138
1	1974	2	44	98650000	98700000	0.00088
1	1975	2	48	98700000	98750000	0.00096
1	1976	5	132	98750000	98800000	0.00264
1	1977	1	26	98800000	98850000	0.00052
1	1978	1	20	98850000	98900000	0.0004
1	1979	1	16	98900000	98950000	0.00032
1	1980	6	117	98950000	99000000	0.00234
1	1981	4	97	99000000	99050000	0.00194
1	1982	4	92	99050000	99100000	0.00184
1	1983	7	190	99100000	99150000	0.0038
1	1984	0	0	99150000	99200000	0
1	1985	2	52	99200000	99250000	0.00104
1	1986	3	58	99250000	99300000	0.00116
1	1987	1	22	99300000	99350000	0.00044
1	1988	5	141	99350000	99400000	0.00282
1	1989	2	41	99400000	99450000	0.00082
1	1990	6	168	99450000	99500000	0.00336
1	1991	4	99	99500000	99550000	0.00198
1	1992	6	145	99550000	99600000	0.0029
1	1993	3	66	99600000	99650000	0.00132
1	1994	4	90	99650000	99700000	0.0018
1	1995	6	151	99700000	99750000	0.00302
1	1996	2	46	99750000	99800000	0.00092
1	1997	6	125	99800000	99850000	0.0025
1	1998	4	94	99850000	99900000	0.00188
1	1999	2	51	99900000	99950000	0.00102
[truncated: 58,740 more rows]

## Sheet: quadr_cov_100kb.csv
chr	new_wind	count_q	length_q	from	to	coverage_q
1	1	39	886	0	100000	0.00886
1	2	13	331	100000	200000	0.00331
1	3	0	0	200000	300000	0
1	4	11	279	300000	400000	0.00279
1	5	9	210	400000	500000	0.0021
1	6	8	195	500000	600000	0.00195
1	7	11	283	600000	700000	0.00283
1	8	25	638	700000	800000	0.00638
1	9	103	2689	800000	900000	0.02689
1	10	171	4353	900000	1000000	0.04353
1	11	175	4668	1000000	1100000	0.04668
1	12	184	4656	1100000	1200000	0.04656
1	13	191	4985	1200000	1300000	0.04985
1	14	93	2432	1300000	1400000	0.02432
1	15	60	1556	1400000	1500000	0.01556
1	16	73	1849	1500000	1600000	0.01849
1	17	40	1013	1600000	1700000	0.01013
1	18	14	355	1700000	1800000	0.00355
1	19	70	1761	1800000	1900000	0.01761
1	20	73	1907	1900000	2000000	0.01907
1	21	60	1516	2000000	2100000	0.01516
1	22	107	2778	2100000	2200000	0.02778
1	23	101	2515	2200000	2300000	0.02515
1	24	108	2773	2300000	2400000	0.02773
1	25	147	3737	2400000	2500000	0.03737
1	26	89	2275	2500000	2600000	0.02275
1	27	1	18	2600000	2700000	0.00018
1	28	88	2259	2700000	2800000	0.02259
1	29	77	1978	2800000	2900000	0.01978
1	30	72	1850	2900000	3000000	0.0185
1	31	72	1741	3000000	3100000	0.01741
1	32	62	1561	3100000	3200000	0.01561
1	33	67	1719	3200000	3300000	0.01719
1	34	118	3015	3300000	3400000	0.03015
1	35	125	3272	3400000	3500000	0.03272
1	36	105	2778	3500000	3600000	0.02778
1	37	113	2795	3600000	3700000	0.02795
1	38	29	703	3700000	3800000	0.00703
1	39	25	605	3800000	3900000	0.00605
1	40	0	0	3900000	4000000	0
1	41	30	779	4000000	4100000	0.00779
1	42	41	1052	4100000	4200000	0.01052
1	43	21	517	4200000	4300000	0.00517
1	44	58	1515	4300000	4400000	0.01515
1	45	28	668	4400000	4500000	0.00668
1	46	25	644	4500000	4600000	0.00644
1	47	23	562	4600000	4700000	0.00562
1	48	35	935	4700000	4800000	0.00935
1	49	24	586	4800000	4900000	0.00586
1	50	7	158	4900000	5000000	0.00158
1	51	21	498	5000000	5100000	0.00498
1	52	7	170	5100000	5200000	0.0017
1	53	22	557	5200000	5300000	0.00557
1	54	20	451	5300000	5400000	0.00451
1	55	19	441	5400000	5500000	0.00441
1	56	22	530	5500000	5600000	0.0053
1	57	15	366	5600000	5700000	0.00366
1	58	38	928	5700000	5800000	0.00928
1	59	51	1247	5800000	5900000	0.01247
1	60	30	741	5900000	6000000	0.00741
1	61	72	1899	6000000	6100000	0.01899
1	62	83	2084	6100000	6200000	0.02084
1	63	59	1482	6200000	6300000	0.01482
1	64	83	2060	6300000	6400000	0.0206
1	65	50	1242	6400000	6500000	0.01242
1	66	98	2505	6500000	6600000	0.02505
1	67	48	1174	6600000	6700000	0.01174
1	68	10	245	6700000	6800000	0.00245
1	69	17	428	6800000	6900000	0.00428
1	70	17	423	6900000	7000000	0.00423
1	71	34	845	7000000	7100000	0.00845
1	72	21	533	7100000	7200000	0.00533
1	73	30	768	7200000	7300000	0.00768
1	74	11	263	7300000	7400000	0.00263
1	75	24	614	7400000	7500000	0.00614
1	76	48	1207	7500000	7600000	0.01207
1	77	38	923	7600000	7700000	0.00923
1	78	42	1041	7700000	7800000	0.01041
1	79	13	338	7800000	7900000	0.00338
1	80	22	547	7900000	8000000	0.00547
1	81	20	455	8000000	8100000	0.00455
1	82	7	174	8100000	8200000	0.00174
1	83	14	333	8200000	8300000	0.00333
1	84	20	505	8300000	8400000	0.00505
1	85	28	718	8400000	8500000	0.00718
1	86	17	340	8500000	8600000	0.0034
1	87	2	47	8600000	8700000	0.00047
1	88	5	127	8700000	8800000	0.00127
1	89	4	100	8800000	8900000	0.001
1	90	15	345	8900000	9000000	0.00345
1	91	16	385	9000000	9100000	0.00385
1	92	27	687	9100000	9200000	0.00687
1	93	24	606	9200000	9300000	0.00606
1	94	46	1193	9300000	9400000	0.01193
1	95	57	1390	9400000	9500000	0.0139
1	96	26	641	9500000	9600000	0.00641
1	97	45	1143	9600000	9700000	0.01143
1	98	56	1384	9700000	9800000	0.01384
1	99	19	481	9800000	9900000	0.00481
1	100	31	789	9900000	10000000	0.00789
1	101	12	325	10000000	10100000	0.00325
1	102	10	251	10100000	10200000	0.00251
1	103	7	171	10200000	10300000	0.00171
1	104	2	50	10300000	10400000	0.0005
1	105	10	250	10400000	10500000	0.0025
1	106	13	309	10500000	10600000	0.00309
1	107	35	872	10600000	10700000	0.00872
1	108	115	2812	10700000	10800000	0.02812
1	109	89	2274	10800000	10900000	0.02274
1	110	76	1988	10900000	11000000	0.01988
1	111	30	739	11000000	11100000	0.00739
1	112	22	576	11100000	11200000	0.00576
1	113	6	162	11200000	11300000	0.00162
1	114	38	964	11300000	11400000	0.00964
1	115	27	686	11400000	11500000	0.00686
1	116	55	1374	11500000	11600000	0.01374
1	117	40	994	11600000	11700000	0.00994
1	118	77	1860	11700000	11800000	0.0186
1	119	36	920	11800000	11900000	0.0092
1	120	32	795	11900000	12000000	0.00795
1	121	57	1403	12000000	12100000	0.01403
1	122	37	877	12100000	12200000	0.00877
1	123	52	1318	12200000	12300000	0.01318
1	124	9	216	12300000	12400000	0.00216
1	125	7	150	12400000	12500000	0.0015
1	126	15	387	12500000	12600000	0.00387
1	127	45	1124	12600000	12700000	0.01124
1	128	18	444	12700000	12800000	0.00444
1	129	7	165	12800000	12900000	0.00165
1	130	9	221	12900000	13000000	0.00221
1	131	2	39	13000000	13100000	0.00039
1	132	6	146	13100000	13200000	0.00146
1	133	0	0	13200000	13300000	0
1	134	7	158	13300000	13400000	0.00158
1	135	18	395	13400000	13500000	0.00395
1	136	6	139	13500000	13600000	0.00139
1	137	19	415	13600000	13700000	0.00415
1	138	11	248	13700000	13800000	0.00248
1	139	31	770	13800000	13900000	0.0077
1	140	11	238	13900000	14000000	0.00238
1	141	13	324	14000000	14100000	0.00324
1	142	23	536	14100000	14200000	0.00536
1	143	17	407	14200000	14300000	0.00407
1	144	8	188	14300000	14400000	0.00188
1	145	17	426	14400000	14500000	0.00426
1	146	16	394	14500000	14600000	0.00394
1	147	12	290	14600000	14700000	0.0029
1	148	14	339	14700000	14800000	0.00339
1	149	13	293	14800000	14900000	0.00293
1	150	13	316	14900000	15000000	0.00316
1	151	10	254	15000000	15100000	0.00254
1	152	15	358	15100000	15200000	0.00358
1	153	37	933	15200000	15300000	0.00933
1	154	33	791	15300000	15400000	0.00791
1	155	27	694	15400000	15500000	0.00694
1	156	24	598	15500000	15600000	0.00598
1	157	14	332	15600000	15700000	0.00332
1	158	52	1276	15700000	15800000	0.01276
1	159	19	447	15800000	15900000	0.00447
1	160	4	80	15900000	16000000	0.0008
1	161	75	1949	16000000	16100000	0.01949
1	162	15	355	16100000	16200000	0.00355
1	163	14	339	16200000	16300000	0.00339
1	164	93	2268	16300000	16400000	0.02268
1	165	79	1978	16400000	16500000	0.01978
1	166	57	1408	16500000	16600000	0.01408
1	167	4	103	16600000	16700000	0.00103
1	168	20	491	16700000	16800000	0.00491
1	169	35	900	16800000	16900000	0.009
1	170	26	635	16900000	17000000	0.00635
1	171	48	1183	17000000	17100000	0.01183
1	172	11	280	17100000	17200000	0.0028
1	173	46	1179	17200000	17300000	0.01179
1	174	58	1448	17300000	17400000	0.01448
1	175	28	684	17400000	17500000	0.00684
1	176	39	974	17500000	17600000	0.00974
1	177	31	812	17600000	17700000	0.00812
1	178	25	597	17700000	17800000	0.00597
1	179	32	810	17800000	17900000	0.0081
1	180	60	1500	17900000	18000000	0.015
1	181	54	1384	18000000	18100000	0.01384
1	182	33	789	18100000	18200000	0.00789
1	183	25	626	18200000	18300000	0.00626
1	184	19	470	18300000	18400000	0.0047
1	185	47	1121	18400000	18500000	0.01121
1	186	31	780	18500000	18600000	0.0078
1	187	38	933	18600000	18700000	0.00933
1	188	25	658	18700000	18800000	0.00658
1	189	28	670	18800000	18900000	0.0067
1	190	64	1589	18900000	19000000	0.01589
1	191	43	1098	19000000	19100000	0.01098
1	192	54	1385	19100000	19200000	0.01385
1	193	62	1542	19200000	19300000	0.01542
1	194	38	886	19300000	19400000	0.00886
1	195	8	202	19400000	19500000	0.00202
1	196	10	266	19500000	19600000	0.00266
1	197	42	1006	19600000	19700000	0.01006
1	198	15	392	19700000	19800000	0.00392
1	199	21	505	19800000	19900000	0.00505
1	200	30	764	19900000	20000000	0.00764
1	201	15	356	20000000	20100000	0.00356
1	202	22	545	20100000	20200000	0.00545
1	203	26	650	20200000	20300000	0.0065
1	204	12	269	20300000	20400000	0.00269
1	205	21	504	20400000	20500000	0.00504
1	206	20	506	20500000	20600000	0.00506
1	207	40	964	20600000	20700000	0.00964
1	208	35	864	20700000	20800000	0.00864
1	209	27	696	20800000	20900000	0.00696
1	210	24	591	20900000	21000000	0.00591
1	211	29	752	21000000	21100000	0.00752
1	212	17	379	21100000	21200000	0.00379
1	213	3	71	21200000	21300000	0.00071
1	214	18	440	21300000	21400000	0.0044
1	215	3	69	21400000	21500000	0.00069
1	216	19	480	21500000	21600000	0.0048
1	217	49	1237	21600000	21700000	0.01237
1	218	39	932	21700000	21800000	0.00932
1	219	44	1125	21800000	21900000	0.01125
1	220	95	2296	21900000	22000000	0.02296
1	221	14	323	22000000	22100000	0.00323
1	222	67	1684	22100000	22200000	0.01684
1	223	75	1891	22200000	22300000	0.01891
1	224	15	392	22300000	22400000	0.00392
1	225	42	1065	22400000	22500000	0.01065
1	226	58	1466	22500000	22600000	0.01466
1	227	26	646	22600000	22700000	0.00646
1	228	13	308	22700000	22800000	0.00308
1	229	38	981	22800000	22900000	0.00981
1	230	65	1624	22900000	23000000	0.01624
1	231	49	1212	23000000	23100000	0.01212
1	232	49	1226	23100000	23200000	0.01226
1	233	33	783	23200000	23300000	0.00783
1	234	10	260	23300000	23400000	0.0026
1	235	11	272	23400000	23500000	0.00272
1	236	21	488	23500000	23600000	0.00488
1	237	7	179	23600000	23700000	0.00179
1	238	26	656	23700000	23800000	0.00656
1	239	45	1164	23800000	23900000	0.01164
1	240	18	422	23900000	24000000	0.00422
1	241	15	340	24000000	24100000	0.0034
1	242	32	799	24100000	24200000	0.00799
1	243	18	466	24200000	24300000	0.00466
1	244	31	658	24300000	24400000	0.00658
1	245	44	1097	24400000	24500000	0.01097
1	246	25	594	24500000	24600000	0.00594
1	247	27	626	24600000	24700000	0.00626
1	248	8	186	24700000	24800000	0.00186
1	249	21	530	24800000	24900000	0.0053
1	250	16	406	24900000	25000000	0.00406
1	251	24	610	25000000	25100000	0.0061
1	252	40	872	25100000	25200000	0.00872
1	253	49	1253	25200000	25300000	0.01253
1	254	63	1609	25300000	25400000	0.01609
1	255	36	896	25400000	25500000	0.00896
1	256	17	415	25500000	25600000	0.00415
1	257	14	343	25600000	25700000	0.00343
1	258	17	417	25700000	25800000	0.00417
1	259	43	1051	25800000	25900000	0.01051
1	260	20	447	25900000	26000000	0.00447
1	261	17	431	26000000	26100000	0.00431
1	262	42	1058	26100000	26200000	0.01058
1	263	29	708	26200000	26300000	0.00708
1	264	32	791	26300000	26400000	0.00791
1	265	17	429	26400000	26500000	0.00429
1	266	20	503	26500000	26600000	0.00503
1	267	56	1387	26600000	26700000	0.01387
1	268	19	455	26700000	26800000	0.00455
1	269	28	691	26800000	26900000	0.00691
1	270	20	435	26900000	27000000	0.00435
1	271	17	439	27000000	27100000	0.00439
1	272	50	1181	27100000	27200000	0.01181
1	273	20	494	27200000	27300000	0.00494
1	274	39	925	27300000	27400000	0.00925
1	275	24	617	27400000	27500000	0.00617
1	276	12	283	27500000	27600000	0.00283
1	277	50	1236	27600000	27700000	0.01236
1	278	29	742	27700000	27800000	0.00742
1	279	61	1600	27800000	27900000	0.016
1	280	78	1926	27900000	28000000	0.01926
1	281	4	106	28000000	28100000	0.00106
1	282	34	675	28100000	28200000	0.00675
1	283	22	529	28200000	28300000	0.00529
1	284	4	87	28300000	28400000	0.00087
1	285	9	216	28400000	28500000	0.00216
1	286	13	292	28500000	28600000	0.00292
1	287	5	110	28600000	28700000	0.0011
1	288	5	113	28700000	28800000	0.00113
1	289	10	237	28800000	28900000	0.00237
1	290	11	260	28900000	29000000	0.0026
1	291	10	259	29000000	29100000	0.00259
1	292	14	347	29100000	29200000	0.00347
1	293	30	753	29200000	29300000	0.00753
1	294	5	124	29300000	29400000	0.00124
1	295	20	496	29400000	29500000	0.00496
1	296	25	627	29500000	29600000	0.00627
1	297	42	1065	29600000	29700000	0.01065
1	298	23	617	29700000	29800000	0.00617
1	299	40	1015	29800000	29900000	0.01015
1	300	0	0	29900000	30000000	0
1	301	16	392	30000000	30100000	0.00392
1	302	54	1390	30100000	30200000	0.0139
1	303	50	1236	30200000	30300000	0.01236
1	304	35	860	30300000	30400000	0.0086
1	305	26	660	30400000	30500000	0.0066
1	306	48	1125	30500000	30600000	0.01125
1	307	16	381	30600000	30700000	0.00381
1	308	27	679	30700000	30800000	0.00679
1	309	35	905	30800000	30900000	0.00905
1	310	35	873	30900000	31000000	0.00873
1	311	27	664	31000000	31100000	0.00664
1	312	53	1335	31100000	31200000	0.01335
1	313	46	1168	31200000	31300000	0.01168
1	314	56	1405	31300000	31400000	0.01405
1	315	16	478	31400000	31500000	0.00478
1	316	8	183	31500000	31600000	0.00183
1	317	29	709	31600000	31700000	0.00709
1	318	10	256	31700000	31800000	0.00256
1	319	21	496	31800000	31900000	0.00496
1	320	29	784	31900000	32000000	0.00784
1	321	25	628	32000000	32100000	0.00628
1	322	58	1450	32100000	32200000	0.0145
1	323	69	1725	32200000	32300000	0.01725
1	324	10	227	32300000	32400000	0.00227
1	325	19	484	32400000	32500000	0.00484
1	326	11	256	32500000	32600000	0.00256
1	327	24	571	32600000	32700000	0.00571
1	328	30	791	32700000	32800000	0.00791
1	329	37	904	32800000	32900000	0.00904
1	330	4	107	32900000	33000000	0.00107
1	331	7	179	33000000	33100000	0.00179
1	332	11	275	33100000	33200000	0.00275
1	333	34	836	33200000	33300000	0.00836
1	334	52	1288	33300000	33400000	0.01288
1	335	17	358	33400000	33500000	0.00358
1	336	31	733	33500000	33600000	0.00733
1	337	32	758	33600000	33700000	0.00758
1	338	52	1285	33700000	33800000	0.01285
1	339	36	924	33800000	33900000	0.00924
1	340	21	493	33900000	34000000	0.00493
1	341	11	297	34000000	34100000	0.00297
1	342	16	396	34100000	34200000	0.00396
1	343	13	303	34200000	34300000	0.00303
1	344	18	451	34300000	34400000	0.00451
1	345	26	644	34400000	34500000	0.00644
1	346	14	349	34500000	34600000	0.00349
1	347	36	860	34600000	34700000	0.0086
1	348	13	302	34700000	34800000	0.00302
1	349	14	335	34800000	34900000	0.00335
1	350	17	436	34900000	35000000	0.00436
1	351	12	293	35000000	35100000	0.00293
1	352	12	297	35100000	35200000	0.00297
1	353	26	653	35200000	35300000	0.00653
1	354	53	1287	35300000	35400000	0.01287
1	355	20	473	35400000	35500000	0.00473
1	356	4	101	35500000	35600000	0.00101
1	357	8	186	35600000	35700000	0.00186
1	358	5	128	35700000	35800000	0.00128
1	359	3	64	35800000	35900000	0.00064
1	360	10	245	35900000	36000000	0.00245
1	361	27	677	36000000	36100000	0.00677
1	362	15	398	36100000	36200000	0.00398
1	363	9	219	36200000	36300000	0.00219
1	364	8	168	36300000	36400000	0.00168
1	365	7	144	36400000	36500000	0.00144
1	366	43	1166	36500000	36600000	0.01166
1	367	41	1012	36600000	36700000	0.01012
1	368	29	714	36700000	36800000	0.00714
1	369	19	472	36800000	36900000	0.00472
1	370	27	675	36900000	37000000	0.00675
1	371	54	1375	37000000	37100000	0.01375
1	372	52	1209	37100000	37200000	0.01209
1	373	38	961	37200000	37300000	0.00961
1	374	26	600	37300000	37400000	0.006
1	375	33	837	37400000	37500000	0.00837
1	376	34	818	37500000	37600000	0.00818
1	377	18	423	37600000	37700000	0.00423
1	378	31	782	37700000	37800000	0.00782
1	379	23	543	37800000	37900000	0.00543
1	380	38	930	37900000	38000000	0.0093
1	381	17	433	38000000	38100000	0.00433
1	382	43	1079	38100000	38200000	0.01079
1	383	29	736	38200000	38300000	0.00736
1	384	11	237	38300000	38400000	0.00237
1	385	38	915	38400000	38500000	0.00915
1	386	47	1106	38500000	38600000	0.01106
1	387	17	420	38600000	38700000	0.0042
1	388	18	419	38700000	38800000	0.00419
1	389	10	245	38800000	38900000	0.00245
1	390	15	362	38900000	39000000	0.00362
1	391	24	576	39000000	39100000	0.00576
1	392	14	338	39100000	39200000	0.00338
1	393	21	485	39200000	39300000	0.00485
1	394	9	219	39300000	39400000	0.00219
1	395	16	403	39400000	39500000	0.00403
1	396	17	413	39500000	39600000	0.00413
1	397	14	377	39600000	39700000	0.00377
1	398	11	252	39700000	39800000	0.00252
1	399	17	430	39800000	39900000	0.0043
1	400	20	514	39900000	40000000	0.00514
1	401	16	404	40000000	40100000	0.00404
1	402	27	668	40100000	40200000	0.00668
1	403	37	918	40200000	40300000	0.00918
1	404	11	276	40300000	40400000	0.00276
1	405	27	659	40400000	40500000	0.00659
1	406	5	120	40500000	40600000	0.0012
1	407	8	187	40600000	40700000	0.00187
1	408	26	658	40700000	40800000	0.00658
1	409	7	176	40800000	40900000	0.00176
1	410	11	265	40900000	41000000	0.00265
1	411	15	371	41000000	41100000	0.00371
1	412	27	679	41100000	41200000	0.00679
1	413	46	1153	41200000	41300000	0.01153
1	414	34	871	41300000	41400000	0.00871
1	415	22	534	41400000	41500000	0.00534
1	416	10	263	41500000	41600000	0.00263
1	417	6	141	41600000	41700000	0.00141
1	418	21	477	41700000	41800000	0.00477
1	419	77	1900	41800000	41900000	0.019
1	420	62	1562	41900000	42000000	0.01562
1	421	25	620	42000000	42100000	0.0062
1	422	36	884	42100000	42200000	0.00884
1	423	29	675	42200000	42300000	0.00675
1	424	17	420	42300000	42400000	0.0042
1	425	7	142	42400000	42500000	0.00142
1	426	17	406	42500000	42600000	0.00406
1	427	28	755	42600000	42700000	0.00755
1	428	7	188	42700000	42800000	0.00188
1	429	9	189	42800000	42900000	0.00189
1	430	4	93	42900000	43000000	0.00093
1	431	4	95	43000000	43100000	0.00095
1	432	7	185	43100000	43200000	0.00185
1	433	30	669	43200000	43300000	0.00669
1	434	14	335	43300000	43400000	0.00335
1	435	32	810	43400000	43500000	0.0081
1	436	30	778	43500000	43600000	0.00778
1	437	12	277	43600000	43700000	0.00277
1	438	38	963	43700000	43800000	0.00963
1	439	33	824	43800000	43900000	0.00824
1	440	28	716	43900000	44000000	0.00716
1	441	61	1484	44000000	44100000	0.01484
1	442	11	272	44100000	44200000	0.00272
1	443	9	212	44200000	44300000	0.00212
1	444	32	851	44300000	44400000	0.00851
1	445	69	1751	44400000	44500000	0.01751
1	446	24	576	44500000	44600000	0.00576
1	447	16	400	44600000	44700000	0.004
1	448	29	723	44700000	44800000	0.00723
1	449	30	760	44800000	44900000	0.0076
1	450	20	478	44900000	45000000	0.00478
1	451	35	858	45000000	45100000	0.00858
1	452	18	443	45100000	45200000	0.00443
1	453	38	943	45200000	45300000	0.00943
1	454	11	270	45300000	45400000	0.0027
1	455	13	320	45400000	45500000	0.0032
1	456	9	221	45500000	45600000	0.00221
1	457	10	205	45600000	45700000	0.00205
1	458	13	295	45700000	45800000	0.00295
1	459	13	329	45800000	45900000	0.00329
1	460	4	87	45900000	46000000	0.00087
1	461	11	258	46000000	46100000	0.00258
1	462	19	420	46100000	46200000	0.0042
1	463	9	200	46200000	46300000	0.002
1	464	6	154	46300000	46400000	0.00154
1	465	11	246	46400000	46500000	0.00246
1	466	6	160	46500000	46600000	0.0016
1	467	24	604	46600000	46700000	0.00604
1	468	28	600	46700000	46800000	0.006
1	469	33	876	46800000	46900000	0.00876
1	470	67	1715	46900000	47000000	0.01715
1	471	41	1012	47000000	47100000	0.01012
1	472	11	283	47100000	47200000	0.00283
1	473	26	613	47200000	47300000	0.00613
1	474	4	90	47300000	47400000	0.0009
1	475	13	305	47400000	47500000	0.00305
1	476	8	187	47500000	47600000	0.00187
1	477	35	867	47600000	47700000	0.00867
1	478	8	194	47700000	47800000	0.00194
1	479	22	538	47800000	47900000	0.00538
1	480	39	958	47900000	48000000	0.00958
1	481	24	614	48000000	48100000	0.00614
1	482	34	861	48100000	48200000	0.00861
1	483	33	751	48200000	48300000	0.00751
1	484	22	555	48300000	48400000	0.00555
1	485	27	726	48400000	48500000	0.00726
1	486	20	464	48500000	48600000	0.00464
1	487	19	439	48600000	48700000	0.00439
1	488	11	250	48700000	48800000	0.0025
1	489	16	321	48800000	48900000	0.00321
1	490	18	455	48900000	49000000	0.00455
1	491	8	182	49000000	49100000	0.00182
1	492	18	420	49100000	49200000	0.0042
1	493	17	438	49200000	49300000	0.00438
1	494	6	155	49300000	49400000	0.00155
1	495	5	118	49400000	49500000	0.00118
1	496	8	205	49500000	49600000	0.00205
1	497	12	294	49600000	49700000	0.00294
1	498	3	59	49700000	49800000	0.00059
1	499	3	68	49800000	49900000	0.00068
1	500	12	289	49900000	50000000	0.00289
1	501	5	119	50000000	50100000	0.00119
1	502	3	76	50100000	50200000	0.00076
1	503	7	168	50200000	50300000	0.00168
1	504	5	111	50300000	50400000	0.00111
1	505	15	365	50400000	50500000	0.00365
1	506	12	287	50500000	50600000	0.00287
1	507	10	247	50600000	50700000	0.00247
1	508	16	389	50700000	50800000	0.00389
1	509	28	713	50800000	50900000	0.00713
1	510	10	238	50900000	51000000	0.00238
1	511	5	114	51000000	51100000	0.00114
1	512	5	123	51100000	51200000	0.00123
1	513	4	95	51200000	51300000	0.00095
1	514	5	123	51300000	51400000	0.00123
1	515	14	352	51400000	51500000	0.00352
1	516	6	136	51500000	51600000	0.00136
1	517	2	47	51600000	51700000	0.00047
1	518	29	672	51700000	51800000	0.00672
1	519	17	392	51800000	51900000	0.00392
1	520	10	237	51900000	52000000	0.00237
1	521	5	117	52000000	52100000	0.00117
1	522	15	337	52100000	52200000	0.00337
1	523	14	351	52200000	52300000	0.00351
1	524	9	228	52300000	52400000	0.00228
1	525	13	321	52400000	52500000	0.00321
1	526	4	100	52500000	52600000	0.001
1	527	8	200	52600000	52700000	0.002
1	528	3	66	52700000	52800000	0.00066
1	529	14	358	52800000	52900000	0.00358
1	530	3	83	52900000	53000000	0.00083
1	531	7	170	53000000	53100000	0.0017
1	532	18	419	53100000	53200000	0.00419
1	533	2	42	53200000	53300000	0.00042
1	534	16	399	53300000	53400000	0.00399
1	535	5	116	53400000	53500000	0.00116
1	536	41	1064	53500000	53600000	0.01064
1	537	24	636	53600000	53700000	0.00636
1	538	35	858	53700000	53800000	0.00858
1	539	33	834	53800000	53900000	0.00834
1	540	51	1253	53900000	54000000	0.01253
1	541	32	766	54000000	54100000	0.00766
1	542	31	794	54100000	54200000	0.00794
1	543	9	215	54200000	54300000	0.00215
1	544	8	176	54300000	54400000	0.00176
1	545	24	587	54400000	54500000	0.00587
1	546	12	299	54500000	54600000	0.00299
1	547	25	637	54600000	54700000	0.00637
1	548	39	901	54700000	54800000	0.00901
1	549	38	921	54800000	54900000	0.00921
1	550	45	1074	54900000	55000000	0.01074
1	551	52	1239	55000000	55100000	0.01239
1	552	23	552	55100000	55200000	0.00552
1	553	31	732	55200000	55300000	0.00732
1	554	21	519	55300000	55400000	0.00519
1	555	26	658	55400000	55500000	0.00658
1	556	19	470	55500000	55600000	0.0047
1	557	4	111	55600000	55700000	0.00111
1	558	11	265	55700000	55800000	0.00265
1	559	17	396	55800000	55900000	0.00396
1	560	15	362	55900000	56000000	0.00362
1	561	10	225	56000000	56100000	0.00225
1	562	7	160	56100000	56200000	0.0016
1	563	7	174	56200000	56300000	0.00174
1	564	3	75	56300000	56400000	0.00075
1	565	9	209	56400000	56500000	0.00209
1	566	10	261	56500000	56600000	0.00261
1	567	7	164	56600000	56700000	0.00164
1	568	8	187	56700000	56800000	0.00187
1	569	10	251	56800000	56900000	0.00251
1	570	12	309	56900000	57000000	0.00309
1	571	11	272	57000000	57100000	0.00272
1	572	10	258	57100000	57200000	0.00258
1	573	9	227	57200000	57300000	0.00227
1	574	10	243	57300000	57400000	0.00243
1	575	10	248	57400000	57500000	0.00248
1	576	17	408	57500000	57600000	0.00408
1	577	8	173	57600000	57700000	0.00173
1	578	12	297	57700000	57800000	0.00297
1	579	12	330	57800000	57900000	0.0033
1	580	2	48	57900000	58000000	0.00048
1	581	3	66	58000000	58100000	0.00066
1	582	9	198	58100000	58200000	0.00198
1	583	10	252	58200000	58300000	0.00252
1	584	11	246	58300000	58400000	0.00246
1	585	7	173	58400000	58500000	0.00173
1	586	8	200	58500000	58600000	0.002
1	587	7	164	58600000	58700000	0.00164
1	588	13	325	58700000	58800000	0.00325
1	589	13	313	58800000	58900000	0.00313
1	590	13	327	58900000	59000000	0.00327
1	591	15	349	59000000	59100000	0.00349
1	592	3	69	59100000	59200000	0.00069
1	593	20	488	59200000	59300000	0.00488
1	594	12	280	59300000	59400000	0.0028
1	595	8	199	59400000	59500000	0.00199
1	596	4	113	59500000	59600000	0.00113
1	597	13	363	59600000	59700000	0.00363
1	598	12	281	59700000	59800000	0.00281
1	599	13	317	59800000	59900000	0.00317
1	600	5	114	59900000	60000000	0.00114
1	601	15	351	60000000	60100000	0.00351
1	602	7	160	60100000	60200000	0.0016
1	603	6	158	60200000	60300000	0.00158
1	604	10	238	60300000	60400000	0.00238
1	605	7	186	60400000	60500000	0.00186
1	606	8	198	60500000	60600000	0.00198
1	607	6	135	60600000	60700000	0.00135
1	608	9	201	60700000	60800000	0.00201
1	609	6	133	60800000	60900000	0.00133
1	610	7	160	60900000	61000000	0.0016
1	611	12	310	61000000	61100000	0.0031
1	612	7	150	61100000	61200000	0.0015
1	613	8	171	61200000	61300000	0.00171
1	614	14	331	61300000	61400000	0.00331
1	615	9	233	61400000	61500000	0.00233
1	616	19	463	61500000	61600000	0.00463
1	617	4	109	61600000	61700000	0.00109
1	618	6	156	61700000	61800000	0.00156
1	619	4	104	61800000	61900000	0.00104
1	620	5	114	61900000	62000000	0.00114
1	621	2	52	62000000	62100000	0.00052
1	622	6	139	62100000	62200000	0.00139
1	623	11	282	62200000	62300000	0.00282
1	624	5	125	62300000	62400000	0.00125
1	625	7	164	62400000	62500000	0.00164
1	626	8	177	62500000	62600000	0.00177
1	627	9	218	62600000	62700000	0.00218
1	628	12	284	62700000	62800000	0.00284
1	629	19	479	62800000	62900000	0.00479
1	630	9	233	62900000	63000000	0.00233
1	631	4	100	63000000	63100000	0.001
1	632	13	328	63100000	63200000	0.00328
1	633	5	114	63200000	63300000	0.00114
1	634	4	87	63300000	63400000	0.00087
1	635	10	238	63400000	63500000	0.00238
1	636	8	205	63500000	63600000	0.00205
1	637	9	224	63600000	63700000	0.00224
1	638	17	414	63700000	63800000	0.00414
1	639	10	238	63800000	63900000	0.00238
1	640	12	260	63900000	64000000	0.0026
1	641	7	181	64000000	64100000	0.00181
1	642	8	200	64100000	64200000	0.002
1	643	13	332	64200000	64300000	0.00332
1	644	7	155	64300000	64400000	0.00155
1	645	3	81	64400000	64500000	0.00081
1	646	10	234	64500000	64600000	0.00234
1	647	11	235	64600000	64700000	0.00235
1	648	12	265	64700000	64800000	0.00265
1	649	17	389	64800000	64900000	0.00389
1	650	17	428	64900000	65000000	0.00428
1	651	7	167	65000000	65100000	0.00167
1	652	5	130	65100000	65200000	0.0013
1	653	14	330	65200000	65300000	0.0033
1	654	13	332	65300000	65400000	0.00332
1	655	13	316	65400000	65500000	0.00316
1	656	9	205	65500000	65600000	0.00205
1	657	13	317	65600000	65700000	0.00317
1	658	13	295	65700000	65800000	0.00295
1	659	9	237	65800000	65900000	0.00237
1	660	13	295	65900000	66000000	0.00295
1	661	3	71	66000000	66100000	0.00071
1	662	6	145	66100000	66200000	0.00145
1	663	6	146	66200000	66300000	0.00146
1	664	13	296	66300000	66400000	0.00296
1	665	2	53	66400000	66500000	0.00053
1	666	7	151	66500000	66600000	0.00151
1	667	6	128	66600000	66700000	0.00128
1	668	4	101	66700000	66800000	0.00101
1	669	8	196	66800000	66900000	0.00196
1	670	8	210	66900000	67000000	0.0021
1	671	9	211	67000000	67100000	0.00211
1	672	12	296	67100000	67200000	0.00296
1	673	8	181	67200000	67300000	0.00181
1	674	4	88	67300000	67400000	0.00088
1	675	4	103	67400000	67500000	0.00103
1	676	3	77	67500000	67600000	0.00077
1	677	3	70	67600000	67700000	0.0007
1	678	8	183	67700000	67800000	0.00183
1	679	2	53	67800000	67900000	0.00053
1	680	5	121	67900000	68000000	0.00121
1	681	12	295	68000000	68100000	0.00295
1	682	11	277	68100000	68200000	0.00277
1	683	8	181	68200000	68300000	0.00181
1	684	12	295	68300000	68400000	0.00295
1	685	8	191	68400000	68500000	0.00191
1	686	9	205	68500000	68600000	0.00205
1	687	7	179	68600000	68700000	0.00179
1	688	5	110	68700000	68800000	0.0011
1	689	5	120	68800000	68900000	0.0012
1	690	6	131	68900000	69000000	0.00131
1	691	1	29	69000000	69100000	0.00029
1	692	7	169	69100000	69200000	0.00169
1	693	4	99	69200000	69300000	0.00099
1	694	7	170	69300000	69400000	0.0017
1	695	9	227	69400000	69500000	0.00227
1	696	11	253	69500000	69600000	0.00253
1	697	7	157	69600000	69700000	0.00157
1	698	1	24	69700000	69800000	0.00024
1	699	9	221	69800000	69900000	0.00221
1	700	3	65	69900000	70000000	0.00065
1	701	6	148	70000000	70100000	0.00148
1	702	3	79	70100000	70200000	0.00079
1	703	5	127	70200000	70300000	0.00127
1	704	7	180	70300000	70400000	0.0018
1	705	4	98	70400000	70500000	0.00098
1	706	3	64	70500000	70600000	0.00064
1	707	2	45	70600000	70700000	0.00045
1	708	1	22	70700000	70800000	0.00022
1	709	4	91	70800000	70900000	0.00091
1	710	5	129	70900000	71000000	0.00129
1	711	7	174	71000000	71100000	0.00174
1	712	7	170	71100000	71200000	0.0017
1	713	6	147	71200000	71300000	0.00147
1	714	2	38	71300000	71400000	0.00038
1	715	3	73	71400000	71500000	0.00073
1	716	10	236	71500000	71600000	0.00236
1	717	6	158	71600000	71700000	0.00158
1	718	5	115	71700000	71800000	0.00115
1	719	4	88	71800000	71900000	0.00088
1	720	1	22	71900000	72000000	0.00022
1	721	5	120	72000000	72100000	0.0012
1	722	5	118	72100000	72200000	0.00118
1	723	1	28	72200000	72300000	0.00028
1	724	5	116	72300000	72400000	0.00116
1	725	0	0	72400000	72500000	0
1	726	5	97	72500000	72600000	0.00097
1	727	2	40	72600000	72700000	0.0004
1	728	7	182	72700000	72800000	0.00182
1	729	12	294	72800000	72900000	0.00294
1	730	4	103	72900000	73000000	0.00103
1	731	3	71	73000000	73100000	0.00071
1	732	4	103	73100000	73200000	0.00103
1	733	5	127	73200000	73300000	0.00127
1	734	4	106	73300000	73400000	0.00106
1	735	2	45	73400000	73500000	0.00045
1	736	6	139	73500000	73600000	0.00139
1	737	2	58	73600000	73700000	0.00058
1	738	4	106	73700000	73800000	0.00106
1	739	4	88	73800000	73900000	0.00088
1	740	4	97	73900000	74000000	0.00097
1	741	2	42	74000000	74100000	0.00042
1	742	5	115	74100000	74200000	0.00115
1	743	8	192	74200000	74300000	0.00192
1	744	1	26	74300000	74400000	0.00026
1	745	1	23	74400000	74500000	0.00023
1	746	5	127	74500000	74600000	0.00127
1	747	7	157	74600000	74700000	0.00157
1	748	5	127	74700000	74800000	0.00127
1	749	7	168	74800000	74900000	0.00168
1	750	10	250	74900000	75000000	0.0025
1	751	3	61	75000000	75100000	0.00061
1	752	8	200	75100000	75200000	0.002
1	753	7	166	75200000	75300000	0.00166
1	754	6	141	75300000	75400000	0.00141
1	755	4	88	75400000	75500000	0.00088
1	756	4	97	75500000	75600000	0.00097
1	757	11	294	75600000	75700000	0.00294
1	758	4	81	75700000	75800000	0.00081
1	759	5	133	75800000	75900000	0.00133
1	760	8	163	75900000	76000000	0.00163
1	761	10	266	76000000	76100000	0.00266
1	762	9	221	76100000	76200000	0.00221
1	763	4	86	76200000	76300000	0.00086
1	764	7	167	76300000	76400000	0.00167
1	765	0	0	76400000	76500000	0
1	766	14	321	76500000	76600000	0.00321
1	767	9	214	76600000	76700000	0.00214
1	768	7	168	76700000	76800000	0.00168
1	769	1	20	76800000	76900000	0.0002
1	770	5	122	76900000	77000000	0.00122
1	771	7	171	77000000	77100000	0.00171
1	772	2	47	77100000	77200000	0.00047
1	773	6	148	77200000	77300000	0.00148
1	774	6	146	77300000	77400000	0.00146
1	775	7	139	77400000	77500000	0.00139
1	776	2	45	77500000	77600000	0.00045
1	777	4	91	77600000	77700000	0.00091
1	778	12	337	77700000	77800000	0.00337
1	779	6	143	77800000	77900000	0.00143
1	780	6	139	77900000	78000000	0.00139
1	781	2	48	78000000	78100000	0.00048
1	782	9	216	78100000	78200000	0.00216
1	783	6	144	78200000	78300000	0.00144
1	784	12	258	78300000	78400000	0.00258
1	785	4	99	78400000	78500000	0.00099
1	786	10	232	78500000	78600000	0.00232
1	787	8	203	78600000	78700000	0.00203
1	788	9	233	78700000	78800000	0.00233
1	789	8	183	78800000	78900000	0.00183
1	790	5	118	78900000	79000000	0.00118
1	791	6	129	79000000	79100000	0.00129
1	792	9	216	79100000	79200000	0.00216
1	793	4	93	79200000	79300000	0.00093
1	794	4	96	79300000	79400000	0.00096
1	795	6	153	79400000	79500000	0.00153
1	796	7	156	79500000	79600000	0.00156
1	797	1	22	79600000	79700000	0.00022
1	798	3	73	79700000	79800000	0.00073
1	799	5	135	79800000	79900000	0.00135
1	800	5	114	79900000	80000000	0.00114
1	801	5	123	80000000	80100000	0.00123
1	802	4	100	80100000	80200000	0.001
1	803	3	53	80200000	80300000	0.00053
1	804	2	42	80300000	80400000	0.00042
1	805	7	177	80400000	80500000	0.00177
1	806	5	130	80500000	80600000	0.0013
1	807	3	59	80600000	80700000	0.00059
1	808	3	70	80700000	80800000	0.0007
1	809	3	71	80800000	80900000	0.00071
1	810	11	270	80900000	81000000	0.0027
1	811	5	119	81000000	81100000	0.00119
1	812	6	147	81100000	81200000	0.00147
1	813	4	100	81200000	81300000	0.001
1	814	5	120	81300000	81400000	0.0012
1	815	5	124	81400000	81500000	0.00124
1	816	3	74	81500000	81600000	0.00074
1	817	3	71	81600000	81700000	0.00071
1	818	2	53	81700000	81800000	0.00053
1	819	3	70	81800000	81900000	0.0007
1	820	9	208	81900000	82000000	0.00208
1	821	7	164	82000000	82100000	0.00164
1	822	3	71	82100000	82200000	0.00071
1	823	9	210	82200000	82300000	0.0021
1	824	2	45	82300000	82400000	0.00045
1	825	0	0	82400000	82500000	0
1	826	5	123	82500000	82600000	0.00123
1	827	4	96	82600000	82700000	0.00096
1	828	3	71	82700000	82800000	0.00071
1	829	4	106	82800000	82900000	0.00106
1	830	1	26	82900000	83000000	0.00026
1	831	3	76	83000000	83100000	0.00076
1	832	4	100	83100000	83200000	0.001
1	833	3	64	83200000	83300000	0.00064
1	834	2	42	83300000	83400000	0.00042
1	835	6	150	83400000	83500000	0.0015
1	836	3	82	83500000	83600000	0.00082
1	837	7	160	83600000	83700000	0.0016
1	838	4	98	83700000	83800000	0.00098
1	839	5	115	83800000	83900000	0.00115
1	840	5	113	83900000	84000000	0.00113
1	841	5	120	84000000	84100000	0.0012
1	842	8	186	84100000	84200000	0.00186
1	843	4	105	84200000	84300000	0.00105
1	844	7	162	84300000	84400000	0.00162
1	845	7	169	84400000	84500000	0.00169
1	846	7	187	84500000	84600000	0.00187
1	847	6	133	84600000	84700000	0.00133
1	848	5	113	84700000	84800000	0.00113
1	849	6	135	84800000	84900000	0.00135
1	850	8	183	84900000	85000000	0.00183
1	851	11	257	85000000	85100000	0.00257
1	852	7	165	85100000	85200000	0.00165
1	853	10	236	85200000	85300000	0.00236
1	854	15	371	85300000	85400000	0.00371
1	855	9	217	85400000	85500000	0.00217
1	856	9	223	85500000	85600000	0.00223
1	857	4	102	85600000	85700000	0.00102
1	858	9	214	85700000	85800000	0.00214
1	859	8	198	85800000	85900000	0.00198
1	860	9	220	85900000	86000000	0.0022
1	861	13	298	86000000	86100000	0.00298
1	862	3	67	86100000	86200000	0.00067
1	863	6	130	86200000	86300000	0.0013
1	864	7	158	86300000	86400000	0.00158
1	865	5	118	86400000	86500000	0.00118
1	866	6	159	86500000	86600000	0.00159
1	867	20	447	86600000	86700000	0.00447
1	868	6	153	86700000	86800000	0.00153
1	869	9	212	86800000	86900000	0.00212
1	870	3	73	86900000	87000000	0.00073
1	871	4	89	87000000	87100000	0.00089
1	872	8	179	87100000	87200000	0.00179
1	873	8	187	87200000	87300000	0.00187
1	874	10	237	87300000	87400000	0.00237
1	875	3	61	87400000	87500000	0.00061
1	876	6	144	87500000	87600000	0.00144
1	877	16	382	87600000	87700000	0.00382
1	878	11	253	87700000	87800000	0.00253
1	879	22	563	87800000	87900000	0.00563
1	880	9	214	87900000	88000000	0.00214
1	881	11	266	88000000	88100000	0.00266
1	882	5	112	88100000	88200000	0.00112
1	883	5	119	88200000	88300000	0.00119
1	884	5	107	88300000	88400000	0.00107
1	885	9	202	88400000	88500000	0.00202
1	886	7	170	88500000	88600000	0.0017
1	887	7	168	88600000	88700000	0.00168
1	888	7	166	88700000	88800000	0.00166
1	889	2	49	88800000	88900000	0.00049
1	890	7	151	88900000	89000000	0.00151
1	891	3	81	89000000	89100000	0.00081
1	892	8	206	89100000	89200000	0.00206
1	893	12	302	89200000	89300000	0.00302
1	894	4	87	89300000	89400000	0.00087
1	895	9	217	89400000	89500000	0.00217
1	896	8	187	89500000	89600000	0.00187
1	897	4	102	89600000	89700000	0.00102
1	898	5	113	89700000	89800000	0.00113
1	899	15	354	89800000	89900000	0.00354
1	900	6	145	89900000	90000000	0.00145
1	901	7	170	90000000	90100000	0.0017
1	902	14	333	90100000	90200000	0.00333
1	903	12	280	90200000	90300000	0.0028
1	904	8	188	90300000	90400000	0.00188
1	905	10	253	90400000	90500000	0.00253
1	906	7	162	90500000	90600000	0.00162
1	907	5	109	90600000	90700000	0.00109
1	908	3	86	90700000	90800000	0.00086
1	909	6	149	90800000	90900000	0.00149
1	910	8	202	90900000	91000000	0.00202
1	911	7	167	91000000	91100000	0.00167
1	912	14	331	91100000	91200000	0.00331
1	913	3	72	91200000	91300000	0.00072
1	914	10	283	91300000	91400000	0.00283
1	915	4	106	91400000	91500000	0.00106
1	916	6	155	91500000	91600000	0.00155
1	917	10	242	91600000	91700000	0.00242
1	918	5	110	91700000	91800000	0.0011
1	919	19	453	91800000	91900000	0.00453
1	920	2	52	91900000	92000000	0.00052
1	921	12	303	92000000	92100000	0.00303
1	922	13	348	92100000	92200000	0.00348
1	923	7	169	92200000	92300000	0.00169
1	924	14	322	92300000	92400000	0.00322
1	925	9	218	92400000	92500000	0.00218
1	926	6	153	92500000	92600000	0.00153
1	927	5	113	92600000	92700000	0.00113
1	928	4	99	92700000	92800000	0.00099
1	929	9	210	92800000	92900000	0.0021
1	930	13	319	92900000	93000000	0.00319
1	931	8	185	93000000	93100000	0.00185
1	932	10	278	93100000	93200000	0.00278
1	933	1	24	93200000	93300000	0.00024
1	934	5	115	93300000	93400000	0.00115
1	935	10	263	93400000	93500000	0.00263
1	936	3	81	93500000	93600000	0.00081
1	937	6	162	93600000	93700000	0.00162
1	938	4	91	93700000	93800000	0.00091
1	939	5	113	93800000	93900000	0.00113
1	940	7	183	93900000	94000000	0.00183
1	941	14	330	94000000	94100000	0.0033
1	942	22	535	94100000	94200000	0.00535
1	943	13	300	94200000	94300000	0.003
1	944	12	268	94300000	94400000	0.00268
1	945	14	326	94400000	94500000	0.00326
1	946	20	446	94500000	94600000	0.00446
1	947	3	73	94600000	94700000	0.00073
1	948	18	453	94700000	94800000	0.00453
1	949	8	200	94800000	94900000	0.002
1	950	13	328	94900000	95000000	0.00328
1	951	16	402	95000000	95100000	0.00402
1	952	12	298	95100000	95200000	0.00298
1	953	16	384	95200000	95300000	0.00384
1	954	11	288	95300000	95400000	0.00288
1	955	5	131	95400000	95500000	0.00131
1	956	9	244	95500000	95600000	0.00244
1	957	7	175	95600000	95700000	0.00175
1	958	9	219	95700000	95800000	0.00219
1	959	8	192	95800000	95900000	0.00192
1	960	9	217	95900000	96000000	0.00217
1	961	2	58	96000000	96100000	0.00058
1	962	5	124	96100000	96200000	0.00124
1	963	3	84	96200000	96300000	0.00084
1	964	2	47	96300000	96400000	0.00047
1	965	1	25	96400000	96500000	0.00025
1	966	5	123	96500000	96600000	0.00123
1	967	5	115	96600000	96700000	0.00115
1	968	8	200	96700000	96800000	0.002
1	969	6	132	96800000	96900000	0.00132
1	970	4	92	96900000	97000000	0.00092
1	971	7	150	97000000	97100000	0.0015
1	972	6	139	97100000	97200000	0.00139
1	973	11	245	97200000	97300000	0.00245
1	974	7	180	97300000	97400000	0.0018
1	975	10	205	97400000	97500000	0.00205
1	976	6	146	97500000	97600000	0.00146
1	977	6	150	97600000	97700000	0.0015
1	978	6	143	97700000	97800000	0.00143
1	979	6	151	97800000	97900000	0.00151
1	980	7	162	97900000	98000000	0.00162
1	981	5	115	98000000	98100000	0.00115
1	982	5	107	98100000	98200000	0.00107
1	983	2	46	98200000	98300000	0.00046
1	984	4	91	98300000	98400000	0.00091
1	985	3	69	98400000	98500000	0.00069
1	986	9	220	98500000	98600000	0.0022
1	987	5	113	98600000	98700000	0.00113
1	988	7	180	98700000	98800000	0.0018
1	989	2	46	98800000	98900000	0.00046
1	990	7	133	98900000	99000000	0.00133
1	991	8	189	99000000	99100000	0.00189
1	992	7	190	99100000	99200000	0.0019
1	993	5	110	99200000	99300000	0.0011
1	994	6	163	99300000	99400000	0.00163
1	995	8	209	99400000	99500000	0.00209
1	996	10	244	99500000	99600000	0.00244
1	997	7	156	99600000	99700000	0.00156
1	998	8	197	99700000	99800000	0.00197
1	999	10	219	99800000	99900000	0.00219
1	1000	6	143	99900000	100000000	0.00143
1	1001	4	97	100000000	100100000	0.00097
1	1002	4	107	100100000	100200000	0.00107
1	1003	8	175	100200000	100300000	0.00175
1	1004	14	315	100300000	100400000	0.00315
1	1005	9	205	100400000	100500000	0.00205
1	1006	7	176	100500000	100600000	0.00176
1	1007	1	20	100600000	100700000	0.0002
1	1008	7	178	100700000	100800000	0.00178
1	1009	7	166	100800000	100900000	0.00166
1	1010	6	145	100900000	101000000	0.00145
1	1011	10	257	101000000	101100000	0.00257
1	1012	8	189	101100000	101200000	0.00189
1	1013	5	130	101200000	101300000	0.0013
1	1014	2	50	101300000	101400000	0.0005
1	1015	3	66	101400000	101500000	0.00066
1	1016	8	170	101500000	101600000	0.0017
1	1017	6	147	101600000	101700000	0.00147
1	1018	13	338	101700000	101800000	0.00338
1	1019	3	82	101800000	101900000	0.00082
1	1020	6	148	101900000	102000000	0.00148
1	1021	3	62	102000000	102100000	0.00062
1	1022	15	363	102100000	102200000	0.00363
1	1023	1	22	102200000	102300000	0.00022
1	1024	1	23	102300000	102400000	0.00023
1	1025	4	116	102400000	102500000	0.00116
1	1026	6	148	102500000	102600000	0.00148
1	1027	5	121	102600000	102700000	0.00121
1	1028	8	182	102700000	102800000	0.00182
1	1029	6	150	102800000	102900000	0.0015
1	1030	7	155	102900000	103000000	0.00155
1	1031	5	119	103000000	103100000	0.00119
1	1032	3	80	103100000	103200000	0.0008
1	1033	2	43	103200000	103300000	0.00043
1	1034	3	65	103300000	103400000	0.00065
1	1035	4	91	103400000	103500000	0.00091
1	1036	6	155	103500000	103600000	0.00155
1	1037	3	69	103600000	103700000	0.00069
1	1038	8	184	103700000	103800000	0.00184
1	1039	0	0	103800000	103900000	0
1	1040	2	44	103900000	104000000	0.00044
1	1041	3	74	104000000	104100000	0.00074
1	1042	2	43	104100000	104200000	0.00043
1	1043	1	22	104200000	104300000	0.00022
1	1044	2	53	104300000	104400000	0.00053
1	1045	4	89	104400000	104500000	0.00089
1	1046	1	22	104500000	104600000	0.00022
1	1047	2	54	104600000	104700000	0.00054
1	1048	4	91	104700000	104800000	0.00091
1	1049	4	92	104800000	104900000	0.00092
1	1050	5	110	104900000	105000000	0.0011
1	1051	5	116	105000000	105100000	0.00116
1	1052	3	83	105100000	105200000	0.00083
1	1053	1	22	105200000	105300000	0.00022
1	1054	17	482	105300000	105400000	0.00482
1	1055	7	184	105400000	105500000	0.00184
1	1056	5	119	105500000	105600000	0.00119
1	1057	6	133	105600000	105700000	0.00133
1	1058	3	69	105700000	105800000	0.00069
1	1059	4	106	105800000	105900000	0.00106
1	1060	2	46	105900000	106000000	0.00046
1	1061	2	44	106000000	106100000	0.00044
1	1062	4	94	106100000	106200000	0.00094
1	1063	6	138	106200000	106300000	0.00138
1	1064	4	91	106300000	106400000	0.00091
1	1065	7	167	106400000	106500000	0.00167
1	1066	3	64	106500000	106600000	0.00064
1	1067	4	107	106600000	106700000	0.00107
1	1068	4	96	106700000	106800000	0.00096
1	1069	5	116	106800000	106900000	0.00116
1	1070	5	103	106900000	107000000	0.00103
1	1071	6	156	107000000	107100000	0.00156
1	1072	6	154	107100000	107200000	0.00154
1	1073	3	64	107200000	107300000	0.00064
1	1074	4	100	107300000	107400000	0.001
1	1075	5	120	107400000	107500000	0.0012
1	1076	7	167	107500000	107600000	0.00167
1	1077	10	254	107600000	107700000	0.00254
1	1078	6	140	107700000	107800000	0.0014
1	1079	5	142	107800000	107900000	0.00142
1	1080	3	81	107900000	108000000	0.00081
1	1081	6	164	108000000	108100000	0.00164
1	1082	8	176	108100000	108200000	0.00176
1	1083	3	84	108200000	108300000	0.00084
1	1084	6	138	108300000	108400000	0.00138
1	1085	5	126	108400000	108500000	0.00126
1	1086	7	160	108500000	108600000	0.0016
1	1087	8	201	108600000	108700000	0.00201
1	1088	13	332	108700000	108800000	0.00332
1	1089	14	360	108800000	108900000	0.0036
1	1090	13	332	108900000	109000000	0.00332
1	1091	24	538	109000000	109100000	0.00538
1	1092	13	308	109100000	109200000	0.00308
1	1093	14	334	109200000	109300000	0.00334
1	1094	7	173	109300000	109400000	0.00173
1	1095	6	140	109400000	109500000	0.0014
1	1096	14	358	109500000	109600000	0.00358
1	1097	6	145	109600000	109700000	0.00145
1	1098	23	586	109700000	109800000	0.00586
1	1099	35	853	109800000	109900000	0.00853
1	1100	9	231	109900000	110000000	0.00231
1	1101	31	772	110000000	110100000	0.00772
1	1102	24	638	110100000	110200000	0.00638
1	1103	39	971	110200000	110300000	0.00971
1	1104	50	1277	110300000	110400000	0.01277
1	1105	25	599	110400000	110500000	0.00599
1	1106	12	296	110500000	110600000	0.00296
1	1107	44	1053	110600000	110700000	0.01053
1	1108	48	1169	110700000	110800000	0.01169
1	1109	11	258	110800000	110900000	0.00258
1	1110	11	263	110900000	111000000	0.00263
1	1111	21	527	111000000	111100000	0.00527
1	1112	31	761	111100000	111200000	0.00761
1	1113	10	241	111200000	111300000	0.00241
1	1114	6	130	111300000	111400000	0.0013
1	1115	5	107	111400000	111500000	0.00107
1	1116	4	106	111500000	111600000	0.00106
1	1117	8	217	111600000	111700000	0.00217
1	1118	13	313	111700000	111800000	0.00313
1	1119	13	349	111800000	111900000	0.00349
1	1120	17	422	111900000	112000000	0.00422
1	1121	15	336	112000000	112100000	0.00336
1	1122	11	235	112100000	112200000	0.00235
1	1123	15	381	112200000	112300000	0.00381
1	1124	22	568	112300000	112400000	0.00568
1	1125	22	537	112400000	112500000	0.00537
1	1126	19	445	112500000	112600000	0.00445
1	1127	19	454	112600000	112700000	0.00454
1	1128	13	293	112700000	112800000	0.00293
1	1129	25	587	112800000	112900000	0.00587
1	1130	11	266	112900000	113000000	0.00266
1	1131	23	560	113000000	113100000	0.0056
1	1132	12	239	113100000	113200000	0.00239
1	1133	52	1324	113200000	113300000	0.01324
1	1134	20	445	113300000	113400000	0.00445
1	1135	16	373	113400000	113500000	0.00373
1	1136	7	172	113500000	113600000	0.00172
1	1137	24	525	113600000	113700000	0.00525
1	1138	13	322	113700000	113800000	0.00322
1	1139	15	377	113800000	113900000	0.00377
1	1140	9	211	113900000	114000000	0.00211
1	1141	14	378	114000000	114100000	0.00378
1	1142	9	234	114100000	114200000	0.00234
1	1143	12	317	114200000	114300000	0.00317
1	1144	6	163	114300000	114400000	0.00163
1	1145	6	151	114400000	114500000	0.00151
1	1146	9	191	114500000	114600000	0.00191
1	1147	31	792	114600000	114700000	0.00792
1	1148	18	477	114700000	114800000	0.00477
1	1149	13	326	114800000	114900000	0.00326
1	1150	1	26	114900000	115000000	0.00026
1	1151	3	68	115000000	115100000	0.00068
1	1152	3	74	115100000	115200000	0.00074
1	1153	10	237	115200000	115300000	0.00237
1	1154	12	279	115300000	115400000	0.00279
1	1155	13	309	115400000	115500000	0.00309
1	1156	6	154	115500000	115600000	0.00154
1	1157	18	444	115600000	115700000	0.00444
1	1158	17	397	115700000	115800000	0.00397
1	1159	7	175	115800000	115900000	0.00175
1	1160	6	145	115900000	116000000	0.00145
1	1161	20	508	116000000	116100000	0.00508
1	1162	9	221	116100000	116200000	0.00221
1	1163	9	202	116200000	116300000	0.00202
1	1164	11	280	116300000	116400000	0.0028
1	1165	2	50	116400000	116500000	0.0005
1	1166	8	219	116500000	116600000	0.00219
1	1167	7	170	116600000	116700000	0.0017
1	1168	20	501	116700000	116800000	0.00501
1	1169	12	316	116800000	116900000	0.00316
1	1170	15	351	116900000	117000000	0.00351
1	1171	19	457	117000000	117100000	0.00457
1	1172	20	486	117100000	117200000	0.00486
1	1173	14	351	117200000	117300000	0.00351
1	1174	6	158	117300000	117400000	0.00158
1	1175	11	267	117400000	117500000	0.00267
1	1176	9	206	117500000	117600000	0.00206
1	1177	6	143	117600000	117700000	0.00143
1	1178	11	286	117700000	117800000	0.00286
1	1179	9	241	117800000	117900000	0.00241
1	1180	27	600	117900000	118000000	0.006
1	1181	4	102	118000000	118100000	0.00102
1	1182	14	341	118100000	118200000	0.00341
1	1183	10	251	118200000	118300000	0.00251
1	1184	6	143	118300000	118400000	0.00143
1	1185	4	104	118400000	118500000	0.00104
1	1186	2	46	118500000	118600000	0.00046
1	1187	4	95	118600000	118700000	0.00095
1	1188	4	87	118700000	118800000	0.00087
1	1189	8	176	118800000	118900000	0.00176
1	1190	6	143	118900000	119000000	0.00143
1	1191	8	185	119000000	119100000	0.00185
1	1192	9	220	119100000	119200000	0.0022
1	1193	12	280	119200000	119300000	0.0028
1	1194	11	256	119300000	119400000	0.00256
1	1195	6	127	119400000	119500000	0.00127
1	1196	16	381	119500000	119600000	0.00381
1	1197	7	164	119600000	119700000	0.00164
1	1198	12	281	119700000	119800000	0.00281
1	1199	16	426	119800000	119900000	0.00426
1	1200	4	87	119900000	120000000	0.00087
1	1201	7	163	120000000	120100000	0.00163
1	1202	15	407	120100000	120200000	0.00407
1	1203	16	395	120200000	120300000	0.00395
1	1204	8	189	120300000	120400000	0.00189
1	1205	5	122	120400000	120500000	0.00122
1	1206	4	90	120500000	120600000	0.0009
1	1207	8	178	120600000	120700000	0.00178
1	1208	6	136	120700000	120800000	0.00136
1	1209	9	202	120800000	120900000	0.00202
1	1210	7	158	120900000	121000000	0.00158
1	1211	0	0	121000000	121100000	0
1	1212	13	318	121100000	121200000	0.00318
1	1213	10	228	121200000	121300000	0.00228
1	1214	5	116	121300000	121400000	0.00116
1	1215	1	22	121400000	121500000	0.00022
1	1216	0	0	121500000	121600000	0
1	1217	0	0	121600000	121700000	0
1	1218	0	0	121700000	121800000	0
1	1219	0	0	121800000	121900000	0
1	1220	0	0	121900000	122000000	0
1	1221	0	0	122000000	122100000	0
1	1222	0	0	122100000	122200000	0
1	1223	0	0	122200000	122300000	0
1	1224	0	0	122300000	122400000	0
1	1225	0	0	122400000	122500000	0
1	1226	0	0	122500000	122600000	0
1	1227	0	0	122600000	122700000	0
1	1228	0	0	122700000	122800000	0
1	1229	0	0	122800000	122900000	0
1	1230	0	0	122900000	123000000	0
1	1231	0	0	123000000	123100000	0
1	1232	0	0	123100000	123200000	0
1	1233	0	0	123200000	123300000	0
1	1234	0	0	123300000	123400000	0
1	1235	0	0	123400000	123500000	0
1	1236	0	0	123500000	123600000	0
1	1237	0	0	123600000	123700000	0
1	1238	0	0	123700000	123800000	0
1	1239	0	0	123800000	123900000	0
1	1240	0	0	123900000	124000000	0
1	1241	0	0	124000000	124100000	0
1	1242	0	0	124100000	124200000	0
1	1243	0	0	124200000	124300000	0
1	1244	0	0	124300000	124400000	0
1	1245	0	0	124400000	124500000	0
1	1246	0	0	124500000	124600000	0
1	1247	0	0	124600000	124700000	0
1	1248	0	0	124700000	124800000	0
1	1249	0	0	124800000	124900000	0
1	1250	0	0	124900000	125000000	0
1	1251	0	0	125000000	125100000	0
1	1252	0	0	125100000	125200000	0
1	1253	0	0	125200000	125300000	0
1	1254	0	0	125300000	125400000	0
1	1255	0	0	125400000	125500000	0
1	1256	0	0	125500000	125600000	0
1	1257	0	0	125600000	125700000	0
1	1258	0	0	125700000	125800000	0
1	1259	0	0	125800000	125900000	0
1	1260	0	0	125900000	126000000	0
1	1261	0	0	126000000	126100000	0
1	1262	0	0	126100000	126200000	0
1	1263	0	0	126200000	126300000	0
1	1264	0	0	126300000	126400000	0
1	1265	0	0	126400000	126500000	0
1	1266	0	0	126500000	126600000	0
1	1267	0	0	126600000	126700000	0
1	1268	0	0	126700000	126800000	0
1	1269	0	0	126800000	126900000	0
1	1270	0	0	126900000	127000000	0
1	1271	0	0	127000000	127100000	0
1	1272	0	0	127100000	127200000	0
1	1273	0	0	127200000	127300000	0
1	1274	0	0	127300000	127400000	0
1	1275	0	0	127400000	127500000	0
1	1276	0	0	127500000	127600000	0
1	1277	0	0	127600000	127700000	0
1	1278	0	0	127700000	127800000	0
1	1279	0	0	127800000	127900000	0
1	1280	0	0	127900000	128000000	0
1	1281	0	0	128000000	128100000	0
1	1282	0	0	128100000	128200000	0
1	1283	0	0	128200000	128300000	0
1	1284	0	0	128300000	128400000	0
1	1285	0	0	128400000	128500000	0
1	1286	0	0	128500000	128600000	0
1	1287	0	0	128600000	128700000	0
1	1288	0	0	128700000	128800000	0
1	1289	0	0	128800000	128900000	0
1	1290	0	0	128900000	129000000	0
1	1291	0	0	129000000	129100000	0
1	1292	0	0	129100000	129200000	0
1	1293	0	0	129200000	129300000	0
1	1294	0	0	129300000	129400000	0
1	1295	0	0	129400000	129500000	0
1	1296	0	0	129500000	129600000	0
1	1297	0	0	129600000	129700000	0
1	1298	0	0	129700000	129800000	0
1	1299	0	0	129800000	129900000	0
1	1300	0	0	129900000	130000000	0
1	1301	0	0	130000000	130100000	0
1	1302	0	0	130100000	130200000	0
1	1303	0	0	130200000	130300000	0
1	1304	0	0	130300000	130400000	0
1	1305	0	0	130400000	130500000	0
1	1306	0	0	130500000	130600000	0
1	1307	0	0	130600000	130700000	0
1	1308	0	0	130700000	130800000	0
1	1309	0	0	130800000	130900000	0
1	1310	0	0	130900000	131000000	0
1	1311	0	0	131000000	131100000	0
1	1312	0	0	131100000	131200000	0
1	1313	0	0	131200000	131300000	0
1	1314	0	0	131300000	131400000	0
1	1315	0	0	131400000	131500000	0
1	1316	0	0	131500000	131600000	0
1	1317	0	0	131600000	131700000	0
1	1318	0	0	131700000	131800000	0
1	1319	0	0	131800000	131900000	0
1	1320	0	0	131900000	132000000	0
1	1321	0	0	132000000	132100000	0
1	1322	0	0	132100000	132200000	0
1	1323	0	0	132200000	132300000	0
1	1324	0	0	132300000	132400000	0
1	1325	0	0	132400000	132500000	0
1	1326	0	0	132500000	132600000	0
1	1327	0	0	132600000	132700000	0
1	1328	0	0	132700000	132800000	0
1	1329	0	0	132800000	132900000	0
1	1330	0	0	132900000	133000000	0
1	1331	0	0	133000000	133100000	0
1	1332	0	0	133100000	133200000	0
1	1333	0	0	133200000	133300000	0
1	1334	0	0	133300000	133400000	0
1	1335	0	0	133400000	133500000	0
1	1336	0	0	133500000	133600000	0
1	1337	0	0	133600000	133700000	0
1	1338	0	0	133700000	133800000	0
1	1339	0	0	133800000	133900000	0
1	1340	0	0	133900000	134000000	0
1	1341	0	0	134000000	134100000	0
1	1342	0	0	134100000	134200000	0
1	1343	0	0	134200000	134300000	0
1	1344	0	0	134300000	134400000	0
1	1345	0	0	134400000	134500000	0
1	1346	0	0	134500000	134600000	0
1	1347	0	0	134600000	134700000	0
1	1348	0	0	134700000	134800000	0
1	1349	0	0	134800000	134900000	0
1	1350	0	0	134900000	135000000	0
1	1351	0	0	135000000	135100000	0
1	1352	0	0	135100000	135200000	0
1	1353	0	0	135200000	135300000	0
1	1354	0	0	135300000	135400000	0
1	1355	0	0	135400000	135500000	0
1	1356	0	0	135500000	135600000	0
1	1357	0	0	135600000	135700000	0
1	1358	0	0	135700000	135800000	0
1	1359	0	0	135800000	135900000	0
1	1360	0	0	135900000	136000000	0
1	1361	0	0	136000000	136100000	0
1	1362	0	0	136100000	136200000	0
1	1363	0	0	136200000	136300000	0
1	1364	0	0	136300000	136400000	0
1	1365	0	0	136400000	136500000	0
1	1366	0	0	136500000	136600000	0
1	1367	0	0	136600000	136700000	0
1	1368	0	0	136700000	136800000	0
1	1369	0	0	136800000	136900000	0
1	1370	0	0	136900000	137000000	0
1	1371	0	0	137000000	137100000	0
1	1372	0	0	137100000	137200000	0
1	1373	0	0	137200000	137300000	0
1	1374	0	0	137300000	137400000	0
1	1375	0	0	137400000	137500000	0
1	1376	0	0	137500000	137600000	0
1	1377	0	0	137600000	137700000	0
1	1378	0	0	137700000	137800000	0
1	1379	0	0	137800000	137900000	0
1	1380	0	0	137900000	138000000	0
1	1381	0	0	138000000	138100000	0
1	1382	0	0	138100000	138200000	0
1	1383	0	0	138200000	138300000	0
1	1384	0	0	138300000	138400000	0
1	1385	0	0	138400000	138500000	0
1	1386	0	0	138500000	138600000	0
1	1387	0	0	138600000	138700000	0
1	1388	0	0	138700000	138800000	0
1	1389	0	0	138800000	138900000	0
1	1390	0	0	138900000	139000000	0
1	1391	0	0	139000000	139100000	0
1	1392	0	0	139100000	139200000	0
1	1393	0	0	139200000	139300000	0
1	1394	0	0	139300000	139400000	0
1	1395	0	0	139400000	139500000	0
1	1396	0	0	139500000	139600000	0
1	1397	0	0	139600000	139700000	0
1	1398	0	0	139700000	139800000	0
1	1399	0	0	139800000	139900000	0
1	1400	0	0	139900000	140000000	0
1	1401	0	0	140000000	140100000	0
1	1402	0	0	140100000	140200000	0
1	1403	0	0	140200000	140300000	0
1	1404	0	0	140300000	140400000	0
1	1405	0	0	140400000	140500000	0
1	1406	0	0	140500000	140600000	0
1	1407	0	0	140600000	140700000	0
1	1408	0	0	140700000	140800000	0
1	1409	0	0	140800000	140900000	0
1	1410	0	0	140900000	141000000	0
1	1411	0	0	141000000	141100000	0
1	1412	0	0	141100000	141200000	0
1	1413	0	0	141200000	141300000	0
1	1414	0	0	141300000	141400000	0
1	1415	0	0	141400000	141500000	0
1	1416	0	0	141500000	141600000	0
1	1417	0	0	141600000	141700000	0
1	1418	0	0	141700000	141800000	0
1	1419	0	0	141800000	141900000	0
1	1420	0	0	141900000	142000000	0
1	1421	0	0	142000000	142100000	0
1	1422	0	0	142100000	142200000	0
1	1423	0	0	142200000	142300000	0
1	1424	0	0	142300000	142400000	0
1	1425	0	0	142400000	142500000	0
1	1426	3	63	142500000	142600000	0.00063
1	1427	12	321	142600000	142700000	0.00321
1	1428	2	42	142700000	142800000	0.00042
1	1429	4	99	142800000	142900000	0.00099
1	1430	6	139	142900000	143000000	0.00139
1	1431	0	0	143000000	143100000	0
1	1432	10	258	143100000	143200000	0.00258
1	1433	10	242	143200000	143300000	0.00242
1	1434	0	0	143300000	143400000	0
1	1435	12	292	143400000	143500000	0.00292
1	1436	7	156	143500000	143600000	0.00156
1	1437	13	329	143600000	143700000	0.00329
1	1438	9	219	143700000	143800000	0.00219
1	1439	2	42	143800000	143900000	0.00042
1	1440	15	340	143900000	144000000	0.0034
1	1441	8	184	144000000	144100000	0.00184
1	1442	1	22	144100000	144200000	0.00022
1	1443	1	25	144200000	144300000	0.00025
1	1444	11	273	144300000	144400000	0.00273
1	1445	5	125	144400000	144500000	0.00125
1	1446	15	342	144500000	144600000	0.00342
1	1447	7	162	144600000	144700000	0.00162
1	1448	3	72	144700000	144800000	0.00072
1	1449	6	139	144800000	144900000	0.00139
1	1450	8	209	144900000	145000000	0.00209
1	1451	13	314	145000000	145100000	0.00314
1	1452	6	134	145100000	145200000	0.00134
1	1453	6	141	145200000	145300000	0.00141
1	1454	3	77	145300000	145400000	0.00077
1	1455	13	297	145400000	145500000	0.00297
1	1456	37	904	145500000	145600000	0.00904
1	1457	12	263	145600000	145700000	0.00263
1	1458	12	274	145700000	145800000	0.00274
1	1459	6	141	145800000	145900000	0.00141
1	1460	27	657	145900000	146000000	0.00657
1	1461	21	516	146000000	146100000	0.00516
1	1462	3	72	146100000	146200000	0.00072
1	1463	1	22	146200000	146300000	0.00022
1	1464	16	407	146300000	146400000	0.00407
1	1465	5	122	146400000	146500000	0.00122
1	1466	13	275	146500000	146600000	0.00275
1	1467	4	91	146600000	146700000	0.00091
1	1468	12	281	146700000	146800000	0.00281
1	1469	9	212	146800000	146900000	0.00212
1	1470	3	67	146900000	147000000	0.00067
1	1471	14	358	147000000	147100000	0.00358
1	1472	12	295	147100000	147200000	0.00295
1	1473	15	408	147200000	147300000	0.00408
1	1474	7	179	147300000	147400000	0.00179
1	1475	25	581	147400000	147500000	0.00581
1	1476	19	447	147500000	147600000	0.00447
1	1477	19	496	147600000	147700000	0.00496
1	1478	16	386	147700000	147800000	0.00386
1	1479	20	485	147800000	147900000	0.00485
1	1480	9	224	147900000	148000000	0.00224
1	1481	3	64	148000000	148100000	0.00064
1	1482	4	100	148100000	148200000	0.001
1	1483	5	123	148200000	148300000	0.00123
1	1484	6	148	148300000	148400000	0.00148
1	1485	0	0	148400000	148500000	0
1	1486	12	275	148500000	148600000	0.00275
1	1487	7	186	148600000	148700000	0.00186
1	1488	7	177	148700000	148800000	0.00177
1	1489	8	195	148800000	148900000	0.00195
1	1490	18	434	148900000	149000000	0.00434
1	1491	8	196	149000000	149100000	0.00196
1	1492	34	772	149100000	149200000	0.00772
1	1493	21	503	149200000	149300000	0.00503
1	1494	13	282	149300000	149400000	0.00282
1	1495	4	83	149400000	149500000	0.00083
1	1496	10	256	149500000	149600000	0.00256
1	1497	11	264	149600000	149700000	0.00264
1	1498	14	302	149700000	149800000	0.00302
1	1499	34	779	149800000	149900000	0.00779
1	1500	18	427	149900000	150000000	0.00427
1	1501	9	210	150000000	150100000	0.0021
1	1502	14	355	150100000	150200000	0.00355
1	1503	17	398	150200000	150300000	0.00398
1	1504	8	179	150300000	150400000	0.00179
1	1505	13	305	150400000	150500000	0.00305
1	1506	41	1079	150500000	150600000	0.01079
1	1507	11	256	150600000	150700000	0.00256
1	1508	17	407	150700000	150800000	0.00407
1	1509	7	169	150800000	150900000	0.00169
1	1510	26	606	150900000	151000000	0.00606
1	1511	10	252	151000000	151100000	0.00252
1	1512	22	519	151100000	151200000	0.00519
1	1513	24	602	151200000	151300000	0.00602
1	1514	19	443	151300000	151400000	0.00443
1	1515	22	514	151400000	151500000	0.00514
1	1516	29	637	151500000	151600000	0.00637
1	1517	41	1029	151600000	151700000	0.01029
1	1518	25	620	151700000	151800000	0.0062
1	1519	20	497	151800000	151900000	0.00497
1	1520	10	227	151900000	152000000	0.00227
1	1521	13	323	152000000	152100000	0.00323
1	1522	13	320	152100000	152200000	0.0032
1	1523	9	210	152200000	152300000	0.0021
1	1524	6	128	152300000	152400000	0.00128
1	1525	21	523	152400000	152500000	0.00523
1	1526	20	499	152500000	152600000	0.00499
1	1527	9	218	152600000	152700000	0.00218
1	1528	20	501	152700000	152800000	0.00501
1	1529	12	278	152800000	152900000	0.00278
1	1530	14	339	152900000	153000000	0.00339
1	1531	13	314	153000000	153100000	0.00314
1	1532	8	187	153100000	153200000	0.00187
1	1533	16	418	153200000	153300000	0.00418
1	1534	27	654	153300000	153400000	0.00654
1	1535	33	775	153400000	153500000	0.00775
1	1536	49	1219	153500000	153600000	0.01219
1	1537	30	746	153600000	153700000	0.00746
1	1538	41	977	153700000	153800000	0.00977
1	1539	9	229	153800000	153900000	0.00229
1	1540	38	968	153900000	154000000	0.00968
1	1541	6	139	154000000	154100000	0.00139
1	1542	10	249	154100000	154200000	0.00249
1	1543	8	190	154200000	154300000	0.0019
1	1544	34	835	154300000	154400000	0.00835
1	1545	16	388	154400000	154500000	0.00388
1	1546	27	690	154500000	154600000	0.0069
1	1547	8	187	154600000	154700000	0.00187
1	1548	37	903	154700000	154800000	0.00903
1	1549	26	629	154800000	154900000	0.00629
1	1550	94	2420	154900000	155000000	0.0242
1	1551	66	1655	155000000	155100000	0.01655
1	1552	64	1587	155100000	155200000	0.01587
1	1553	59	1380	155200000	155300000	0.0138
1	1554	9	221	155300000	155400000	0.00221
1	1555	7	154	155400000	155500000	0.00154
1	1556	7	155	155500000	155600000	0.00155
1	1557	11	235	155600000	155700000	0.00235
1	1558	6	150	155700000	155800000	0.0015
1	1559	15	377	155800000	155900000	0.00377
1	1560	37	887	155900000	156000000	0.00887
1	1561	59	1499	156000000	156100000	0.01499
1	1562	42	1043	156100000	156200000	0.01043
1	1563	37	941	156200000	156300000	0.00941
1	1564	36	905	156300000	156400000	0.00905
1	1565	59	1484	156400000	156500000	0.01484
1	1566	46	1036	156500000	156600000	0.01036
1	1567	73	1774	156600000	156700000	0.01774
1	1568	32	810	156700000	156800000	0.0081
1	1569	90	2263	156800000	156900000	0.02263
1	1570	12	282	156900000	157000000	0.00282
1	1571	32	761	157000000	157100000	0.00761
1	1572	25	627	157100000	157200000	0.00627
1	1573	12	291	157200000	157300000	0.00291
1	1574	8	191	157300000	157400000	0.00191
1	1575	7	165	157400000	157500000	0.00165
1	1576	5	111	157500000	157600000	0.00111
1	1577	4	107	157600000	157700000	0.00107
1	1578	6	132	157700000	157800000	0.00132
1	1579	3	70	157800000	157900000	0.0007
1	1580	29	694	157900000	158000000	0.00694
1	1581	24	571	158000000	158100000	0.00571
1	1582	9	203	158100000	158200000	0.00203
1	1583	9	212	158200000	158300000	0.00212
1	1584	5	115	158300000	158400000	0.00115
1	1585	7	163	158400000	158500000	0.00163
1	1586	4	87	158500000	158600000	0.00087
1	1587	8	175	158600000	158700000	0.00175
1	1588	4	94	158700000	158800000	0.00094
1	1589	4	86	158800000	158900000	0.00086
1	1590	6	142	158900000	159000000	0.00142
1	1591	9	219	159000000	159100000	0.00219
1	1592	28	696	159100000	159200000	0.00696
1	1593	7	178	159200000	159300000	0.00178
1	1594	6	151	159300000	159400000	0.00151
1	1595	9	194	159400000	159500000	0.00194
1	1596	4	100	159500000	159600000	0.001
1	1597	13	336	159600000	159700000	0.00336
1	1598	18	458	159700000	159800000	0.00458
1	1599	32	780	159800000	159900000	0.0078
1	1600	28	682	159900000	160000000	0.00682
1	1601	61	1560	160000000	160100000	0.0156
1	1602	40	962	160100000	160200000	0.00962
1	1603	4	91	160200000	160300000	0.00091
1	1604	51	1279	160300000	160400000	0.01279
1	1605	13	334	160400000	160500000	0.00334
1	1606	7	166	160500000	160600000	0.00166
1	1607	8	203	160600000	160700000	0.00203
1	1608	13	321	160700000	160800000	0.00321
1	1609	7	154	160800000	160900000	0.00154
1	1610	15	356	160900000	161000000	0.00356
1	1611	31	761	161000000	161100000	0.00761
1	1612	43	1106	161100000	161200000	0.01106
1	1613	23	563	161200000	161300000	0.00563
1	1614	12	259	161300000	161400000	0.00259
1	1615	21	498	161400000	161500000	0.00498
1	1616	14	331	161500000	161600000	0.00331
1	1617	12	296	161600000	161700000	0.00296
1	1618	9	211	161700000	161800000	0.00211
1	1619	2	43	161800000	161900000	0.00043
1	1620	12	333	161900000	162000000	0.00333
1	1621	8	198	162000000	162100000	0.00198
1	1622	13	319	162100000	162200000	0.00319
1	1623	9	199	162200000	162300000	0.00199
1	1624	13	295	162300000	162400000	0.00295
1	1625	8	176	162400000	162500000	0.00176
1	1626	8	177	162500000	162600000	0.00177
1	1627	1	32	162600000	162700000	0.00032
1	1628	4	89	162700000	162800000	0.00089
1	1629	5	124	162800000	162900000	0.00124
1	1630	7	184	162900000	163000000	0.00184
1	1631	7	151	163000000	163100000	0.00151
1	1632	5	132	163100000	163200000	0.00132
1	1633	7	163	163200000	163300000	0.00163
1	1634	7	178	163300000	163400000	0.00178
1	1635	6	142	163400000	163500000	0.00142
1	1636	10	240	163500000	163600000	0.0024
1	1637	5	127	163600000	163700000	0.00127
1	1638	2	48	163700000	163800000	0.00048
1	1639	3	62	163800000	163900000	0.00062
1	1640	5	123	163900000	164000000	0.00123
1	1641	7	181	164000000	164100000	0.00181
1	1642	6	139	164100000	164200000	0.00139
1	1643	3	72	164200000	164300000	0.00072
1	1644	7	196	164300000	164400000	0.00196
1	1645	9	218	164400000	164500000	0.00218
1	1646	20	535	164500000	164600000	0.00535
1	1647	8	177	164600000	164700000	0.00177
1	1648	9	211	164700000	164800000	0.00211
1	1649	9	221	164800000	164900000	0.00221
1	1650	11	264	164900000	165000000	0.00264
1	1651	9	203	165000000	165100000	0.00203
1	1652	9	231	165100000	165200000	0.00231
1	1653	11	274	165200000	165300000	0.00274
1	1654	16	394	165300000	165400000	0.00394
1	1655	13	333	165400000	165500000	0.00333
1	1656	11	259	165500000	165600000	0.00259
1	1657	12	282	165600000	165700000	0.00282
1	1658	2	47	165700000	165800000	0.00047
1	1659	13	318	165800000	165900000	0.00318
1	1660	20	478	165900000	166000000	0.00478
1	1661	17	399	166000000	166100000	0.00399
1	1662	16	391	166100000	166200000	0.00391
1	1663	11	258	166200000	166300000	0.00258
1	1664	22	556	166300000	166400000	0.00556
1	1665	10	240	166400000	166500000	0.0024
1	1666	6	142	166500000	166600000	0.00142
1	1667	8	185	166600000	166700000	0.00185
1	1668	8	173	166700000	166800000	0.00173
1	1669	13	300	166800000	166900000	0.003
1	1670	6	145	166900000	167000000	0.00145
1	1671	18	453	167000000	167100000	0.00453
1	1672	18	458	167100000	167200000	0.00458
1	1673	1	21	167200000	167300000	0.00021
1	1674	12	314	167300000	167400000	0.00314
1	1675	28	670	167400000	167500000	0.0067
1	1676	12	297	167500000	167600000	0.00297
1	1677	20	494	167600000	167700000	0.00494
1	1678	10	253	167700000	167800000	0.00253
1	1679	5	113	167800000	167900000	0.00113
1	1680	8	204	167900000	168000000	0.00204
1	1681	5	125	168000000	168100000	0.00125
1	1682	20	550	168100000	168200000	0.0055
1	1683	23	541	168200000	168300000	0.00541
1	1684	9	213	168300000	168400000	0.00213
1	1685	14	361	168400000	168500000	0.00361
1	1686	6	158	168500000	168600000	0.00158
1	1687	8	186	168600000	168700000	0.00186
1	1688	6	137	168700000	168800000	0.00137
1	1689	7	165	168800000	168900000	0.00165
1	1690	10	237	168900000	169000000	0.00237
1	1691	9	206	169000000	169100000	0.00206
1	1692	5	108	169100000	169200000	0.00108
1	1693	6	137	169200000	169300000	0.00137
1	1694	4	89	169300000	169400000	0.00089
1	1695	9	200	169400000	169500000	0.002
1	1696	5	125	169500000	169600000	0.00125
1	1697	7	186	169600000	169700000	0.00186
1	1698	4	88	169700000	169800000	0.00088
1	1699	5	122	169800000	169900000	0.00122
1	1700	4	100	169900000	170000000	0.001
1	1701	9	213	170000000	170100000	0.00213
1	1702	3	74	170100000	170200000	0.00074
1	1703	12	297	170200000	170300000	0.00297
1	1704	8	199	170300000	170400000	0.00199
1	1705	6	152	170400000	170500000	0.00152
1	1706	11	285	170500000	170600000	0.00285
1	1707	16	410	170600000	170700000	0.0041
1	1708	9	229	170700000	170800000	0.00229
1	1709	9	229	170800000	170900000	0.00229
1	1710	5	121	170900000	171000000	0.00121
1	1711	11	264	171000000	171100000	0.00264
1	1712	7	178	171100000	171200000	0.00178
1	1713	6	151	171200000	171300000	0.00151
1	1714	7	161	171300000	171400000	0.00161
1	1715	11	265	171400000	171500000	0.00265
1	1716	7	173	171500000	171600000	0.00173
1	1717	11	268	171600000	171700000	0.00268
1	1718	7	149	171700000	171800000	0.00149
1	1719	5	128	171800000	171900000	0.00128
1	1720	9	203	171900000	172000000	0.00203
1	1721	7	145	172000000	172100000	0.00145
1	1722	6	140	172100000	172200000	0.0014
1	1723	6	140	172200000	172300000	0.0014
1	1724	8	182	172300000	172400000	0.00182
1	1725	10	261	172400000	172500000	0.00261
1	1726	8	169	172500000	172600000	0.00169
1	1727	5	110	172600000	172700000	0.0011
1	1728	9	216	172700000	172800000	0.00216
1	1729	14	348	172800000	172900000	0.00348
1	1730	7	170	172900000	173000000	0.0017
1	1731	6	159	173000000	173100000	0.00159
1	1732	9	201	173100000	173200000	0.00201
1	1733	4	85	173200000	173300000	0.00085
1	1734	12	290	173300000	173400000	0.0029
1	1735	7	172	173400000	173500000	0.00172
1	1736	11	277	173500000	173600000	0.00277
1	1737	8	194	173600000	173700000	0.00194
1	1738	6	153	173700000	173800000	0.00153
1	1739	4	92	173800000	173900000	0.00092
1	1740	6	127	173900000	174000000	0.00127
1	1741	8	189	174000000	174100000	0.00189
1	1742	5	119	174100000	174200000	0.00119
1	1743	4	85	174200000	174300000	0.00085
1	1744	19	417	174300000	174400000	0.00417
1	1745	5	121	174400000	174500000	0.00121
1	1746	10	224	174500000	174600000	0.00224
1	1747	12	285	174600000	174700000	0.00285
1	1748	7	172	174700000	174800000	0.00172
1	1749	9	200	174800000	174900000	0.002
1	1750	7	151	174900000	175000000	0.00151
1	1751	9	217	175000000	175100000	0.00217
1	1752	25	597	175100000	175200000	0.00597
1	1753	8	181	175200000	175300000	0.00181
1	1754	11	253	175300000	175400000	0.00253
1	1755	12	297	175400000	175500000	0.00297
1	1756	13	321	175500000	175600000	0.00321
1	1757	19	454	175600000	175700000	0.00454
1	1758	7	179	175700000	175800000	0.00179
1	1759	23	583	175800000	175900000	0.00583
1	1760	5	116	175900000	176000000	0.00116
1	1761	9	216	176000000	176100000	0.00216
1	1762	6	134	176100000	176200000	0.00134
1	1763	7	158	176200000	176300000	0.00158
1	1764	17	382	176300000	176400000	0.00382
1	1765	4	101	176400000	176500000	0.00101
1	1766	12	295	176500000	176600000	0.00295
1	1767	5	107	176600000	176700000	0.00107
1	1768	7	161	176700000	176800000	0.00161
1	1769	5	119	176800000	176900000	0.00119
1	1770	11	250	176900000	177000000	0.0025
1	1771	8	203	177000000	177100000	0.00203
1	1772	9	225	177100000	177200000	0.00225
1	1773	9	208	177200000	177300000	0.00208
1	1774	9	220	177300000	177400000	0.0022
1	1775	4	101	177400000	177500000	0.00101
1	1776	1	22	177500000	177600000	0.00022
1	1777	5	116	177600000	177700000	0.00116
1	1778	14	335	177700000	177800000	0.00335
1	1779	18	444	177800000	177900000	0.00444
1	1780	15	355	177900000	178000000	0.00355
1	1781	10	260	178000000	178100000	0.0026
1	1782	1	24	178100000	178200000	0.00024
1	1783	6	148	178200000	178300000	0.00148
1	1784	7	176	178300000	178400000	0.00176
1	1785	11	276	178400000	178500000	0.00276
1	1786	17	429	178500000	178600000	0.00429
1	1787	13	324	178600000	178700000	0.00324
1	1788	11	278	178700000	178800000	0.00278
1	1789	6	135	178800000	178900000	0.00135
1	1790	12	285	178900000	179000000	0.00285
1	1791	22	498	179000000	179100000	0.00498
1	1792	10	208	179100000	179200000	0.00208
1	1793	12	307	179200000	179300000	0.00307
1	1794	11	269	179300000	179400000	0.00269
1	1795	7	170	179400000	179500000	0.0017
1	1796	15	370	179500000	179600000	0.0037
1	1797	8	158	179600000	179700000	0.00158
1	1798	18	461	179700000	179800000	0.00461
1	1799	9	234	179800000	179900000	0.00234
1	1800	4	91	179900000	180000000	0.00091
1	1801	9	218	180000000	180100000	0.00218
1	1802	41	1049	180100000	180200000	0.01049
1	1803	29	718	180200000	180300000	0.00718
1	1804	4	85	180300000	180400000	0.00085
1	1805	10	232	180400000	180500000	0.00232
1	1806	4	98	180500000	180600000	0.00098
1	1807	13	303	180600000	180700000	0.00303
1	1808	6	155	180700000	180800000	0.00155
1	1809	14	341	180800000	180900000	0.00341
1	1810	32	804	180900000	181000000	0.00804
1	1811	20	516	181000000	181100000	0.00516
1	1812	28	694	181100000	181200000	0.00694
1	1813	15	351	181200000	181300000	0.00351
1	1814	22	507	181300000	181400000	0.00507
1	1815	24	606	181400000	181500000	0.00606
1	1816	14	356	181500000	181600000	0.00356
1	1817	15	354	181600000	181700000	0.00354
1	1818	24	579	181700000	181800000	0.00579
1	1819	12	316	181800000	181900000	0.00316
1	1820	8	191	181900000	182000000	0.00191
1	1821	12	323	182000000	182100000	0.00323
1	1822	11	257	182100000	182200000	0.00257
1	1823	14	327	182200000	182300000	0.00327
1	1824	24	576	182300000	182400000	0.00576
1	1825	13	298	182400000	182500000	0.00298
1	1826	16	394	182500000	182600000	0.00394
1	1827	18	469	182600000	182700000	0.00469
1	1828	13	287	182700000	182800000	0.00287
1	1829	7	172	182800000	182900000	0.00172
1	1830	15	381	182900000	183000000	0.00381
1	1831	5	130	183000000	183100000	0.0013
1	1832	8	174	183100000	183200000	0.00174
1	1833	14	309	183200000	183300000	0.00309
1	1834	10	246	183300000	183400000	0.00246
1	1835	10	246	183400000	183500000	0.00246
1	1836	7	151	183500000	183600000	0.00151
1	1837	17	405	183600000	183700000	0.00405
1	1838	0	0	183700000	183800000	0
1	1839	8	189	183800000	183900000	0.00189
1	1840	4	93	183900000	184000000	0.00093
1	1841	9	246	184000000	184100000	0.00246
1	1842	9	224	184100000	184200000	0.00224
1	1843	8	177	184200000	184300000	0.00177
1	1844	12	285	184300000	184400000	0.00285
1	1845	9	219	184400000	184500000	0.00219
1	1846	7	171	184500000	184600000	0.00171
1	1847	6	143	184600000	184700000	0.00143
1	1848	7	158	184700000	184800000	0.00158
1	1849	13	326	184800000	184900000	0.00326
1	1850	5	105	184900000	185000000	0.00105
1	1851	8	182	185000000	185100000	0.00182
1	1852	6	149	185100000	185200000	0.00149
1	1853	9	223	185200000	185300000	0.00223
1	1854	4	89	185300000	185400000	0.00089
1	1855	8	201	185400000	185500000	0.00201
1	1856	9	205	185500000	185600000	0.00205
1	1857	16	383	185600000	185700000	0.00383
1	1858	5	114	185700000	185800000	0.00114
1	1859	2	49	185800000	185900000	0.00049
1	1860	1	22	185900000	186000000	0.00022
1	1861	4	86	186000000	186100000	0.00086
1	1862	11	280	186100000	186200000	0.0028
1	1863	9	219	186200000	186300000	0.00219
1	1864	4	90	186300000	186400000	0.0009
1	1865	6	155	186400000	186500000	0.00155
1	1866	7	173	186500000	186600000	0.00173
1	1867	5	104	186600000	186700000	0.00104
1	1868	3	61	186700000	186800000	0.00061
1	1869	9	222	186800000	186900000	0.00222
1	1870	6	156	186900000	187000000	0.00156
1	1871	7	157	187000000	187100000	0.00157
1	1872	11	260	187100000	187200000	0.0026
1	1873	3	62	187200000	187300000	0.00062
1	1874	4	88	187300000	187400000	0.00088
1	1875	3	77	187400000	187500000	0.00077
1	1876	9	202	187500000	187600000	0.00202
1	1877	3	64	187600000	187700000	0.00064
1	1878	4	93	187700000	187800000	0.00093
1	1879	5	115	187800000	187900000	0.00115
1	1880	8	211	187900000	188000000	0.00211
1	1881	2	45	188000000	188100000	0.00045
1	1882	2	48	188100000	188200000	0.00048
1	1883	0	0	188200000	188300000	0
1	1884	5	121	188300000	188400000	0.00121
1	1885	6	132	188400000	188500000	0.00132
1	1886	2	44	188500000	188600000	0.00044
1	1887	11	272	188600000	188700000	0.00272
1	1888	13	325	188700000	188800000	0.00325
1	1889	9	216	188800000	188900000	0.00216
1	1890	7	169	188900000	189000000	0.00169
1	1891	4	83	189000000	189100000	0.00083
1	1892	7	178	189100000	189200000	0.00178
1	1893	6	123	189200000	189300000	0.00123
1	1894	7	173	189300000	189400000	0.00173
1	1895	9	240	189400000	189500000	0.0024
1	1896	2	48	189500000	189600000	0.00048
1	1897	2	50	189600000	189700000	0.0005
1	1898	4	79	189700000	189800000	0.00079
1	1899	4	90	189800000	189900000	0.0009
1	1900	0	0	189900000	190000000	0
1	1901	7	159	190000000	190100000	0.00159
1	1902	4	102	190100000	190200000	0.00102
1	1903	4	87	190200000	190300000	0.00087
1	1904	4	91	190300000	190400000	0.00091
1	1905	1	22	190400000	190500000	0.00022
1	1906	6	133	190500000	190600000	0.00133
1	1907	6	142	190600000	190700000	0.00142
1	1908	5	124	190700000	190800000	0.00124
1	1909	1	22	190800000	190900000	0.00022
1	1910	6	140	190900000	191000000	0.0014
1	1911	12	283	191000000	191100000	0.00283
1	1912	7	197	191100000	191200000	0.00197
1	1913	3	67	191200000	191300000	0.00067
1	1914	2	43	191300000	191400000	0.00043
1	1915	3	83	191400000	191500000	0.00083
1	1916	4	96	191500000	191600000	0.00096
1	1917	0	0	191600000	191700000	0
1	1918	3	68	191700000	191800000	0.00068
1	1919	2	43	191800000	191900000	0.00043
1	1920	6	134	191900000	192000000	0.00134
1	1921	4	85	192000000	192100000	0.00085
1	1922	3	71	192100000	192200000	0.00071
1	1923	2	42	192200000	192300000	0.00042
1	1924	5	131	192300000	192400000	0.00131
1	1925	8	191	192400000	192500000	0.00191
1	1926	12	275	192500000	192600000	0.00275
1	1927	7	178	192600000	192700000	0.00178
1	1928	8	185	192700000	192800000	0.00185
1	1929	16	364	192800000	192900000	0.00364
1	1930	10	230	192900000	193000000	0.0023
1	1931	11	285	193000000	193100000	0.00285
1	1932	3	73	193100000	193200000	0.00073
1	1933	2	46	193200000	193300000	0.00046
1	1934	7	174	193300000	193400000	0.00174
1	1935	3	68	193400000	193500000	0.00068
1	1936	1	16	193500000	193600000	0.00016
1	1937	7	154	193600000	193700000	0.00154
1	1938	8	189	193700000	193800000	0.00189
1	1939	3	65	193800000	193900000	0.00065
1	1940	4	89	193900000	194000000	0.00089
1	1941	6	146	194000000	194100000	0.00146
1	1942	1	27	194100000	194200000	0.00027
1	1943	10	225	194200000	194300000	0.00225
1	1944	8	214	194300000	194400000	0.00214
1	1945	5	114	194400000	194500000	0.00114
1	1946	3	75	194500000	194600000	0.00075
1	1947	1	27	194600000	194700000	0.00027
1	1948	4	93	194700000	194800000	0.00093
1	1949	4	88	194800000	194900000	0.00088
1	1950	2	48	194900000	195000000	0.00048
1	1951	5	118	195000000	195100000	0.00118
1	1952	5	113	195100000	195200000	0.00113
1	1953	3	84	195200000	195300000	0.00084
1	1954	1	24	195300000	195400000	0.00024
1	1955	2	48	195400000	195500000	0.00048
1	1956	5	121	195500000	195600000	0.00121
1	1957	4	108	195600000	195700000	0.00108
1	1958	3	86	195700000	195800000	0.00086
1	1959	4	98	195800000	195900000	0.00098
1	1960	1	22	195900000	196000000	0.00022
1	1961	8	196	196000000	196100000	0.00196
1	1962	6	128	196100000	196200000	0.00128
1	1963	2	44	196200000	196300000	0.00044
1	1964	7	152	196300000	196400000	0.00152
1	1965	7	153	196400000	196500000	0.00153
1	1966	7	159	196500000	196600000	0.00159
1	1967	6	151	196600000	196700000	0.00151
1	1968	4	102	196700000	196800000	0.00102
1	1969	7	174	196800000	196900000	0.00174
1	1970	4	97	196900000	197000000	0.00097
1	1971	1	24	197000000	197100000	0.00024
1	1972	7	171	197100000	197200000	0.00171
1	1973	6	134	197200000	197300000	0.00134
1	1974	10	255	197300000	197400000	0.00255
1	1975	2	34	197400000	197500000	0.00034
1	1976	8	185	197500000	197600000	0.00185
1	1977	8	188	197600000	197700000	0.00188
1	1978	11	271	197700000	197800000	0.00271
1	1979	16	382	197800000	197900000	0.00382
1	1980	5	120	197900000	198000000	0.0012
1	1981	5	121	198000000	198100000	0.00121
1	1982	7	160	198100000	198200000	0.0016
1	1983	6	126	198200000	198300000	0.00126
1	1984	2	42	198300000	198400000	0.00042
1	1985	8	183	198400000	198500000	0.00183
1	1986	9	203	198500000	198600000	0.00203
1	1987	5	122	198600000	198700000	0.00122
1	1988	0	0	198700000	198800000	0
1	1989	3	67	198800000	198900000	0.00067
1	1990	7	171	198900000	199000000	0.00171
1	1991	2	54	199000000	199100000	0.00054
1	1992	4	105	199100000	199200000	0.00105
1	1993	6	146	199200000	199300000	0.00146
1	1994	8	215	199300000	199400000	0.00215
1	1995	5	117	199400000	199500000	0.00117
1	1996	7	176	199500000	199600000	0.00176
1	1997	4	97	199600000	199700000	0.00097
1	1998	4	94	199700000	199800000	0.00094
1	1999	8	203	199800000	199900000	0.00203
[truncated: 28,377 more rows]

## Sheet: quadr_cov_500kb.csv
chr	new_wind	count_q	length_q	from	to	coverage_q
1	1	72	1706	0	500000	0.003412
1	2	318	8158	500000	1000000	0.016316
1	3	703	18297	1000000	1500000	0.036594
1	4	270	6885	1500000	2000000	0.01377
1	5	523	13319	2000000	2500000	0.026638
1	6	327	8380	2500000	3000000	0.01676
1	7	444	11308	3000000	3500000	0.022616
1	8	272	6881	3500000	4000000	0.013762
1	9	178	4531	4000000	4500000	0.009062
1	10	114	2885	4500000	5000000	0.00577
1	11	89	2117	5000000	5500000	0.004234
1	12	156	3812	5500000	6000000	0.007624
1	13	347	8767	6000000	6500000	0.017534
1	14	190	4775	6500000	7000000	0.00955
1	15	120	3023	7000000	7500000	0.006046
1	16	163	4056	7500000	8000000	0.008112
1	17	89	2185	8000000	8500000	0.00437
1	18	43	959	8500000	9000000	0.001918
1	19	170	4261	9000000	9500000	0.008522
1	20	177	4438	9500000	10000000	0.008876
1	21	41	1047	10000000	10500000	0.002094
1	22	328	8255	10500000	11000000	0.01651
1	23	123	3127	11000000	11500000	0.006254
1	24	240	5943	11500000	12000000	0.011886
1	25	162	3964	12000000	12500000	0.007928
1	26	94	2341	12500000	13000000	0.004682
1	27	33	738	13000000	13500000	0.001476
1	28	78	1810	13500000	14000000	0.00362
1	29	78	1881	14000000	14500000	0.003762
1	30	68	1632	14500000	15000000	0.003264
1	31	122	3030	15000000	15500000	0.00606
1	32	113	2733	15500000	16000000	0.005466
1	33	276	6889	16000000	16500000	0.013778
1	34	142	3537	16500000	17000000	0.007074
1	35	191	4774	17000000	17500000	0.009548
1	36	187	4693	17500000	18000000	0.009386
1	37	178	4390	18000000	18500000	0.00878
1	38	186	4630	18500000	19000000	0.00926
1	39	205	5113	19000000	19500000	0.010226
1	40	118	2933	19500000	20000000	0.005866
1	41	96	2324	20000000	20500000	0.004648
1	42	146	3621	20500000	21000000	0.007242
1	43	70	1711	21000000	21500000	0.003422
1	44	246	6070	21500000	22000000	0.01214
1	45	213	5355	22000000	22500000	0.01071
1	46	200	5025	22500000	23000000	0.01005
1	47	152	3753	23000000	23500000	0.007506
1	48	117	2909	23500000	24000000	0.005818
1	49	140	3360	24000000	24500000	0.00672
1	50	97	2342	24500000	25000000	0.004684
1	51	212	5240	25000000	25500000	0.01048
1	52	111	2673	25500000	26000000	0.005346
1	53	137	3417	26000000	26500000	0.006834
1	54	143	3471	26500000	27000000	0.006942
1	55	150	3656	27000000	27500000	0.007312
1	56	230	5787	27500000	28000000	0.011574
1	57	73	1613	28000000	28500000	0.003226
1	58	44	1012	28500000	29000000	0.002024
1	59	79	1979	29000000	29500000	0.003958
1	60	130	3324	29500000	30000000	0.006648
1	61	181	4538	30000000	30500000	0.009076
1	62	161	3963	30500000	31000000	0.007926
1	63	198	5050	31000000	31500000	0.0101
1	64	97	2428	31500000	32000000	0.004856
1	65	181	4514	32000000	32500000	0.009028
1	66	106	2629	32500000	33000000	0.005258
1	67	121	2936	33000000	33500000	0.005872
1	68	172	4193	33500000	34000000	0.008386
1	69	84	2091	34000000	34500000	0.004182
1	70	94	2282	34500000	35000000	0.004564
1	71	123	3003	35000000	35500000	0.006006
1	72	30	724	35500000	36000000	0.001448
1	73	66	1606	36000000	36500000	0.003212
1	74	159	4039	36500000	37000000	0.008078
1	75	203	4982	37000000	37500000	0.009964
1	76	144	3496	37500000	38000000	0.006992
1	77	138	3400	38000000	38500000	0.0068
1	78	107	2552	38500000	39000000	0.005104
1	79	84	2021	39000000	39500000	0.004042
1	80	79	1986	39500000	40000000	0.003972
1	81	118	2925	40000000	40500000	0.00585
1	82	57	1406	40500000	41000000	0.002812
1	83	144	3608	41000000	41500000	0.007216
1	84	176	4343	41500000	42000000	0.008686
1	85	114	2741	42000000	42500000	0.005482
1	86	65	1631	42500000	43000000	0.003262
1	87	87	2094	43000000	43500000	0.004188
1	88	141	3558	43500000	44000000	0.007116
1	89	182	4570	44000000	44500000	0.00914
1	90	119	2937	44500000	45000000	0.005874
1	91	115	2834	45000000	45500000	0.005668
1	92	49	1137	45500000	46000000	0.002274
1	93	56	1278	46000000	46500000	0.002556
1	94	158	3955	46500000	47000000	0.00791
1	95	95	2303	47000000	47500000	0.004606
1	96	112	2744	47500000	48000000	0.005488
1	97	140	3507	48000000	48500000	0.007014
1	98	84	1929	48500000	49000000	0.003858
1	99	54	1313	49000000	49500000	0.002626
1	100	38	915	49500000	50000000	0.00183
1	101	35	839	50000000	50500000	0.001678
1	102	76	1874	50500000	51000000	0.003748
1	103	33	807	51000000	51500000	0.001614
1	104	64	1484	51500000	52000000	0.002968
1	105	56	1354	52000000	52500000	0.002708
1	106	32	807	52500000	53000000	0.001614
1	107	48	1146	53000000	53500000	0.002292
1	108	184	4645	53500000	54000000	0.00929
1	109	104	2538	54000000	54500000	0.005076
1	110	159	3832	54500000	55000000	0.007664
1	111	153	3700	55000000	55500000	0.0074
1	112	66	1604	55500000	56000000	0.003208
1	113	36	843	56000000	56500000	0.001686
1	114	47	1172	56500000	57000000	0.002344
1	115	50	1248	57000000	57500000	0.002496
1	116	51	1256	57500000	58000000	0.002512
1	117	40	935	58000000	58500000	0.00187
1	118	54	1329	58500000	59000000	0.002658
1	119	58	1385	59000000	59500000	0.00277
1	120	47	1188	59500000	60000000	0.002376
1	121	45	1093	60000000	60500000	0.002186
1	122	36	827	60500000	61000000	0.001654
1	123	50	1195	61000000	61500000	0.00239
1	124	38	946	61500000	62000000	0.001892
1	125	31	762	62000000	62500000	0.001524
1	126	57	1391	62500000	63000000	0.002782
1	127	36	867	63000000	63500000	0.001734
1	128	56	1341	63500000	64000000	0.002682
1	129	38	949	64000000	64500000	0.001898
1	130	67	1551	64500000	65000000	0.003102
1	131	52	1275	65000000	65500000	0.00255
1	132	57	1349	65500000	66000000	0.002698
1	133	30	711	66000000	66500000	0.001422
1	134	33	786	66500000	67000000	0.001572
1	135	37	879	67000000	67500000	0.001758
1	136	21	504	67500000	68000000	0.001008
1	137	51	1239	68000000	68500000	0.002478
1	138	32	745	68500000	69000000	0.00149
1	139	28	694	69000000	69500000	0.001388
1	140	31	720	69500000	70000000	0.00144
1	141	25	632	70000000	70500000	0.001264
1	142	15	351	70500000	71000000	0.000702
1	143	25	602	71000000	71500000	0.001204
1	144	26	619	71500000	72000000	0.001238
1	145	16	382	72000000	72500000	0.000764
1	146	30	716	72500000	73000000	0.001432
1	147	18	452	73000000	73500000	0.000904
1	148	20	488	73500000	74000000	0.000976
1	149	17	398	74000000	74500000	0.000796
1	150	34	829	74500000	75000000	0.001658
1	151	28	656	75000000	75500000	0.001312
1	152	32	768	75500000	76000000	0.001536
1	153	30	740	76000000	76500000	0.00148
1	154	36	845	76500000	77000000	0.00169
1	155	28	651	77000000	77500000	0.001302
1	156	30	755	77500000	78000000	0.00151
1	157	33	765	78000000	78500000	0.00153
1	158	40	969	78500000	79000000	0.001938
1	159	29	687	79000000	79500000	0.001374
1	160	21	500	79500000	80000000	0.001
1	161	21	495	80000000	80500000	0.00099
1	162	25	600	80500000	81000000	0.0012
1	163	25	610	81000000	81500000	0.00122
1	164	20	476	81500000	82000000	0.000952
1	165	21	490	82000000	82500000	0.00098
1	166	17	422	82500000	83000000	0.000844
1	167	18	432	83000000	83500000	0.000864
1	168	24	568	83500000	84000000	0.001136
1	169	31	742	84000000	84500000	0.001484
1	170	32	751	84500000	85000000	0.001502
1	171	52	1246	85000000	85500000	0.002492
1	172	39	957	85500000	86000000	0.001914
1	173	34	771	86000000	86500000	0.001542
1	174	44	1044	86500000	87000000	0.002088
1	175	33	753	87000000	87500000	0.001506
1	176	64	1556	87500000	88000000	0.003112
1	177	35	806	88000000	88500000	0.001612
1	178	30	704	88500000	89000000	0.001408
1	179	36	893	89000000	89500000	0.001786
1	180	38	901	89500000	90000000	0.001802
1	181	51	1224	90000000	90500000	0.002448
1	182	29	708	90500000	91000000	0.001416
1	183	38	959	91000000	91500000	0.001918
1	184	42	1012	91500000	92000000	0.002024
1	185	55	1360	92000000	92500000	0.00272
1	186	37	894	92500000	93000000	0.001788
1	187	34	865	93000000	93500000	0.00173
1	188	25	630	93500000	94000000	0.00126
1	189	75	1759	94000000	94500000	0.003518
1	190	62	1500	94500000	95000000	0.003
1	191	60	1503	95000000	95500000	0.003006
1	192	42	1047	95500000	96000000	0.002094
1	193	13	338	96000000	96500000	0.000676
1	194	28	662	96500000	97000000	0.001324
1	195	41	919	97000000	97500000	0.001838
1	196	31	752	97500000	98000000	0.001504
1	197	19	428	98000000	98500000	0.000856
1	198	30	692	98500000	99000000	0.001384
1	199	34	861	99000000	99500000	0.001722
1	200	41	959	99500000	100000000	0.001918
1	201	39	899	100000000	100500000	0.001798
1	202	28	685	100500000	101000000	0.00137
1	203	28	692	101000000	101500000	0.001384
1	204	36	885	101500000	102000000	0.00177
1	205	24	586	102000000	102500000	0.001172
1	206	32	756	102500000	103000000	0.001512
1	207	17	398	103000000	103500000	0.000796
1	208	19	452	103500000	104000000	0.000904
1	209	12	281	104000000	104500000	0.000562
1	210	16	369	104500000	105000000	0.000738
1	211	33	887	105000000	105500000	0.001774
1	212	20	473	105500000	106000000	0.000946
1	213	23	534	106000000	106500000	0.001068
1	214	21	486	106500000	107000000	0.000972
1	215	24	594	107000000	107500000	0.001188
1	216	31	784	107500000	108000000	0.001568
1	217	28	688	108000000	108500000	0.001376
1	218	55	1385	108500000	109000000	0.00277
1	219	64	1493	109000000	109500000	0.002986
1	220	87	2173	109500000	110000000	0.004346
1	221	169	4257	110000000	110500000	0.008514
1	222	126	3039	110500000	111000000	0.006078
1	223	73	1766	111000000	111500000	0.003532
1	224	55	1407	111500000	112000000	0.002814
1	225	85	2057	112000000	112500000	0.004114
1	226	87	2045	112500000	113000000	0.00409
1	227	123	2941	113000000	113500000	0.005882
1	228	68	1607	113500000	114000000	0.003214
1	229	47	1243	114000000	114500000	0.002486
1	230	72	1812	114500000	115000000	0.003624
1	231	41	967	115000000	115500000	0.001934
1	232	54	1315	115500000	116000000	0.00263
1	233	51	1261	116000000	116500000	0.002522
1	234	62	1557	116500000	117000000	0.003114
1	235	70	1719	117000000	117500000	0.003438
1	236	62	1476	117500000	118000000	0.002952
1	237	38	941	118000000	118500000	0.001882
1	238	24	547	118500000	119000000	0.001094
1	239	46	1068	119000000	119500000	0.002136
1	240	55	1339	119500000	120000000	0.002678
1	241	51	1276	120000000	120500000	0.002552
1	242	34	764	120500000	121000000	0.001528
1	243	29	684	121000000	121500000	0.001368
1	244	0	0	121500000	122000000	0
1	245	0	0	122000000	122500000	0
1	246	0	0	122500000	123000000	0
1	247	0	0	123000000	123500000	0
1	248	0	0	123500000	124000000	0
1	249	0	0	124000000	124500000	0
1	250	0	0	124500000	125000000	0
1	251	0	0	125000000	125500000	0
1	252	0	0	125500000	126000000	0
1	253	0	0	126000000	126500000	0
1	254	0	0	126500000	127000000	0
1	255	0	0	127000000	127500000	0
1	256	0	0	127500000	128000000	0
1	257	0	0	128000000	128500000	0
1	258	0	0	128500000	129000000	0
1	259	0	0	129000000	129500000	0
1	260	0	0	129500000	130000000	0
1	261	0	0	130000000	130500000	0
1	262	0	0	130500000	131000000	0
1	263	0	0	131000000	131500000	0
1	264	0	0	131500000	132000000	0
1	265	0	0	132000000	132500000	0
1	266	0	0	132500000	133000000	0
1	267	0	0	133000000	133500000	0
1	268	0	0	133500000	134000000	0
1	269	0	0	134000000	134500000	0
1	270	0	0	134500000	135000000	0
1	271	0	0	135000000	135500000	0
1	272	0	0	135500000	136000000	0
1	273	0	0	136000000	136500000	0
1	274	0	0	136500000	137000000	0
1	275	0	0	137000000	137500000	0
1	276	0	0	137500000	138000000	0
1	277	0	0	138000000	138500000	0
1	278	0	0	138500000	139000000	0
1	279	0	0	139000000	139500000	0
1	280	0	0	139500000	140000000	0
1	281	0	0	140000000	140500000	0
1	282	0	0	140500000	141000000	0
1	283	0	0	141000000	141500000	0
1	284	0	0	141500000	142000000	0
1	285	0	0	142000000	142500000	0
1	286	27	664	142500000	143000000	0.001328
1	287	32	792	143000000	143500000	0.001584
1	288	46	1086	143500000	144000000	0.002172
1	289	26	629	144000000	144500000	0.001258
1	290	39	924	144500000	145000000	0.001848
1	291	41	963	145000000	145500000	0.001926
1	292	94	2239	145500000	146000000	0.004478
1	293	46	1139	146000000	146500000	0.002278
1	294	41	926	146500000	147000000	0.001852
1	295	73	1821	147000000	147500000	0.003642
1	296	83	2038	147500000	148000000	0.004076
1	297	18	435	148000000	148500000	0.00087
1	298	52	1267	148500000	149000000	0.002534
1	299	80	1836	149000000	149500000	0.003672
1	300	87	2028	149500000	150000000	0.004056
1	301	61	1447	150000000	150500000	0.002894
1	302	102	2517	150500000	151000000	0.005034
1	303	97	2330	151000000	151500000	0.00466
1	304	125	3010	151500000	152000000	0.00602
1	305	62	1504	152000000	152500000	0.003008
1	306	75	1835	152500000	153000000	0.00367
1	307	97	2348	153000000	153500000	0.004696
1	308	167	4139	153500000	154000000	0.008278
1	309	74	1801	154000000	154500000	0.003602
1	310	192	4829	154500000	155000000	0.009658
1	311	205	4997	155000000	155500000	0.009994
1	312	76	1804	155500000	156000000	0.003608
1	313	233	5872	156000000	156500000	0.011744
1	314	253	6165	156500000	157000000	0.01233
1	315	84	2035	157000000	157500000	0.00407
1	316	47	1114	157500000	158000000	0.002228
1	317	54	1264	158000000	158500000	0.002528
1	318	26	584	158500000	159000000	0.001168
1	319	59	1438	159000000	159500000	0.002876
1	320	95	2356	159500000	160000000	0.004712
1	321	169	4226	160000000	160500000	0.008452
1	322	50	1200	160500000	161000000	0.0024
1	323	130	3187	161000000	161500000	0.006374
1	324	49	1214	161500000	162000000	0.002428
1	325	51	1187	162000000	162500000	0.002374
1	326	25	606	162500000	163000000	0.001212
1	327	32	766	163000000	163500000	0.001532
1	328	25	600	163500000	164000000	0.0012
1	329	32	806	164000000	164500000	0.001612
1	330	57	1408	164500000	165000000	0.002816
1	331	58	1435	165000000	165500000	0.00287
1	332	58	1384	165500000	166000000	0.002768
1	333	76	1844	166000000	166500000	0.003688
1	334	41	945	166500000	167000000	0.00189
1	335	77	1916	167000000	167500000	0.003832
1	336	55	1361	167500000	168000000	0.002722
1	337	71	1790	168000000	168500000	0.00358
1	338	37	883	168500000	169000000	0.001766
1	339	33	740	169000000	169500000	0.00148
1	340	25	621	169500000	170000000	0.001242
1	341	38	935	170000000	170500000	0.00187
1	342	50	1274	170500000	171000000	0.002548
1	343	42	1019	171000000	171500000	0.002038
1	344	39	921	171500000	172000000	0.001842
1	345	37	868	172000000	172500000	0.001736
1	346	43	1013	172500000	173000000	0.002026
1	347	38	907	173000000	173500000	0.001814
1	348	35	843	173500000	174000000	0.001686
1	349	41	931	174000000	174500000	0.001862
1	350	45	1032	174500000	175000000	0.002064
1	351	65	1545	175000000	175500000	0.00309
1	352	67	1653	175500000	176000000	0.003306
1	353	43	991	176000000	176500000	0.001982
1	354	40	932	176500000	177000000	0.001864
1	355	39	957	177000000	177500000	0.001914
1	356	53	1272	177500000	178000000	0.002544
1	357	35	884	178000000	178500000	0.001768
1	358	59	1451	178500000	179000000	0.002902
1	359	62	1452	179000000	179500000	0.002904
1	360	54	1314	179500000	180000000	0.002628
1	361	93	2302	180000000	180500000	0.004604
1	362	69	1701	180500000	181000000	0.003402
1	363	109	2674	181000000	181500000	0.005348
1	364	73	1796	181500000	182000000	0.003592
1	365	74	1781	182000000	182500000	0.003562
1	366	69	1703	182500000	183000000	0.003406
1	367	47	1105	183000000	183500000	0.00221
1	368	36	838	183500000	184000000	0.001676
1	369	47	1151	184000000	184500000	0.002302
1	370	38	903	184500000	185000000	0.001806
1	371	35	844	185000000	185500000	0.001688
1	372	33	773	185500000	186000000	0.001546
1	373	34	830	186000000	186500000	0.00166
1	374	30	716	186500000	187000000	0.001432
1	375	28	644	187000000	187500000	0.001288
1	376	29	685	187500000	188000000	0.00137
1	377	15	346	188000000	188500000	0.000692
1	378	42	1026	188500000	189000000	0.002052
1	379	33	797	189000000	189500000	0.001594
1	380	12	267	189500000	190000000	0.000534
1	381	20	461	190000000	190500000	0.000922
1	382	24	561	190500000	191000000	0.001122
1	383	27	673	191000000	191500000	0.001346
1	384	15	341	191500000	192000000	0.000682
1	385	22	520	192000000	192500000	0.00104
1	386	53	1232	192500000	193000000	0.002464
1	387	26	646	193000000	193500000	0.001292
1	388	23	513	193500000	194000000	0.001026
1	389	30	726	194000000	194500000	0.001452
1	390	14	331	194500000	195000000	0.000662
1	391	16	387	195000000	195500000	0.000774
1	392	17	435	195500000	196000000	0.00087
1	393	30	673	196000000	196500000	0.001346
1	394	28	683	196500000	197000000	0.001366
1	395	26	618	197000000	197500000	0.001236
1	396	48	1146	197500000	198000000	0.002292
1	397	28	632	198000000	198500000	0.001264
1	398	24	563	198500000	199000000	0.001126
1	399	25	637	199000000	199500000	0.001274
1	400	30	737	199500000	200000000	0.001474
1	401	40	970	200000000	200500000	0.00194
1	402	111	2837	200500000	201000000	0.005674
1	403	236	5767	201000000	201500000	0.011534
1	404	122	2897	201500000	202000000	0.005794
1	405	148	3627	202000000	202500000	0.007254
1	406	115	2845	202500000	203000000	0.00569
1	407	191	4782	203000000	203500000	0.009564
1	408	76	1791	203500000	204000000	0.003582
1	409	163	3920	204000000	204500000	0.00784
1	410	123	2960	204500000	205000000	0.00592
1	411	179	4442	205000000	205500000	0.008884
1	412	102	2560	205500000	206000000	0.00512
1	413	32	732	206000000	206500000	0.001464
1	414	118	2944	206500000	207000000	0.005888
1	415	75	1914	207000000	207500000	0.003828
1	416	45	1120	207500000	208000000	0.00224
1	417	93	2306	208000000	208500000	0.004612
1	418	37	876	208500000	209000000	0.001752
1	419	38	890	209000000	209500000	0.00178
1	420	59	1403	209500000	210000000	0.002806
1	421	77	1843	210000000	210500000	0.003686
1	422	59	1411	210500000	211000000	0.002822
1	423	52	1279	211000000	211500000	0.002558
1	424	79	1997	211500000	212000000	0.003994
1	425	58	1390	212000000	212500000	0.00278
1	426	98	2379	212500000	213000000	0.004758
1	427	56	1258	213000000	213500000	0.002516
1	428	66	1564	213500000	214000000	0.003128
1	429	63	1490	214000000	214500000	0.00298
1	430	61	1541	214500000	215000000	0.003082
1	431	45	1025	215000000	215500000	0.00205
1	432	26	595	215500000	216000000	0.00119
1	433	21	513	216000000	216500000	0.001026
1	434	23	572	216500000	217000000	0.001144
1	435	39	958	217000000	217500000	0.001916
1	436	28	668	217500000	218000000	0.001336
1	437	23	553	218000000	218500000	0.001106
1	438	30	725	218500000	219000000	0.00145
1	439	20	467	219000000	219500000	0.000934
1	440	28	682	219500000	220000000	0.001364
1	441	42	981	220000000	220500000	0.001962
1	442	58	1385	220500000	221000000	0.00277
1	443	46	1123	221000000	221500000	0.002246
1	444	41	995	221500000	222000000	0.00199
1	445	32	748	222000000	222500000	0.001496
1	446	81	1991	222500000	223000000	0.003982
1	447	63	1525	223000000	223500000	0.00305
1	448	123	3078	223500000	224000000	0.006156
1	449	47	1204	224000000	224500000	0.002408
1	450	75	1830	224500000	225000000	0.00366
1	451	34	817	225000000	225500000	0.001634
1	452	71	1850	225500000	226000000	0.0037
1	453	116	2881	226000000	226500000	0.005762
1	454	108	2626	226500000	227000000	0.005252
1	455	96	2338	227000000	227500000	0.004676
1	456	87	2143	227500000	228000000	0.004286
1	457	268	6710	228000000	228500000	0.01342
1	458	258	6601	228500000	229000000	0.013202
1	459	90	2217	229000000	229500000	0.004434
1	460	78	1938	229500000	230000000	0.003876
1	461	83	2025	230000000	230500000	0.00405
1	462	86	2129	230500000	231000000	0.004258
1	463	84	2064	231000000	231500000	0.004128
1	464	38	904	231500000	232000000	0.001808
1	465	57	1350	232000000	232500000	0.0027
1	466	55	1461	232500000	233000000	0.002922
1	467	51	1254	233000000	233500000	0.002508
1	468	46	1145	233500000	234000000	0.00229
1	469	45	1091	234000000	234500000	0.002182
1	470	96	2520	234500000	235000000	0.00504
1	471	47	1199	235000000	235500000	0.002398
1	472	61	1526	235500000	236000000	0.003052
1	473	67	1655	236000000	236500000	0.00331
1	474	52	1211	236500000	237000000	0.002422
1	475	55	1386	237000000	237500000	0.002772
1	476	33	825	237500000	238000000	0.00165
1	477	33	863	238000000	238500000	0.001726
1	478	22	576	238500000	239000000	0.001152
1	479	12	273	239000000	239500000	0.000546
1	480	32	766	239500000	240000000	0.001532
1	481	37	857	240000000	240500000	0.001714
1	482	22	507	240500000	241000000	0.001014
1	483	31	749	241000000	241500000	0.001498
1	484	43	1092	241500000	242000000	0.002184
1	485	48	1166	242000000	242500000	0.002332
1	486	43	1066	242500000	243000000	0.002132
1	487	33	829	243000000	243500000	0.001658
1	488	40	959	243500000	244000000	0.001918
1	489	97	2473	244000000	244500000	0.004946
1	490	49	1223	244500000	245000000	0.002446
1	491	95	2452	245000000	245500000	0.004904
1	492	80	1982	245500000	246000000	0.003964
1	493	32	753	246000000	246500000	0.001506
1	494	78	1965	246500000	247000000	0.00393
1	495	54	1300	247000000	247500000	0.0026
1	496	51	1180	247500000	248000000	0.00236
1	497	36	861	248000000	248500000	0.001722
1	498	25	591	248500000	249000000	0.001182
1	499	85	1996	249000000	249260000	0.003992
10	1	115	2920	0	500000	0.00584
10	2	271	6977	500000	1000000	0.013954
10	3	132	3314	1000000	1500000	0.006628
10	4	97	2390	1500000	2000000	0.00478
10	5	37	866	2000000	2500000	0.001732
10	6	46	1149	2500000	3000000	0.002298
10	7	105	2639	3000000	3500000	0.005278
10	8	71	1793	3500000	4000000	0.003586
10	9	31	719	4000000	4500000	0.001438
10	10	36	875	4500000	5000000	0.00175
10	11	54	1333	5000000	5500000	0.002666
10	12	95	2388	5500000	6000000	0.004776
10	13	96	2426	6000000	6500000	0.004852
10	14	76	1868	6500000	7000000	0.003736
10	15	59	1408	7000000	7500000	0.002816
10	16	106	2616	7500000	8000000	0.005232
10	17	87	2064	8000000	8500000	0.004128
10	18	38	954	8500000	9000000	0.001908
10	19	28	642	9000000	9500000	0.001284
10	20	25	590	9500000	10000000	0.00118
10	21	21	483	10000000	10500000	0.000966
10	22	45	1080	10500000	11000000	0.00216
10	23	85	2125	11000000	11500000	0.00425
10	24	66	1626	11500000	12000000	0.003252
10	25	60	1476	12000000	12500000	0.002952
10	26	98	2388	12500000	13000000	0.004776
10	27	78	1962	13000000	13500000	0.003924
10	28	57	1431	13500000	14000000	0.002862
10	29	70	1659	14000000	14500000	0.003318
10	30	59	1437	14500000	15000000	0.002874
10	31	68	1712	15000000	15500000	0.003424
10	32	38	899	15500000	16000000	0.001798
10	33	47	1086	16000000	16500000	0.002172
10	34	54	1304	16500000	17000000	0.002608
10	35	46	1053	17000000	17500000	0.002106
10	36	37	858	17500000	18000000	0.001716
10	37	37	906	18000000	18500000	0.001812
10	38	25	624	18500000	19000000	0.001248
10	39	37	925	19000000	19500000	0.00185
10	40	38	949	19500000	20000000	0.001898
10	41	32	781	20000000	20500000	0.001562
10	42	28	662	20500000	21000000	0.001324
10	43	43	1116	21000000	21500000	0.002232
10	44	73	1839	21500000	22000000	0.003678
10	45	46	1150	22000000	22500000	0.0023
10	46	64	1624	22500000	23000000	0.003248
10	47	73	1888	23000000	23500000	0.003776
10	48	82	2089	23500000	24000000	0.004178
10	49	55	1367	24000000	24500000	0.002734
10	50	54	1238	24500000	25000000	0.002476
10	51	53	1273	25000000	25500000	0.002546
10	52	33	829	25500000	26000000	0.001658
10	53	44	1110	26000000	26500000	0.00222
10	54	59	1407	26500000	27000000	0.002814
10	55	23	550	27000000	27500000	0.0011
10	56	56	1410	27500000	28000000	0.00282
10	57	40	967	28000000	28500000	0.001934
10	58	42	1008	28500000	29000000	0.002016
10	59	39	951	29000000	29500000	0.001902
10	60	66	1510	29500000	30000000	0.00302
10	61	62	1626	30000000	30500000	0.003252
10	62	59	1419	30500000	31000000	0.002838
10	63	66	1640	31000000	31500000	0.00328
10	64	53	1352	31500000	32000000	0.002704
10	65	78	1880	32000000	32500000	0.00376
10	66	39	891	32500000	33000000	0.001782
10	67	58	1411	33000000	33500000	0.002822
10	68	43	1034	33500000	34000000	0.002068
10	69	55	1318	34000000	34500000	0.002636
10	70	42	1025	34500000	35000000	0.00205
10	71	47	1216	35000000	35500000	0.002432
10	72	74	1824	35500000	36000000	0.003648
10	73	39	905	36000000	36500000	0.00181
10	74	19	464	36500000	37000000	0.000928
10	75	44	1085	37000000	37500000	0.00217
10	76	59	1488	37500000	38000000	0.002976
10	77	45	1132	38000000	38500000	0.002264
10	78	36	900	38500000	39000000	0.0018
10	79	31	691	39000000	39500000	0.001382
10	80	0	0	39500000	40000000	0
10	81	0	0	40000000	40500000	0
10	82	0	0	40500000	41000000	0
10	83	0	0	41000000	41500000	0
10	84	0	0	41500000	42000000	0
10	85	4	84	42000000	42500000	0.000168
10	86	61	1395	42500000	43000000	0.00279
10	87	118	2866	43000000	43500000	0.005732
10	88	195	4817	43500000	44000000	0.009634
10	89	80	1985	44000000	44500000	0.00397
10	90	95	2277	44500000	45000000	0.004554
10	91	111	2779	45000000	45500000	0.005558
10	92	89	2215	45500000	46000000	0.00443
10	93	44	1081	46000000	46500000	0.002162
10	94	79	1966	46500000	47000000	0.003932
10	95	75	1844	47000000	47500000	0.003688
10	96	72	1751	47500000	48000000	0.003502
10	97	103	2512	48000000	48500000	0.005024
10	98	81	1992	48500000	49000000	0.003984
10	99	41	998	49000000	49500000	0.001996
10	100	117	2905	49500000	50000000	0.00581
10	101	73	1812	50000000	50500000	0.003624
10	102	117	2896	50500000	51000000	0.005792
10	103	21	527	51000000	51500000	0.001054
10	104	39	945	51500000	52000000	0.00189
10	105	65	1572	52000000	52500000	0.003144
10	106	32	755	52500000	53000000	0.00151
10	107	33	804	53000000	53500000	0.001608
10	108	29	659	53500000	54000000	0.001318
10	109	39	1036	54000000	54500000	0.002072
10	110	24	578	54500000	55000000	0.001156
10	111	18	447	55000000	55500000	0.000894
10	112	25	568	55500000	56000000	0.001136
10	113	27	640	56000000	56500000	0.00128
10	114	20	472	56500000	57000000	0.000944
10	115	23	573	57000000	57500000	0.001146
10	116	13	302	57500000	58000000	0.000604
10	117	29	703	58000000	58500000	0.001406
10	118	20	461	58500000	59000000	0.000922
10	119	29	706	59000000	59500000	0.001412
10	120	18	447	59500000	60000000	0.000894
10	121	54	1287	60000000	60500000	0.002574
10	122	23	552	60500000	61000000	0.001104
10	123	44	1116	61000000	61500000	0.002232
10	124	32	772	61500000	62000000	0.001544
10	125	33	808	62000000	62500000	0.001616
10	126	40	969	62500000	63000000	0.001938
10	127	39	952	63000000	63500000	0.001904
10	128	35	845	63500000	64000000	0.00169
10	129	45	1061	64000000	64500000	0.002122
10	130	54	1246	64500000	65000000	0.002492
10	131	24	612	65000000	65500000	0.001224
10	132	47	1093	65500000	66000000	0.002186
10	133	31	757	66000000	66500000	0.001514
10	134	22	517	66500000	67000000	0.001034
10	135	20	487	67000000	67500000	0.000974
10	136	23	540	67500000	68000000	0.00108
10	137	33	796	68000000	68500000	0.001592
10	138	19	453	68500000	69000000	0.000906
10	139	41	924	69000000	69500000	0.001848
10	140	37	880	69500000	70000000	0.00176
10	141	48	1249	70000000	70500000	0.002498
10	142	28	677	70500000	71000000	0.001354
10	143	116	2907	71000000	71500000	0.005814
10	144	163	3998	71500000	72000000	0.007996
10	145	182	4407	72000000	72500000	0.008814
10	146	166	3968	72500000	73000000	0.007936
10	147	252	6206	73000000	73500000	0.012412
10	148	184	4550	73500000	74000000	0.0091
10	149	76	1847	74000000	74500000	0.003694
10	150	32	775	74500000	75000000	0.00155
10	151	59	1434	75000000	75500000	0.002868
10	152	102	2524	75500000	76000000	0.005048
10	153	20	444	76000000	76500000	0.000888
10	154	71	1799	76500000	77000000	0.003598
10	155	108	2600	77000000	77500000	0.0052
10	156	48	1188	77500000	78000000	0.002376
10	157	33	782	78000000	78500000	0.001564
10	158	55	1357	78500000	79000000	0.002714
10	159	69	1681	79000000	79500000	0.003362
10	160	103	2575	79500000	80000000	0.00515
10	161	110	2714	80000000	80500000	0.005428
10	162	201	4941	80500000	81000000	0.009882
10	163	148	3667	81000000	81500000	0.007334
10	164	86	2145	81500000	82000000	0.00429
10	165	115	2780	82000000	82500000	0.00556
10	166	32	792	82500000	83000000	0.001584
10	167	30	710	83000000	83500000	0.00142
10	168	25	595	83500000	84000000	0.00119
10	169	24	551	84000000	84500000	0.001102
10	170	24	617	84500000	85000000	0.001234
10	171	27	655	85000000	85500000	0.00131
10	172	47	1128	85500000	86000000	0.002256
10	173	48	1193	86000000	86500000	0.002386
10	174	29	702	86500000	87000000	0.001404
10	175	48	1136	87000000	87500000	0.002272
10	176	111	2708	87500000	88000000	0.005416
10	177	148	3744	88000000	88500000	0.007488
10	178	84	2066	88500000	89000000	0.004132
10	179	52	1251	89000000	89500000	0.002502
10	180	29	672	89500000	90000000	0.001344
10	181	29	694	90000000	90500000	0.001388
10	182	34	838	90500000	91000000	0.001676
10	183	41	988	91000000	91500000	0.001976
10	184	41	1022	91500000	92000000	0.002044
10	185	23	538	92000000	92500000	0.001076
10	186	51	1253	92500000	93000000	0.002506
10	187	51	1184	93000000	93500000	0.002368
10	188	45	1174	93500000	94000000	0.002348
10	189	60	1255	94000000	94500000	0.00251
10	190	52	1225	94500000	95000000	0.00245
10	191	55	1325	95000000	95500000	0.00265
10	192	48	1145	95500000	96000000	0.00229
10	193	28	663	96000000	96500000	0.001326
10	194	48	1204	96500000	97000000	0.002408
10	195	57	1435	97000000	97500000	0.00287
10	196	36	888	97500000	98000000	0.001776
10	197	57	1423	98000000	98500000	0.002846
10	198	111	2655	98500000	99000000	0.00531
10	199	122	2912	99000000	99500000	0.005824
10	200	149	3699	99500000	100000000	0.007398
10	201	98	2342	100000000	100500000	0.004684
10	202	39	982	100500000	101000000	0.001964
10	203	66	1624	101000000	101500000	0.003248
10	204	58	1268	101500000	102000000	0.002536
10	205	179	4368	102000000	102500000	0.008736
10	206	254	6391	102500000	103000000	0.012782
10	207	141	3470	103000000	103500000	0.00694
10	208	132	3297	103500000	104000000	0.006594
10	209	161	4012	104000000	104500000	0.008024
10	210	63	1507	104500000	105000000	0.003014
10	211	141	3528	105000000	105500000	0.007056
10	212	76	1879	105500000	106000000	0.003758
10	213	83	2068	106000000	106500000	0.004136
10	214	48	1114	106500000	107000000	0.002228
10	215	28	667	107000000	107500000	0.001334
10	216	20	473	107500000	108000000	0.000946
10	217	33	789	108000000	108500000	0.001578
10	218	19	462	108500000	109000000	0.000924
10	219	21	509	109000000	109500000	0.001018
10	220	24	573	109500000	110000000	0.001146
10	221	35	883	110000000	110500000	0.001766
10	222	42	1081	110500000	111000000	0.002162
10	223	45	1104	111000000	111500000	0.002208
10	224	76	1803	111500000	112000000	0.003606
10	225	67	1727	112000000	112500000	0.003454
10	226	77	1838	112500000	113000000	0.003676
10	227	41	1011	113000000	113500000	0.002022
10	228	42	997	113500000	114000000	0.001994
10	229	51	1282	114000000	114500000	0.002564
10	230	98	2408	114500000	115000000	0.004816
10	231	53	1239	115000000	115500000	0.002478
10	232	52	1264	115500000	116000000	0.002528
10	233	84	2087	116000000	116500000	0.004174
10	234	39	933	116500000	117000000	0.001866
10	235	30	720	117000000	117500000	0.00144
10	236	41	1040	117500000	118000000	0.00208
10	237	53	1290	118000000	118500000	0.00258
10	238	87	2174	118500000	119000000	0.004348
10	239	84	2056	119000000	119500000	0.004112
10	240	59	1385	119500000	120000000	0.00277
10	241	65	1676	120000000	120500000	0.003352
10	242	99	2397	120500000	121000000	0.004794
10	243	151	3711	121000000	121500000	0.007422
10	244	64	1523	121500000	122000000	0.003046
10	245	52	1268	122000000	122500000	0.002536
10	246	58	1443	122500000	123000000	0.002886
10	247	84	2124	123000000	123500000	0.004248
10	248	67	1681	123500000	124000000	0.003362
10	249	79	1972	124000000	124500000	0.003944
10	250	67	1679	124500000	125000000	0.003358
10	251	73	1762	125000000	125500000	0.003524
10	252	118	2933	125500000	126000000	0.005866
10	253	203	4906	126000000	126500000	0.009812
10	254	106	2572	126500000	127000000	0.005144
10	255	68	1688	127000000	127500000	0.003376
10	256	58	1473	127500000	128000000	0.002946
10	257	56	1367	128000000	128500000	0.002734
10	258	55	1382	128500000	129000000	0.002764
10	259	75	1880	129000000	129500000	0.00376
10	260	121	2978	129500000	130000000	0.005956
10	261	71	1734	130000000	130500000	0.003468
10	262	77	1955	130500000	131000000	0.00391
10	263	97	2479	131000000	131500000	0.004958
10	264	160	4113	131500000	132000000	0.008226
10	265	73	1833	132000000	132500000	0.003666
10	266	210	5342	132500000	133000000	0.010684
10	267	144	3830	133000000	133500000	0.00766
10	268	218	5597	133500000	134000000	0.011194
10	269	389	10050	134000000	134500000	0.0201
10	270	437	11118	134500000	135000000	0.022236
10	271	418	10910	135000000	135500000	0.02182
10	272	30	676	135500000	135540000	0.001352
11	1	438	11397	0	500000	0.022794
11	2	501	12675	500000	1000000	0.02535
11	3	543	13855	1000000	1500000	0.02771
11	4	500	12772	1500000	2000000	0.025544
11	5	525	13374	2000000	2500000	0.026748
11	6	320	7968	2500000	3000000	0.015936
11	7	179	4482	3000000	3500000	0.008964
11	8	80	2019	3500000	4000000	0.004038
11	9	61	1437	4000000	4500000	0.002874
11	10	43	1035	4500000	5000000	0.00207
11	11	42	1066	5000000	5500000	0.002132
11	12	40	968	5500000	6000000	0.001936
11	13	83	2089	6000000	6500000	0.004178
11	14	64	1504	6500000	7000000	0.003008
11	15	47	1130	7000000	7500000	0.00226
11	16	54	1295	7500000	8000000	0.00259
11	17	137	3445	8000000	8500000	0.00689
11	18	85	2096	8500000	9000000	0.004192
11	19	52	1246	9000000	9500000	0.002492
11	20	38	937	9500000	10000000	0.001874
11	21	47	1118	10000000	10500000	0.002236
11	22	77	1829	10500000	11000000	0.003658
11	23	71	1721	11000000	11500000	0.003442
11	24	66	1605	11500000	12000000	0.00321
11	25	96	2425	12000000	12500000	0.00485
11	26	69	1657	12500000	13000000	0.003314
11	27	59	1451	13000000	13500000	0.002902
11	28	52	1226	13500000	14000000	0.002452
11	29	42	986	14000000	14500000	0.001972
11	30	47	1139	14500000	15000000	0.002278
11	31	49	1190	15000000	15500000	0.00238
11	32	55	1324	15500000	16000000	0.002648
11	33	23	535	16000000	16500000	0.00107
11	34	76	1874	16500000	17000000	0.003748
11	35	93	2315	17000000	17500000	0.00463
11	36	169	4177	17500000	18000000	0.008354
11	37	52	1244	18000000	18500000	0.002488
11	38	65	1634	18500000	19000000	0.003268
11	39	60	1503	19000000	19500000	0.003006
11	40	77	1849	19500000	20000000	0.003698
11	41	53	1300	20000000	20500000	0.0026
11	42	65	1636	20500000	21000000	0.003272
11	43	34	823	21000000	21500000	0.001646
11	44	33	862	21500000	22000000	0.001724
11	45	25	610	22000000	22500000	0.00122
11	46	30	718	22500000	23000000	0.001436
11	47	30	694	23000000	23500000	0.001388
11	48	27	693	23500000	24000000	0.001386
11	49	24	530	24000000	24500000	0.00106
11	50	17	397	24500000	25000000	0.000794
11	51	40	988	25000000	25500000	0.001976
11	52	25	594	25500000	26000000	0.001188
11	53	34	796	26000000	26500000	0.001592
11	54	29	708	26500000	27000000	0.001416
11	55	51	1279	27000000	27500000	0.002558
11	56	58	1459	27500000	28000000	0.002918
11	57	35	763	28000000	28500000	0.001526
11	58	24	568	28500000	29000000	0.001136
11	59	32	771	29000000	29500000	0.001542
11	60	32	763	29500000	30000000	0.001526
11	61	39	929	30000000	30500000	0.001858
11	62	35	903	30500000	31000000	0.001806
11	63	27	697	31000000	31500000	0.001394
11	64	74	1907	31500000	32000000	0.003814
11	65	58	1408	32000000	32500000	0.002816
11	66	31	777	32500000	33000000	0.001554
11	67	52	1278	33000000	33500000	0.002556
11	68	71	1784	33500000	34000000	0.003568
11	69	101	2577	34000000	34500000	0.005154
11	70	42	997	34500000	35000000	0.001994
11	71	42	1034	35000000	35500000	0.002068
11	72	47	1126	35500000	36000000	0.002252
11	73	74	1750	36000000	36500000	0.0035
11	74	44	1026	36500000	37000000	0.002052
11	75	23	575	37000000	37500000	0.00115
11	76	25	605	37500000	38000000	0.00121
11	77	23	567	38000000	38500000	0.001134
11	78	30	756	38500000	39000000	0.001512
11	79	26	626	39000000	39500000	0.001252
11	80	22	516	39500000	40000000	0.001032
11	81	29	697	40000000	40500000	0.001394
11	82	24	555	40500000	41000000	0.00111
11	83	37	809	41000000	41500000	0.001618
11	84	24	565	41500000	42000000	0.00113
11	85	24	545	42000000	42500000	0.00109
11	86	40	931	42500000	43000000	0.001862
11	87	45	1089	43000000	43500000	0.002178
11	88	78	1856	43500000	44000000	0.003712
11	89	95	2327	44000000	44500000	0.004654
11	90	225	5454	44500000	45000000	0.010908
11	91	135	3333	45000000	45500000	0.006666
11	92	163	3994	45500000	46000000	0.007988
11	93	157	3943	46000000	46500000	0.007886
11	94	52	1266	46500000	47000000	0.002532
11	95	175	4251	47000000	47500000	0.008502
11	96	51	1200	47500000	48000000	0.0024
11	97	67	1640	48000000	48500000	0.00328
11	98	31	713	48500000	49000000	0.001426
11	99	30	721	49000000	49500000	0.001442
11	100	45	1110	49500000	50000000	0.00222
11	101	28	641	50000000	50500000	0.001282
11	102	6	138	50500000	51000000	0.000276
11	103	19	428	51000000	51500000	0.000856
11	104	11	274	51500000	52000000	0.000548
11	105	0	0	52000000	52500000	0
11	106	0	0	52500000	53000000	0
11	107	0	0	53000000	53500000	0
11	108	0	0	53500000	54000000	0
11	109	0	0	54000000	54500000	0
11	110	12	265	54500000	55000000	0.00053
11	111	23	576	55000000	55500000	0.001152
11	112	26	607	55500000	56000000	0.001214
11	113	26	621	56000000	56500000	0.001242
11	114	49	1203	56500000	57000000	0.002406
11	115	196	4761	57000000	57500000	0.009522
11	116	53	1288	57500000	58000000	0.002576
11	117	33	787	58000000	58500000	0.001574
11	118	66	1640	58500000	59000000	0.00328
11	119	58	1372	59000000	59500000	0.002744
11	120	44	1041	59500000	60000000	0.002082
11	121	48	1103	60000000	60500000	0.002206
11	122	184	4489	60500000	61000000	0.008978
11	123	236	6001	61000000	61500000	0.012002
11	124	214	5353	61500000	62000000	0.010706
11	125	145	3587	62000000	62500000	0.007174
11	126	116	2841	62500000	63000000	0.005682
11	127	62	1503	63000000	63500000	0.003006
11	128	307	7731	63500000	64000000	0.015462
11	129	352	8797	64000000	64500000	0.017594
11	130	285	7114	64500000	65000000	0.014228
11	131	277	6928	65000000	65500000	0.013856
11	132	171	4181	65500000	66000000	0.008362
11	133	223	5579	66000000	66500000	0.011158
11	134	151	3814	66500000	67000000	0.007628
11	135	322	8092	67000000	67500000	0.016184
11	136	139	3522	67500000	68000000	0.007044
11	137	144	3592	68000000	68500000	0.007184
11	138	234	5810	68500000	69000000	0.01162
11	139	195	4833	69000000	69500000	0.009666
11	140	191	4824	69500000	70000000	0.009648
11	141	173	4172	70000000	70500000	0.008344
11	142	164	4025	70500000	71000000	0.00805
11	143	100	2509	71000000	71500000	0.005018
11	144	104	2578	71500000	72000000	0.005156
11	145	199	5025	72000000	72500000	0.01005
11	146	95	2345	72500000	73000000	0.00469
11	147	120	2978	73000000	73500000	0.005956
11	148	54	1264	73500000	74000000	0.002528
11	149	75	1857	74000000	74500000	0.003714
11	150	98	2376	74500000	75000000	0.004752
11	151	166	4077	75000000	75500000	0.008154
11	152	112	2784	75500000	76000000	0.005568
11	153	128	3147	76000000	76500000	0.006294
11	154	163	4036	76500000	77000000	0.008072
11	155	62	1592	77000000	77500000	0.003184
11	156	60	1523	77500000	78000000	0.003046
11	157	58	1417	78000000	78500000	0.002834
11	158	92	2214	78500000	79000000	0.004428
11	159	46	1148	79000000	79500000	0.002296
11	160	33	740	79500000	80000000	0.00148
11	161	26	636	80000000	80500000	0.001272
11	162	15	349	80500000	81000000	0.000698
11	163	22	523	81000000	81500000	0.001046
11	164	23	563	81500000	82000000	0.001126
11	165	47	1116	82000000	82500000	0.002232
11	166	34	829	82500000	83000000	0.001658
11	167	41	973	83000000	83500000	0.001946
11	168	21	466	83500000	84000000	0.000932
11	169	28	657	84000000	84500000	0.001314
11	170	28	687	84500000	85000000	0.001374
11	171	43	1028	85000000	85500000	0.002056
11	172	48	1122	85500000	86000000	0.002244
11	173	49	1194	86000000	86500000	0.002388
11	174	48	1126	86500000	87000000	0.002252
11	175	53	1316	87000000	87500000	0.002632
11	176	18	398	87500000	88000000	0.000796
11	177	32	779	88000000	88500000	0.001558
11	178	28	697	88500000	89000000	0.001394
11	179	28	689	89000000	89500000	0.001378
11	180	30	701	89500000	90000000	0.001402
11	181	24	587	90000000	90500000	0.001174
11	182	23	547	90500000	91000000	0.001094
11	183	35	827	91000000	91500000	0.001654
11	184	35	832	91500000	92000000	0.001664
11	185	23	555	92000000	92500000	0.00111
11	186	36	889	92500000	93000000	0.001778
11	187	46	1099	93000000	93500000	0.002198
11	188	58	1388	93500000	94000000	0.002776
11	189	61	1488	94000000	94500000	0.002976
11	190	48	1152	94500000	95000000	0.002304
11	191	49	1128	95000000	95500000	0.002256
11	192	26	573	95500000	96000000	0.001146
11	193	26	670	96000000	96500000	0.00134
11	194	31	705	96500000	97000000	0.00141
11	195	17	416	97000000	97500000	0.000832
11	196	26	643	97500000	98000000	0.001286
11	197	29	711	98000000	98500000	0.001422
11	198	28	667	98500000	99000000	0.001334
11	199	20	469	99000000	99500000	0.000938
11	200	24	563	99500000	100000000	0.001126
11	201	24	575	100000000	100500000	0.00115
11	202	32	788	100500000	101000000	0.001576
11	203	41	986	101000000	101500000	0.001972
11	204	24	594	101500000	102000000	0.001188
11	205	37	930	102000000	102500000	0.00186
11	206	43	1013	102500000	103000000	0.002026
11	207	26	629	103000000	103500000	0.001258
11	208	35	801	103500000	104000000	0.001602
11	209	33	763	104000000	104500000	0.001526
11	210	22	529	104500000	105000000	0.001058
11	211	22	505	105000000	105500000	0.00101
11	212	26	615	105500000	106000000	0.00123
11	213	17	402	106000000	106500000	0.000804
11	214	28	663	106500000	107000000	0.001326
11	215	26	637	107000000	107500000	0.001274
11	216	44	1048	107500000	108000000	0.002096
11	217	42	1025	108000000	108500000	0.00205
11	218	51	1240	108500000	109000000	0.00248
11	219	60	1457	109000000	109500000	0.002914
11	220	32	768	109500000	110000000	0.001536
11	221	40	983	110000000	110500000	0.001966
11	222	46	1089	110500000	111000000	0.002178
11	223	78	1930	111000000	111500000	0.00386
11	224	58	1455	111500000	112000000	0.00291
11	225	61	1543	112000000	112500000	0.003086
11	226	52	1254	112500000	113000000	0.002508
11	227	88	2114	113000000	113500000	0.004228
11	228	86	2107	113500000	114000000	0.004214
11	229	64	1569	114000000	114500000	0.003138
11	230	84	2028	114500000	115000000	0.004056
11	231	59	1445	115000000	115500000	0.00289
11	232	69	1718	115500000	116000000	0.003436
11	233	125	3124	116000000	116500000	0.006248
11	234	101	2532	116500000	117000000	0.005064
11	235	205	5146	117000000	117500000	0.010292
11	236	162	4017	117500000	118000000	0.008034
11	237	105	2563	118000000	118500000	0.005126
11	238	195	4823	118500000	119000000	0.009646
11	239	166	4111	119000000	119500000	0.008222
11	240	215	5345	119500000	120000000	0.01069
11	241	127	3090	120000000	120500000	0.00618
11	242	88	2156	120500000	121000000	0.004312
11	243	49	1235	121000000	121500000	0.00247
11	244	46	1068	121500000	122000000	0.002136
11	245	38	955	122000000	122500000	0.00191
11	246	58	1388	122500000	123000000	0.002776
11	247	95	2346	123000000	123500000	0.004692
11	248	40	993	123500000	124000000	0.001986
11	249	53	1279	124000000	124500000	0.002558
11	250	113	2773	124500000	125000000	0.005546
11	251	123	2996	125000000	125500000	0.005992
11	252	81	1976	125500000	126000000	0.003952
11	253	160	3977	126000000	126500000	0.007954
11	254	55	1311	126500000	127000000	0.002622
11	255	28	691	127000000	127500000	0.001382
11	256	29	669	127500000	128000000	0.001338
11	257	55	1328	128000000	128500000	0.002656
11	258	131	3367	128500000	129000000	0.006734
11	259	62	1520	129000000	129500000	0.00304
11	260	78	1853	129500000	130000000	0.003706
11	261	101	2541	130000000	130500000	0.005082
11	262	50	1195	130500000	131000000	0.00239
11	263	54	1309	131000000	131500000	0.002618
11	264	68	1656	131500000	132000000	0.003312
11	265	44	1080	132000000	132500000	0.00216
11	266	56	1418	132500000	133000000	0.002836
11	267	53	1348	133000000	133500000	0.002696
11	268	155	3863	133500000	134000000	0.007726
11	269	155	3738	134000000	134500000	0.007476
11	270	76	1837	134500000	135000000	0.003674
11	271	0	0	135000000	135010000	0
12	1	174	4250	0	500000	0.0085
12	2	86	2123	500000	1000000	0.004246
12	3	34	839	1000000	1500000	0.001678
12	4	113	2832	1500000	2000000	0.005664
12	5	86	2138	2000000	2500000	0.004276
12	6	115	2906	2500000	3000000	0.005812
12	7	184	4528	3000000	3500000	0.009056
12	8	107	2662	3500000	4000000	0.005324
12	9	90	2180	4000000	4500000	0.00436
12	10	47	1156	4500000	5000000	0.002312
12	11	66	1552	5000000	5500000	0.003104
12	12	95	2338	5500000	6000000	0.004676
12	13	190	4762	6000000	6500000	0.009524
12	14	220	5575	6500000	7000000	0.01115
12	15	152	3816	7000000	7500000	0.007632
12	16	44	1046	7500000	8000000	0.002092
12	17	73	1849	8000000	8500000	0.003698
12	18	72	1781	8500000	9000000	0.003562
12	19	58	1411	9000000	9500000	0.002822
12	20	44	1054	9500000	10000000	0.002108
12	21	42	946	10000000	10500000	0.001892
12	22	26	602	10500000	11000000	0.001204
12	23	32	837	11000000	11500000	0.001674
12	24	57	1400	11500000	12000000	0.0028
12	25	57	1425	12000000	12500000	0.00285
12	26	68	1530	12500000	13000000	0.00306
12	27	75	1821	13000000	13500000	0.003642
12	28	45	1103	13500000	14000000	0.002206
12	29	35	865	14000000	14500000	0.00173
12	30	25	621	14500000	15000000	0.001242
12	31	27	694	15000000	15500000	0.001388
12	32	25	593	15500000	16000000	0.001186
12	33	33	812	16000000	16500000	0.001624
12	34	29	680	16500000	17000000	0.00136
12	35	22	518	17000000	17500000	0.001036
12	36	25	605	17500000	18000000	0.00121
12	37	11	257	18000000	18500000	0.000514
12	38	17	385	18500000	19000000	0.00077
12	39	32	758	19000000	19500000	0.001516
12	40	43	1063	19500000	20000000	0.002126
12	41	31	764	20000000	20500000	0.001528
12	42	28	704	20500000	21000000	0.001408
12	43	25	625	21000000	21500000	0.00125
12	44	43	1013	21500000	22000000	0.002026
12	45	43	1011	22000000	22500000	0.002022
12	46	28	656	22500000	23000000	0.001312
12	47	32	757	23000000	23500000	0.001514
12	48	21	492	23500000	24000000	0.000984
12	49	16	390	24000000	24500000	0.00078
12	50	39	985	24500000	25000000	0.00197
12	51	31	784	25000000	25500000	0.001568
12	52	30	756	25500000	26000000	0.001512
12	53	51	1238	26000000	26500000	0.002476
12	54	42	991	26500000	27000000	0.001982
12	55	45	1080	27000000	27500000	0.00216
12	56	36	872	27500000	28000000	0.001744
12	57	39	932	28000000	28500000	0.001864
12	58	34	839	28500000	29000000	0.001678
12	59	28	681	29000000	29500000	0.001362
12	60	39	970	29500000	30000000	0.00194
12	61	38	934	30000000	30500000	0.001868
12	62	38	939	30500000	31000000	0.001878
12	63	98	2370	31000000	31500000	0.00474
12	64	51	1258	31500000	32000000	0.002516
12	65	28	683	32000000	32500000	0.001366
12	66	30	711	32500000	33000000	0.001422
12	67	50	1227	33000000	33500000	0.002454
12	68	29	683	33500000	34000000	0.001366
12	69	67	1694	34000000	34500000	0.003388
12	70	42	1061	34500000	35000000	0.002122
12	71	0	0	35000000	35500000	0
12	72	0	0	35500000	36000000	0
12	73	0	0	36000000	36500000	0
12	74	0	0	36500000	37000000	0
12	75	0	0	37000000	37500000	0
12	76	13	340	37500000	38000000	0.00068
12	77	24	503	38000000	38500000	0.001006
12	78	44	1068	38500000	39000000	0.002136
12	79	27	642	39000000	39500000	0.001284
12	80	28	672	39500000	40000000	0.001344
12	81	26	589	40000000	40500000	0.001178
12	82	32	832	40500000	41000000	0.001664
12	83	25	570	41000000	41500000	0.00114
12	84	25	619	41500000	42000000	0.001238
12	85	51	1222	42000000	42500000	0.002444
12	86	60	1444	42500000	43000000	0.002888
12	87	26	628	43000000	43500000	0.001256
12	88	29	726	43500000	44000000	0.001452
12	89	49	1188	44000000	44500000	0.002376
12	90	29	700	44500000	45000000	0.0014
12	91	35	884	45000000	45500000	0.001768
12	92	40	967	45500000	46000000	0.001934
12	93	36	885	46000000	46500000	0.00177
12	94	54	1290	46500000	47000000	0.00258
12	95	41	984	47000000	47500000	0.001968
12	96	30	737	47500000	48000000	0.001474
12	97	194	4800	48000000	48500000	0.0096
12	98	75	1730	48500000	49000000	0.00346
12	99	160	3884	49000000	49500000	0.007768
12	100	114	2759	49500000	50000000	0.005518
12	101	216	5356	50000000	50500000	0.010712
12	102	76	1984	50500000	51000000	0.003968
12	103	38	962	51000000	51500000	0.001924
12	104	74	1838	51500000	52000000	0.003676
12	105	192	4812	52000000	52500000	0.009624
12	106	165	4048	52500000	53000000	0.008096
12	107	177	4370	53000000	53500000	0.00874
12	108	162	4039	53500000	54000000	0.008078
12	109	218	5397	54000000	54500000	0.010794
12	110	203	5075	54500000	55000000	0.01015
12	111	63	1462	55000000	55500000	0.002924
12	112	37	859	55500000	56000000	0.001718
12	113	189	4627	56000000	56500000	0.009254
12	114	124	3070	56500000	57000000	0.00614
12	115	125	3140	57000000	57500000	0.00628
12	116	250	6202	57500000	58000000	0.012404
12	117	164	4017	58000000	58500000	0.008034
12	118	32	805	58500000	59000000	0.00161
12	119	35	853	59000000	59500000	0.001706
12	120	26	606	59500000	60000000	0.001212
12	121	32	759	60000000	60500000	0.001518
12	122	17	405	60500000	61000000	0.00081
12	123	29	672	61000000	61500000	0.001344
12	124	35	825	61500000	62000000	0.00165
12	125	36	849	62000000	62500000	0.001698
12	126	25	600	62500000	63000000	0.0012
12	127	41	993	63000000	63500000	0.001986
12	128	40	958	63500000	64000000	0.001916
12	129	39	928	64000000	64500000	0.001856
12	130	41	1012	64500000	65000000	0.002024
12	131	53	1324	65000000	65500000	0.002648
12	132	42	1020	65500000	66000000	0.00204
12	133	52	1224	66000000	66500000	0.002448
12	134	33	795	66500000	67000000	0.00159
12	135	41	1031	67000000	67500000	0.002062
12	136	34	865	67500000	68000000	0.00173
12	137	35	840	68000000	68500000	0.00168
12	138	45	1090	68500000	69000000	0.00218
12	139	46	1150	69000000	69500000	0.0023
12	140	38	921	69500000	70000000	0.001842
12	141	50	1198	70000000	70500000	0.002396
12	142	39	908	70500000	71000000	0.001816
12	143	32	771	71000000	71500000	0.001542
12	144	32	803	71500000	72000000	0.001606
12	145	30	755	72000000	72500000	0.00151
12	146	32	808	72500000	73000000	0.001616
12	147	21	520	73000000	73500000	0.00104
12	148	24	608	73500000	74000000	0.001216
12	149	25	612	74000000	74500000	0.001224
12	150	19	441	74500000	75000000	0.000882
12	151	36	874	75000000	75500000	0.001748
12	152	28	685	75500000	76000000	0.00137
12	153	48	1176	76000000	76500000	0.002352
12	154	34	812	76500000	77000000	0.001624
12	155	43	1067	77000000	77500000	0.002134
12	156	27	651	77500000	78000000	0.001302
12	157	26	650	78000000	78500000	0.0013
12	158	23	575	78500000	79000000	0.00115
12	159	32	803	79000000	79500000	0.001606
12	160	27	663	79500000	80000000	0.001326
12	161	33	818	80000000	80500000	0.001636
12	162	45	1106	80500000	81000000	0.002212
12	163	24	577	81000000	81500000	0.001154
12	164	27	679	81500000	82000000	0.001358
12	165	30	745	82000000	82500000	0.00149
12	166	28	657	82500000	83000000	0.001314
12	167	32	776	83000000	83500000	0.001552
12	168	36	879	83500000	84000000	0.001758
12	169	33	803	84000000	84500000	0.001606
12	170	30	753	84500000	85000000	0.001506
12	171	19	463	85000000	85500000	0.000926
12	172	25	614	85500000	86000000	0.001228
12	173	18	446	86000000	86500000	0.000892
12	174	23	512	86500000	87000000	0.001024
12	175	26	629	87000000	87500000	0.001258
12	176	24	543	87500000	88000000	0.001086
12	177	22	516	88000000	88500000	0.001032
12	178	29	726	88500000	89000000	0.001452
12	179	27	647	89000000	89500000	0.001294
12	180	37	857	89500000	90000000	0.001714
12	181	26	601	90000000	90500000	0.001202
12	182	24	566	90500000	91000000	0.001132
12	183	28	663	91000000	91500000	0.001326
12	184	24	584	91500000	92000000	0.001168
12	185	32	734	92000000	92500000	0.001468
12	186	28	673	92500000	93000000	0.001346
12	187	53	1317	93000000	93500000	0.002634
12	188	39	931	93500000	94000000	0.001862
12	189	54	1280	94000000	94500000	0.00256
12	190	52	1259	94500000	95000000	0.002518
12	191	54	1373	95000000	95500000	0.002746
12	192	30	748	95500000	96000000	0.001496
12	193	124	3049	96000000	96500000	0.006098
12	194	72	1806	96500000	97000000	0.003612
12	195	35	826	97000000	97500000	0.001652
12	196	31	765	97500000	98000000	0.00153
12	197	70	1870	98000000	98500000	0.00374
12	198	34	857	98500000	99000000	0.001714
12	199	49	1172	99000000	99500000	0.002344
12	200	23	575	99500000	100000000	0.00115
12	201	39	966	100000000	100500000	0.001932
12	202	60	1452	100500000	101000000	0.002904
12	203	46	1114	101000000	101500000	0.002228
12	204	32	733	101500000	102000000	0.001466
12	205	35	881	102000000	102500000	0.001762
12	206	40	937	102500000	103000000	0.001874
12	207	45	1071	103000000	103500000	0.002142
12	208	39	940	103500000	104000000	0.00188
12	209	75	1829	104000000	104500000	0.003658
12	210	68	1677	104500000	105000000	0.003354
12	211	57	1378	105000000	105500000	0.002756
12	212	45	1092	105500000	106000000	0.002184
12	213	55	1369	106000000	106500000	0.002738
12	214	76	1901	106500000	107000000	0.003802
12	215	51	1288	107000000	107500000	0.002576
12	216	66	1565	107500000	108000000	0.00313
12	217	76	1914	108000000	108500000	0.003828
12	218	107	2634	108500000	109000000	0.005268
12	219	133	3324	109000000	109500000	0.006648
12	220	73	1793	109500000	110000000	0.003586
12	221	133	3313	110000000	110500000	0.006626
12	222	46	1150	110500000	111000000	0.0023
12	223	129	3131	111000000	111500000	0.006262
12	224	153	3709	111500000	112000000	0.007418
12	225	55	1290	112000000	112500000	0.00258
12	226	44	1089	112500000	113000000	0.002178
12	227	74	1777	113000000	113500000	0.003554
12	228	225	5659	113500000	114000000	0.011318
12	229	153	3890	114000000	114500000	0.00778
12	230	60	1477	114500000	115000000	0.002954
12	231	95	2314	115000000	115500000	0.004628
12	232	79	1914	115500000	116000000	0.003828
12	233	85	2102	116000000	116500000	0.004204
12	234	88	2262	116500000	117000000	0.004524
12	235	90	2171	117000000	117500000	0.004342
12	236	120	2988	117500000	118000000	0.005976
12	237	84	2029	118000000	118500000	0.004058
12	238	58	1435	118500000	119000000	0.00287
12	239	66	1667	119000000	119500000	0.003334
12	240	93	2287	119500000	120000000	0.004574
12	241	81	1940	120000000	120500000	0.00388
12	242	120	3004	120500000	121000000	0.006008
12	243	85	2150	121000000	121500000	0.0043
12	244	115	2834	121500000	122000000	0.005668
12	245	184	4538	122000000	122500000	0.009076
12	246	60	1482	122500000	123000000	0.002964
12	247	133	3315	123000000	123500000	0.00663
12	248	102	2558	123500000	124000000	0.005116
12	249	86	2114	124000000	124500000	0.004228
12	250	237	5902	124500000	125000000	0.011804
12	251	201	4971	125000000	125500000	0.009942
12	252	121	3026	125500000	126000000	0.006052
12	253	45	1118	126000000	126500000	0.002236
12	254	55	1306	126500000	127000000	0.002612
12	255	42	1022	127000000	127500000	0.002044
12	256	98	2410	127500000	128000000	0.00482
12	257	41	949	128000000	128500000	0.001898
12	258	57	1413	128500000	129000000	0.002826
12	259	108	2685	129000000	129500000	0.00537
12	260	72	1711	129500000	130000000	0.003422
12	261	66	1571	130000000	130500000	0.003142
12	262	163	4117	130500000	131000000	0.008234
12	263	129	3057	131000000	131500000	0.006114
12	264	225	5576	131500000	132000000	0.011152
12	265	234	5827	132000000	132500000	0.011654
12	266	549	13623	132500000	133000000	0.027246
12	267	438	11043	133000000	133500000	0.022086
12	268	67	1608	133500000	133860000	0.003216
13	1	0	0	0	500000	0
13	2	0	0	500000	1000000	0
13	3	0	0	1000000	1500000	0
13	4	0	0	1500000	2000000	0
13	5	0	0	2000000	2500000	0
13	6	0	0	2500000	3000000	0
13	7	0	0	3000000	3500000	0
13	8	0	0	3500000	4000000	0
13	9	0	0	4000000	4500000	0
13	10	0	0	4500000	5000000	0
13	11	0	0	5000000	5500000	0
13	12	0	0	5500000	6000000	0
13	13	0	0	6000000	6500000	0
13	14	0	0	6500000	7000000	0
13	15	0	0	7000000	7500000	0
13	16	0	0	7500000	8000000	0
13	17	0	0	8000000	8500000	0
13	18	0	0	8500000	9000000	0
13	19	0	0	9000000	9500000	0
13	20	0	0	9500000	10000000	0
13	21	0	0	10000000	10500000	0
13	22	0	0	10500000	11000000	0
13	23	0	0	11000000	11500000	0
13	24	0	0	11500000	12000000	0
13	25	0	0	12000000	12500000	0
13	26	0	0	12500000	13000000	0
13	27	0	0	13000000	13500000	0
13	28	0	0	13500000	14000000	0
13	29	0	0	14000000	14500000	0
13	30	0	0	14500000	15000000	0
13	31	0	0	15000000	15500000	0
13	32	0	0	15500000	16000000	0
13	33	0	0	16000000	16500000	0
13	34	0	0	16500000	17000000	0
13	35	0	0	17000000	17500000	0
13	36	0	0	17500000	18000000	0
13	37	0	0	18000000	18500000	0
13	38	0	0	18500000	19000000	0
13	39	61	1506	19000000	19500000	0.003012
13	40	79	1927	19500000	20000000	0.003854
13	41	53	1260	20000000	20500000	0.00252
13	42	78	1984	20500000	21000000	0.003968
13	43	60	1432	21000000	21500000	0.002864
13	44	77	1895	21500000	22000000	0.00379
13	45	60	1482	22000000	22500000	0.002964
13	46	35	860	22500000	23000000	0.00172
13	47	40	1027	23000000	23500000	0.002054
13	48	62	1511	23500000	24000000	0.003022
13	49	54	1312	24000000	24500000	0.002624
13	50	94	2368	24500000	25000000	0.004736
13	51	56	1360	25000000	25500000	0.00272
13	52	48	1147	25500000	26000000	0.002294
13	53	54	1290	26000000	26500000	0.00258
13	54	39	954	26500000	27000000	0.001908
13	55	80	1981	27000000	27500000	0.003962
13	56	86	2132	27500000	28000000	0.004264
13	57	68	1719	28000000	28500000	0.003438
13	58	59	1479	28500000	29000000	0.002958
13	59	64	1604	29000000	29500000	0.003208
13	60	48	1159	29500000	30000000	0.002318
13	61	43	1044	30000000	30500000	0.002088
13	62	68	1661	30500000	31000000	0.003322
13	63	81	2005	31000000	31500000	0.00401
13	64	62	1559	31500000	32000000	0.003118
13	65	33	780	32000000	32500000	0.00156
13	66	27	642	32500000	33000000	0.001284
13	67	44	1041	33000000	33500000	0.002082
13	68	44	1056	33500000	34000000	0.002112
13	69	33	807	34000000	34500000	0.001614
13	70	23	535	34500000	35000000	0.00107
13	71	43	1007	35000000	35500000	0.002014
13	72	19	412	35500000	36000000	0.000824
13	73	38	922	36000000	36500000	0.001844
13	74	38	925	36500000	37000000	0.00185
13	75	42	1043	37000000	37500000	0.002086
13	76	33	792	37500000	38000000	0.001584
13	77	32	781	38000000	38500000	0.001562
13	78	26	652	38500000	39000000	0.001304
13	79	23	576	39000000	39500000	0.001152
13	80	28	688	39500000	40000000	0.001376
13	81	33	825	40000000	40500000	0.00165
13	82	75	1832	40500000	41000000	0.003664
13	83	45	1019	41000000	41500000	0.002038
13	84	29	695	41500000	42000000	0.00139
13	85	51	1208	42000000	42500000	0.002416
13	86	52	1330	42500000	43000000	0.00266
13	87	31	745	43000000	43500000	0.00149
13	88	40	974	43500000	44000000	0.001948
13	89	42	1013	44000000	44500000	0.002026
13	90	76	1885	44500000	45000000	0.00377
13	91	49	1169	45000000	45500000	0.002338
13	92	56	1377	45500000	46000000	0.002754
13	93	47	1146	46000000	46500000	0.002292
13	94	36	859	46500000	47000000	0.001718
13	95	40	907	47000000	47500000	0.001814
13	96	22	520	47500000	48000000	0.00104
13	97	48	1138	48000000	48500000	0.002276
13	98	40	986	48500000	49000000	0.001972
13	99	34	837	49000000	49500000	0.001674
13	100	85	2067	49500000	50000000	0.004134
13	101	54	1328	50000000	50500000	0.002656
13	102	72	1780	50500000	51000000	0.00356
13	103	51	1209	51000000	51500000	0.002418
13	104	50	1204	51500000	52000000	0.002408
13	105	61	1443	52000000	52500000	0.002886
13	106	61	1452	52500000	53000000	0.002904
13	107	46	1095	53000000	53500000	0.00219
13	108	38	886	53500000	54000000	0.001772
13	109	24	590	54000000	54500000	0.00118
13	110	41	1001	54500000	55000000	0.002002
13	111	29	685	55000000	55500000	0.00137
13	112	14	327	55500000	56000000	0.000654
13	113	17	390	56000000	56500000	0.00078
13	114	19	465	56500000	57000000	0.00093
13	115	22	516	57000000	57500000	0.001032
13	116	45	1064	57500000	58000000	0.002128
13	117	17	388	58000000	58500000	0.000776
13	118	21	502	58500000	59000000	0.001004
13	119	27	639	59000000	59500000	0.001278
13	120	31	757	59500000	60000000	0.001514
13	121	23	517	60000000	60500000	0.001034
13	122	40	964	60500000	61000000	0.001928
13	123	28	687	61000000	61500000	0.001374
13	124	28	690	61500000	62000000	0.00138
13	125	30	720	62000000	62500000	0.00144
13	126	22	541	62500000	63000000	0.001082
13	127	10	236	63000000	63500000	0.000472
13	128	18	419	63500000	64000000	0.000838
13	129	17	394	64000000	64500000	0.000788
13	130	28	651	64500000	65000000	0.001302
13	131	14	343	65000000	65500000	0.000686
13	132	21	527	65500000	66000000	0.001054
13	133	19	444	66000000	66500000	0.000888
13	134	20	490	66500000	67000000	0.00098
13	135	20	492	67000000	67500000	0.000984
13	136	11	247	67500000	68000000	0.000494
13	137	18	433	68000000	68500000	0.000866
13	138	13	285	68500000	69000000	0.00057
13	139	20	519	69000000	69500000	0.001038
13	140	16	387	69500000	70000000	0.000774
13	141	16	392	70000000	70500000	0.000784
13	142	19	429	70500000	71000000	0.000858
13	143	16	391	71000000	71500000	0.000782
13	144	17	407	71500000	72000000	0.000814
13	145	28	670	72000000	72500000	0.00134
13	146	15	354	72500000	73000000	0.000708
13	147	27	646	73000000	73500000	0.001292
13	148	23	568	73500000	74000000	0.001136
13	149	35	761	74000000	74500000	0.001522
13	150	41	975	74500000	75000000	0.00195
13	151	37	894	75000000	75500000	0.001788
13	152	36	901	75500000	76000000	0.001802
13	153	39	925	76000000	76500000	0.00185
13	154	33	808	76500000	77000000	0.001616
13	155	52	1270	77000000	77500000	0.00254
13	156	33	856	77500000	78000000	0.001712
13	157	40	980	78000000	78500000	0.00196
13	158	23	593	78500000	79000000	0.001186
13	159	51	1222	79000000	79500000	0.002444
13	160	30	732	79500000	80000000	0.001464
13	161	32	744	80000000	80500000	0.001488
13	162	49	1272	80500000	81000000	0.002544
13	163	21	472	81000000	81500000	0.000944
13	164	28	649	81500000	82000000	0.001298
13	165	13	332	82000000	82500000	0.000664
13	166	22	521	82500000	83000000	0.001042
13	167	26	594	83000000	83500000	0.001188
13	168	19	455	83500000	84000000	0.00091
13	169	16	371	84000000	84500000	0.000742
13	170	21	496	84500000	85000000	0.000992
13	171	23	600	85000000	85500000	0.0012
13	172	25	634	85500000	86000000	0.001268
13	173	18	393	86000000	86500000	0.000786
13	174	13	304	86500000	87000000	0.000608
13	175	22	543	87000000	87500000	0.001086
13	176	22	532	87500000	88000000	0.001064
13	177	30	722	88000000	88500000	0.001444
13	178	25	587	88500000	89000000	0.001174
13	179	32	791	89000000	89500000	0.001582
13	180	22	556	89500000	90000000	0.001112
13	181	13	307	90000000	90500000	0.000614
13	182	26	657	90500000	91000000	0.001314
13	183	23	552	91000000	91500000	0.001104
13	184	25	600	91500000	92000000	0.0012
13	185	38	951	92000000	92500000	0.001902
13	186	18	437	92500000	93000000	0.000874
13	187	35	825	93000000	93500000	0.00165
13	188	28	646	93500000	94000000	0.001292
13	189	31	743	94000000	94500000	0.001486
13	190	30	717	94500000	95000000	0.001434
13	191	47	1132	95000000	95500000	0.002264
13	192	50	1223	95500000	96000000	0.002446
13	193	61	1414	96000000	96500000	0.002828
13	194	47	1126	96500000	97000000	0.002252
13	195	28	668	97000000	97500000	0.001336
13	196	38	932	97500000	98000000	0.001864
13	197	35	857	98000000	98500000	0.001714
13	198	80	1935	98500000	99000000	0.00387
13	199	75	1868	99000000	99500000	0.003736
13	200	44	1025	99500000	100000000	0.00205
13	201	79	1937	100000000	100500000	0.003874
13	202	93	2288	100500000	101000000	0.004576
13	203	58	1411	101000000	101500000	0.002822
13	204	39	939	101500000	102000000	0.001878
13	205	29	670	102000000	102500000	0.00134
13	206	33	785	102500000	103000000	0.00157
13	207	28	676	103000000	103500000	0.001352
13	208	24	599	103500000	104000000	0.001198
13	209	27	634	104000000	104500000	0.001268
13	210	21	517	104500000	105000000	0.001034
13	211	35	900	105000000	105500000	0.0018
13	212	22	511	105500000	106000000	0.001022
13	213	17	389	106000000	106500000	0.000778
13	214	37	910	106500000	107000000	0.00182
13	215	48	1123	107000000	107500000	0.002246
13	216	41	1000	107500000	108000000	0.002
13	217	41	983	108000000	108500000	0.001966
13	218	36	928	108500000	109000000	0.001856
13	219	46	1180	109000000	109500000	0.00236
13	220	36	886	109500000	110000000	0.001772
13	221	69	1699	110000000	110500000	0.003398
13	222	85	2161	110500000	111000000	0.004322
13	223	130	3254	111000000	111500000	0.006508
13	224	88	2122	111500000	112000000	0.004244
13	225	101	2468	112000000	112500000	0.004936
13	226	148	3729	112500000	113000000	0.007458
13	227	163	4242	113000000	113500000	0.008484
13	228	275	7099	113500000	114000000	0.014198
13	229	234	6054	114000000	114500000	0.012108
13	230	283	7399	114500000	115000000	0.014798
13	231	11	278	115000000	115170000	0.000556
14	1	0	0	0	500000	0
14	2	0	0	500000	1000000	0
14	3	0	0	1000000	1500000	0
14	4	0	0	1500000	2000000	0
14	5	0	0	2000000	2500000	0
14	6	0	0	2500000	3000000	0
14	7	0	0	3000000	3500000	0
14	8	0	0	3500000	4000000	0
14	9	0	0	4000000	4500000	0
14	10	0	0	4500000	5000000	0
14	11	0	0	5000000	5500000	0
14	12	0	0	5500000	6000000	0
14	13	0	0	6000000	6500000	0
14	14	0	0	6500000	7000000	0
14	15	0	0	7000000	7500000	0
14	16	0	0	7500000	8000000	0
14	17	0	0	8000000	8500000	0
14	18	0	0	8500000	9000000	0
14	19	0	0	9000000	9500000	0
14	20	0	0	9500000	10000000	0
14	21	0	0	10000000	10500000	0
14	22	0	0	10500000	11000000	0
14	23	0	0	11000000	11500000	0
14	24	0	0	11500000	12000000	0
14	25	0	0	12000000	12500000	0
14	26	0	0	12500000	13000000	0
14	27	0	0	13000000	13500000	0
14	28	0	0	13500000	14000000	0
14	29	0	0	14000000	14500000	0
14	30	0	0	14500000	15000000	0
14	31	0	0	15000000	15500000	0
14	32	0	0	15500000	16000000	0
14	33	0	0	16000000	16500000	0
14	34	0	0	16500000	17000000	0
14	35	0	0	17000000	17500000	0
14	36	0	0	17500000	18000000	0
14	37	0	0	18000000	18500000	0
14	38	0	0	18500000	19000000	0
14	39	34	803	19000000	19500000	0.001606
14	40	49	1179	19500000	20000000	0.002358
14	41	51	1187	20000000	20500000	0.002374
14	42	78	1797	20500000	21000000	0.003594
14	43	73	1754	21000000	21500000	0.003508
14	44	89	2246	21500000	22000000	0.004492
14	45	29	680	22000000	22500000	0.00136
14	46	24	604	22500000	23000000	0.001208
14	47	110	2617	23000000	23500000	0.005234
14	48	182	4629	23500000	24000000	0.009258
14	49	99	2530	24000000	24500000	0.00506
14	50	219	5389	24500000	25000000	0.010778
14	51	43	1008	25000000	25500000	0.002016
14	52	42	1033	25500000	26000000	0.002066
14	53	24	567	26000000	26500000	0.001134
14	54	21	484	26500000	27000000	0.000968
14	55	26	631	27000000	27500000	0.001262
14	56	20	459	27500000	28000000	0.000918
14	57	17	398	28000000	28500000	0.000796
14	58	26	645	28500000	29000000	0.00129
14	59	39	941	29000000	29500000	0.001882
14	60	29	741	29500000	30000000	0.001482
14	61	39	963	30000000	30500000	0.001926
14	62	22	529	30500000	31000000	0.001058
14	63	33	778	31000000	31500000	0.001556
14	64	29	731	31500000	32000000	0.001462
14	65	31	731	32000000	32500000	0.001462
14	66	37	850	32500000	33000000	0.0017
14	67	44	1098	33000000	33500000	0.002196
14	68	29	730	33500000	34000000	0.00146
14	69	32	770	34000000	34500000	0.00154
14	70	76	1915	34500000	35000000	0.00383
14	71	29	726	35000000	35500000	0.001452
14	72	66	1558	35500000	36000000	0.003116
14	73	42	964	36000000	36500000	0.001928
14	74	74	1800	36500000	37000000	0.0036
14	75	67	1620	37000000	37500000	0.00324
14	76	32	815	37500000	38000000	0.00163
14	77	54	1290	38000000	38500000	0.00258
14	78	25	605	38500000	39000000	0.00121
14	79	38	932	39000000	39500000	0.001864
14	80	31	783	39500000	40000000	0.001566
14	81	22	538	40000000	40500000	0.001076
14	82	35	867	40500000	41000000	0.001734
14	83	21	511	41000000	41500000	0.001022
14	84	31	729	41500000	42000000	0.001458
14	85	34	786	42000000	42500000	0.001572
14	86	34	817	42500000	43000000	0.001634
14	87	24	557	43000000	43500000	0.001114
14	88	23	499	43500000	44000000	0.000998
14	89	23	565	44000000	44500000	0.00113
14	90	24	556	44500000	45000000	0.001112
14	91	33	788	45000000	45500000	0.001576
14	92	50	1194	45500000	46000000	0.002388
14	93	28	699	46000000	46500000	0.001398
14	94	29	694	46500000	47000000	0.001388
14	95	25	588	47000000	47500000	0.001176
14	96	29	723	47500000	48000000	0.001446
14	97	34	869	48000000	48500000	0.001738
14	98	28	711	48500000	49000000	0.001422
14	99	33	837	49000000	49500000	0.001674
14	100	39	1006	49500000	50000000	0.002012
14	101	61	1433	50000000	50500000	0.002866
14	102	43	1019	50500000	51000000	0.002038
14	103	41	978	51000000	51500000	0.001956
14	104	59	1451	51500000	52000000	0.002902
14	105	46	1108	52000000	52500000	0.002216
14	106	48	1187	52500000	53000000	0.002374
14	107	39	970	53000000	53500000	0.00194
14	108	32	744	53500000	54000000	0.001488
14	109	42	982	54000000	54500000	0.001964
14	110	46	1083	54500000	55000000	0.002166
14	111	54	1291	55000000	55500000	0.002582
14	112	40	976	55500000	56000000	0.001952
14	113	47	1155	56000000	56500000	0.00231
14	114	40	947	56500000	57000000	0.001894
14	115	53	1338	57000000	57500000	0.002676
14	116	45	1030	57500000	58000000	0.00206
14	117	57	1384	58000000	58500000	0.002768
14	118	47	1167	58500000	59000000	0.002334
14	119	32	808	59000000	59500000	0.001616
14	120	44	1043	59500000	60000000	0.002086
14	121	35	857	60000000	60500000	0.001714
14	122	30	712	60500000	61000000	0.001424
14	123	41	988	61000000	61500000	0.001976
14	124	41	964	61500000	62000000	0.001928
14	125	45	1063	62000000	62500000	0.002126
14	126	31	762	62500000	63000000	0.001524
14	127	27	661	63000000	63500000	0.001322
14	128	61	1465	63500000	64000000	0.00293
14	129	43	1052	64000000	64500000	0.002104
14	130	46	1083	64500000	65000000	0.002166
14	131	124	3079	65000000	65500000	0.006158
14	132	60	1472	65500000	66000000	0.002944
14	133	51	1239	66000000	66500000	0.002478
14	134	47	1179	66500000	67000000	0.002358
14	135	40	953	67000000	67500000	0.001906
14	136	51	1220	67500000	68000000	0.00244
14	137	37	877	68000000	68500000	0.001754
14	138	47	1158	68500000	69000000	0.002316
14	139	148	3645	69000000	69500000	0.00729
14	140	73	1763	69500000	70000000	0.003526
14	141	80	2063	70000000	70500000	0.004126
14	142	57	1372	70500000	71000000	0.002744
14	143	61	1522	71000000	71500000	0.003044
14	144	54	1312	71500000	72000000	0.002624
14	145	47	1126	72000000	72500000	0.002252
14	146	54	1327	72500000	73000000	0.002654
14	147	112	2714	73000000	73500000	0.005428
14	148	62	1430	73500000	74000000	0.00286
14	149	76	1896	74000000	74500000	0.003792
14	150	117	2885	74500000	75000000	0.00577
14	151	100	2471	75000000	75500000	0.004942
14	152	71	1744	75500000	76000000	0.003488
14	153	61	1454	76000000	76500000	0.002908
14	154	99	2469	76500000	77000000	0.004938
14	155	156	3898	77000000	77500000	0.007796
14	156	140	3423	77500000	78000000	0.006846
14	157	61	1496	78000000	78500000	0.002992
14	158	41	1031	78500000	79000000	0.002062
14	159	44	1107	79000000	79500000	0.002214
14	160	44	1027	79500000	80000000	0.002054
14	161	28	682	80000000	80500000	0.001364
14	162	26	648	80500000	81000000	0.001296
14	163	30	765	81000000	81500000	0.00153
14	164	48	1205	81500000	82000000	0.00241
14	165	31	758	82000000	82500000	0.001516
14	166	22	530	82500000	83000000	0.00106
14	167	23	517	83000000	83500000	0.001034
14	168	17	404	83500000	84000000	0.000808
14	169	16	388	84000000	84500000	0.000776
14	170	30	767	84500000	85000000	0.001534
14	171	11	287	85000000	85500000	0.000574
14	172	28	676	85500000	86000000	0.001352
14	173	37	904	86000000	86500000	0.001808
14	174	37	873	86500000	87000000	0.001746
14	175	31	719	87000000	87500000	0.001438
14	176	15	359	87500000	88000000	0.000718
14	177	31	745	88000000	88500000	0.00149
14	178	53	1316	88500000	89000000	0.002632
14	179	37	898	89000000	89500000	0.001796
14	180	83	1981	89500000	90000000	0.003962
14	181	50	1155	90000000	90500000	0.00231
14	182	91	2340	90500000	91000000	0.00468
14	183	75	1898	91000000	91500000	0.003796
14	184	106	2596	91500000	92000000	0.005192
14	185	58	1425	92000000	92500000	0.00285
14	186	83	2058	92500000	93000000	0.004116
14	187	131	3178	93000000	93500000	0.006356
14	188	96	2363	93500000	94000000	0.004726
14	189	130	3228	94000000	94500000	0.006456
14	190	99	2463	94500000	95000000	0.004926
14	191	91	2245	95000000	95500000	0.00449
14	192	148	3661	95500000	96000000	0.007322
14	193	87	2141	96000000	96500000	0.004282
14	194	74	1837	96500000	97000000	0.003674
14	195	70	1702	97000000	97500000	0.003404
14	196	54	1228	97500000	98000000	0.002456
14	197	40	959	98000000	98500000	0.001918
14	198	45	1023	98500000	99000000	0.002046
14	199	67	1657	99000000	99500000	0.003314
14	200	190	4795	99500000	100000000	0.00959
14	201	213	5283	100000000	100500000	0.010566
14	202	147	3597	100500000	101000000	0.007194
14	203	269	6741	101000000	101500000	0.013482
14	204	166	4144	101500000	102000000	0.008288
14	205	197	5039	102000000	102500000	0.010078
14	206	89	2208	102500000	103000000	0.004416
14	207	155	3783	103000000	103500000	0.007566
14	208	230	5713	103500000	104000000	0.011426
14	209	148	3679	104000000	104500000	0.007358
14	210	401	10260	104500000	105000000	0.02052
14	211	490	12169	105000000	105500000	0.024338
14	212	453	11566	105500000	106000000	0.023132
14	213	452	11571	106000000	106500000	0.023142
14	214	42	1105	106500000	107000000	0.00221
14	215	24	595	107000000	107350000	0.00119
15	1	0	0	0	500000	0
15	2	0	0	500000	1000000	0
15	3	0	0	1000000	1500000	0
15	4	0	0	1500000	2000000	0
15	5	0	0	2000000	2500000	0
15	6	0	0	2500000	3000000	0
15	7	0	0	3000000	3500000	0
15	8	0	0	3500000	4000000	0
15	9	0	0	4000000	4500000	0
15	10	0	0	4500000	5000000	0
15	11	0	0	5000000	5500000	0
15	12	0	0	5500000	6000000	0
15	13	0	0	6000000	6500000	0
15	14	0	0	6500000	7000000	0
15	15	0	0	7000000	7500000	0
15	16	0	0	7500000	8000000	0
15	17	0	0	8000000	8500000	0
15	18	0	0	8500000	9000000	0
15	19	0	0	9000000	9500000	0
15	20	0	0	9500000	10000000	0
15	21	0	0	10000000	10500000	0
15	22	0	0	10500000	11000000	0
15	23	0	0	11000000	11500000	0
15	24	0	0	11500000	12000000	0
15	25	0	0	12000000	12500000	0
15	26	0	0	12500000	13000000	0
15	27	0	0	13000000	13500000	0
15	28	0	0	13500000	14000000	0
15	29	0	0	14000000	14500000	0
15	30	0	0	14500000	15000000	0
15	31	0	0	15000000	15500000	0
15	32	0	0	15500000	16000000	0
15	33	0	0	16000000	16500000	0
15	34	0	0	16500000	17000000	0
15	35	0	0	17000000	17500000	0
15	36	0	0	17500000	18000000	0
15	37	0	0	18000000	18500000	0
15	38	0	0	18500000	19000000	0
15	39	0	0	19000000	19500000	0
15	40	0	0	19500000	20000000	0
15	41	103	2483	20000000	20500000	0.004966
15	42	87	2113	20500000	21000000	0.004226
15	43	90	2102	21000000	21500000	0.004204
15	44	13	305	21500000	22000000	0.00061
15	45	54	1308	22000000	22500000	0.002616
15	46	99	2511	22500000	23000000	0.005022
15	47	73	1886	23000000	23500000	0.003772
15	48	60	1470	23500000	24000000	0.00294
15	49	36	849	24000000	24500000	0.001698
15	50	31	781	24500000	25000000	0.001562
15	51	106	2776	25000000	25500000	0.005552
15	52	55	1291	25500000	26000000	0.002582
15	53	65	1616	26000000	26500000	0.003232
15	54	26	633	26500000	27000000	0.001266
15	55	48	1176	27000000	27500000	0.002352
15	56	42	988	27500000	28000000	0.001976
15	57	97	2332	28000000	28500000	0.004664
15	58	96	2501	28500000	29000000	0.005002
15	59	99	2472	29000000	29500000	0.004944
15	60	84	2064	29500000	30000000	0.004128
15	61	97	2465	30000000	30500000	0.00493
15	62	66	1679	30500000	31000000	0.003358
15	63	80	1935	31000000	31500000	0.00387
15	64	175	4359	31500000	32000000	0.008718
15	65	53	1332	32000000	32500000	0.002664
15	66	84	2131	32500000	33000000	0.004262
15	67	34	817	33000000	33500000	0.001634
15	68	44	1050	33500000	34000000	0.0021
15	69	29	675	34000000	34500000	0.00135
15	70	87	2136	34500000	35000000	0.004272
15	71	33	772	35000000	35500000	0.001544
15	72	33	764	35500000	36000000	0.001528
15	73	24	571	36000000	36500000	0.001142
15	74	26	592	36500000	37000000	0.001184
15	75	53	1398	37000000	37500000	0.002796
15	76	36	871	37500000	38000000	0.001742
15	77	32	795	38000000	38500000	0.00159
15	78	54	1322	38500000	39000000	0.002644
15	79	29	690	39000000	39500000	0.00138
15	80	49	1181	39500000	40000000	0.002362
15	81	84	1903	40000000	40500000	0.003806
15	82	173	4298	40500000	41000000	0.008596
15	83	104	2602	41000000	41500000	0.005204
15	84	80	1930	41500000	42000000	0.00386
15	85	157	3933	42000000	42500000	0.007866
15	86	30	727	42500000	43000000	0.001454
15	87	51	1157	43000000	43500000	0.002314
15	88	104	2598	43500000	44000000	0.005196
15	89	54	1328	44000000	44500000	0.002656
15	90	20	504	44500000	45000000	0.001008
15	91	101	2503	45000000	45500000	0.005006
15	92	54	1271	45500000	46000000	0.002542
15	93	45	1087	46000000	46500000	0.002174
15	94	33	782	46500000	47000000	0.001564
15	95	28	665	47000000	47500000	0.00133
15	96	26	616	47500000	48000000	0.001232
15	97	42	1007	48000000	48500000	0.002014
15	98	33	782	48500000	49000000	0.001564
15	99	44	1108	49000000	49500000	0.002216
15	100	31	686	49500000	50000000	0.001372
15	101	37	874	50000000	50500000	0.001748
15	102	47	1160	50500000	51000000	0.00232
15	103	66	1615	51000000	51500000	0.00323
15	104	57	1413	51500000	52000000	0.002826
15	105	57	1395	52000000	52500000	0.00279
15	106	48	1190	52500000	53000000	0.00238
15	107	65	1623	53000000	53500000	0.003246
15	108	32	749	53500000	54000000	0.001498
15	109	29	727	54000000	54500000	0.001454
15	110	30	744	54500000	55000000	0.001488
15	111	29	701	55000000	55500000	0.001402
15	112	45	1028	55500000	56000000	0.002056
15	113	52	1148	56000000	56500000	0.002296
15	114	40	970	56500000	57000000	0.00194
15	115	34	836	57000000	57500000	0.001672
15	116	76	1884	57500000	58000000	0.003768
15	117	45	1090	58000000	58500000	0.00218
15	118	59	1498	58500000	59000000	0.002996
15	119	39	983	59000000	59500000	0.001966
15	120	85	2181	59500000	60000000	0.004362
15	121	54	1303	60000000	60500000	0.002606
15	122	64	1523	60500000	61000000	0.003046
15	123	73	1826	61000000	61500000	0.003652
15	124	65	1601	61500000	62000000	0.003202
15	125	50	1266	62000000	62500000	0.002532
15	126	81	1964	62500000	63000000	0.003928
15	127	78	1919	63000000	63500000	0.003838
15	128	72	1783	63500000	64000000	0.003566
15	129	79	1926	64000000	64500000	0.003852
15	130	41	998	64500000	65000000	0.001996
15	131	114	2837	65000000	65500000	0.005674
15	132	112	2791	65500000	66000000	0.005582
15	133	124	3044	66000000	66500000	0.006088
15	134	117	2945	66500000	67000000	0.00589
15	135	147	3561	67000000	67500000	0.007122
15	136	40	935	67500000	68000000	0.00187
15	137	87	2100	68000000	68500000	0.0042
15	138	149	3713	68500000	69000000	0.007426
15	139	104	2549	69000000	69500000	0.005098
15	140	106	2582	69500000	70000000	0.005164
15	141	153	3845	70000000	70500000	0.00769
15	142	134	3317	70500000	71000000	0.006634
15	143	46	1045	71000000	71500000	0.00209
15	144	47	1131	71500000	72000000	0.002262
15	145	73	1745	72000000	72500000	0.00349
15	146	88	2164	72500000	73000000	0.004328
15	147	75	1840	73000000	73500000	0.00368
15	148	96	2370	73500000	74000000	0.00474
15	149	207	5097	74000000	74500000	0.010194
15	150	209	5247	74500000	75000000	0.010494
15	151	183	4619	75000000	75500000	0.009238
15	152	189	4670	75500000	76000000	0.00934
15	153	113	2824	76000000	76500000	0.005648
15	154	46	1102	76500000	77000000	0.002204
15	155	83	2026	77000000	77500000	0.004052
15	156	146	3574	77500000	78000000	0.007148
15	157	241	6116	78000000	78500000	0.012232
15	158	106	2630	78500000	79000000	0.00526
15	159	190	4784	79000000	79500000	0.009568
15	160	69	1633	79500000	80000000	0.003266
15	161	68	1700	80000000	80500000	0.0034
15	162	61	1518	80500000	81000000	0.003036
15	163	74	1782	81000000	81500000	0.003564
15	164	56	1357	81500000	82000000	0.002714
15	165	60	1449	82000000	82500000	0.002898
15	166	206	5125	82500000	83000000	0.01025
15	167	130	3229	83000000	83500000	0.006458
15	168	72	1730	83500000	84000000	0.00346
15	169	60	1379	84000000	84500000	0.002758
15	170	88	2119	84500000	85000000	0.004238
15	171	98	2381	85000000	85500000	0.004762
15	172	108	2694	85500000	86000000	0.005388
15	173	74	1771	86000000	86500000	0.003542
15	174	73	1772	86500000	87000000	0.003544
15	175	31	709	87000000	87500000	0.001418
15	176	34	797	87500000	88000000	0.001594
15	177	39	936	88000000	88500000	0.001872
15	178	117	2793	88500000	89000000	0.005586
15	179	156	3792	89000000	89500000	0.007584
15	180	120	3019	89500000	90000000	0.006038
15	181	153	3681	90000000	90500000	0.007362
15	182	116	2862	90500000	91000000	0.005724
15	183	82	2046	91000000	91500000	0.004092
15	184	72	1835	91500000	92000000	0.00367
15	185	64	1532	92000000	92500000	0.003064
15	186	68	1667	92500000	93000000	0.003334
15	187	66	1597	93000000	93500000	0.003194
15	188	112	2760	93500000	94000000	0.00552
15	189	46	1129	94000000	94500000	0.002258
15	190	42	1064	94500000	95000000	0.002128
15	191	38	864	95000000	95500000	0.001728
15	192	32	766	95500000	96000000	0.001532
15	193	34	836	96000000	96500000	0.001672
15	194	86	2112	96500000	97000000	0.004224
15	195	37	861	97000000	97500000	0.001722
15	196	30	713	97500000	98000000	0.001426
15	197	39	936	98000000	98500000	0.001872
15	198	52	1268	98500000	99000000	0.002536
15	199	79	1982	99000000	99500000	0.003964
15	200	96	2417	99500000	100000000	0.004834
15	201	76	1843	100000000	100500000	0.003686
15	202	88	2141	100500000	101000000	0.004282
15	203	79	1974	101000000	101500000	0.003948
15	204	108	2710	101500000	102000000	0.00542
15	205	95	2316	102000000	102500000	0.004632
15	206	33	769	102500000	102540000	0.001538
16	1	296	7572	0	500000	0.015144
16	2	548	13871	500000	1000000	0.027742
16	3	725	18522	1000000	1500000	0.037044
16	4	276	6897	1500000	2000000	0.013794
16	5	397	9818	2000000	2500000	0.019636
16	6	335	8279	2500000	3000000	0.016558
16	7	263	6698	3000000	3500000	0.013396
16	8	112	2799	3500000	4000000	0.005598
16	9	198	5017	4000000	4500000	0.010034
16	10	188	4661	4500000	5000000	0.009322
16	11	173	4449	5000000	5500000	0.008898
16	12	68	1592	5500000	6000000	0.003184
16	13	63	1461	6000000	6500000	0.002922
16	14	36	934	6500000	7000000	0.001868
16	15	78	1962	7000000	7500000	0.003924
16	16	49	1144	7500000	8000000	0.002288
16	17	41	1006	8000000	8500000	0.002012
16	18	97	2337	8500000	9000000	0.004674
16	19	93	2302	9000000	9500000	0.004604
16	20	48	1165	9500000	10000000	0.00233
16	21	53	1281	10000000	10500000	0.002562
16	22	110	2814	10500000	11000000	0.005628
16	23	157	3936	11000000	11500000	0.007872
16	24	130	3232	11500000	12000000	0.006464
16	25	76	1828	12000000	12500000	0.003656
16	26	74	1823	12500000	13000000	0.003646
16	27	82	2140	13000000	13500000	0.00428
16	28	37	849	13500000	14000000	0.001698
16	29	94	2364	14000000	14500000	0.004728
16	30	62	1541	14500000	15000000	0.003082
16	31	166	4203	15000000	15500000	0.008406
16	32	81	1881	15500000	16000000	0.003762
16	33	139	3551	16000000	16500000	0.007102
16	34	94	2333	16500000	17000000	0.004666
16	35	73	1838	17000000	17500000	0.003676
16	36	56	1364	17500000	18000000	0.002728
16	37	137	3542	18000000	18500000	0.007084
[truncated: 4,088 more rows]

## Sheet: quadr_cov_1mb.csv
chr	new_wind	count_q	length_q	from	to	coverage_q
1	1	390	9864	0	1000000	0.009864
1	2	973	25182	1000000	2000000	0.025182
1	3	850	21699	2000000	3000000	0.021699
1	4	716	18189	3000000	4000000	0.018189
1	5	292	7416	4000000	5000000	0.007416
1	6	245	5929	5000000	6000000	0.005929
1	7	537	13542	6000000	7000000	0.013542
1	8	283	7079	7000000	8000000	0.007079
1	9	132	3144	8000000	9000000	0.003144
1	10	347	8699	9000000	10000000	0.008699
1	11	369	9302	10000000	11000000	0.009302
1	12	363	9070	11000000	12000000	0.00907
1	13	256	6305	12000000	13000000	0.006305
1	14	111	2548	13000000	14000000	0.002548
1	15	146	3513	14000000	15000000	0.003513
1	16	235	5763	15000000	16000000	0.005763
1	17	418	10426	16000000	17000000	0.010426
1	18	378	9467	17000000	18000000	0.009467
1	19	364	9020	18000000	19000000	0.00902
1	20	323	8046	19000000	20000000	0.008046
1	21	242	5945	20000000	21000000	0.005945
1	22	316	7781	21000000	22000000	0.007781
1	23	413	10380	22000000	23000000	0.01038
1	24	269	6662	23000000	24000000	0.006662
1	25	237	5702	24000000	25000000	0.005702
1	26	323	7913	25000000	26000000	0.007913
1	27	280	6888	26000000	27000000	0.006888
1	28	380	9443	27000000	28000000	0.009443
1	29	117	2625	28000000	29000000	0.002625
1	30	209	5303	29000000	30000000	0.005303
1	31	342	8501	30000000	31000000	0.008501
1	32	295	7478	31000000	32000000	0.007478
1	33	287	7143	32000000	33000000	0.007143
1	34	293	7129	33000000	34000000	0.007129
1	35	178	4373	34000000	35000000	0.004373
1	36	153	3727	35000000	36000000	0.003727
1	37	225	5645	36000000	37000000	0.005645
1	38	347	8478	37000000	38000000	0.008478
1	39	245	5952	38000000	39000000	0.005952
1	40	163	4007	39000000	40000000	0.004007
1	41	175	4331	40000000	41000000	0.004331
1	42	320	7951	41000000	42000000	0.007951
1	43	179	4372	42000000	43000000	0.004372
1	44	228	5652	43000000	44000000	0.005652
1	45	301	7507	44000000	45000000	0.007507
1	46	164	3971	45000000	46000000	0.003971
1	47	214	5233	46000000	47000000	0.005233
1	48	207	5047	47000000	48000000	0.005047
1	49	224	5436	48000000	49000000	0.005436
1	50	92	2228	49000000	50000000	0.002228
1	51	111	2713	50000000	51000000	0.002713
1	52	97	2291	51000000	52000000	0.002291
1	53	88	2161	52000000	53000000	0.002161
1	54	232	5791	53000000	54000000	0.005791
1	55	263	6370	54000000	55000000	0.00637
1	56	219	5304	55000000	56000000	0.005304
1	57	83	2015	56000000	57000000	0.002015
1	58	101	2504	57000000	58000000	0.002504
1	59	94	2264	58000000	59000000	0.002264
1	60	105	2573	59000000	60000000	0.002573
1	61	81	1920	60000000	61000000	0.00192
1	62	88	2141	61000000	62000000	0.002141
1	63	88	2153	62000000	63000000	0.002153
1	64	92	2208	63000000	64000000	0.002208
1	65	105	2500	64000000	65000000	0.0025
1	66	109	2624	65000000	66000000	0.002624
1	67	63	1497	66000000	67000000	0.001497
1	68	58	1383	67000000	68000000	0.001383
1	69	83	1984	68000000	69000000	0.001984
1	70	59	1414	69000000	70000000	0.001414
1	71	40	983	70000000	71000000	0.000983
1	72	51	1221	71000000	72000000	0.001221
1	73	46	1098	72000000	73000000	0.001098
1	74	38	940	73000000	74000000	0.00094
1	75	51	1227	74000000	75000000	0.001227
1	76	60	1424	75000000	76000000	0.001424
1	77	66	1585	76000000	77000000	0.001585
1	78	58	1406	77000000	78000000	0.001406
1	79	73	1734	78000000	79000000	0.001734
1	80	50	1187	79000000	80000000	0.001187
1	81	46	1095	80000000	81000000	0.001095
1	82	45	1086	81000000	82000000	0.001086
1	83	38	912	82000000	83000000	0.000912
1	84	42	1000	83000000	84000000	0.001
1	85	63	1493	84000000	85000000	0.001493
1	86	91	2203	85000000	86000000	0.002203
1	87	78	1815	86000000	87000000	0.001815
1	88	97	2309	87000000	88000000	0.002309
1	89	65	1510	88000000	89000000	0.00151
1	90	74	1794	89000000	90000000	0.001794
1	91	80	1932	90000000	91000000	0.001932
1	92	80	1971	91000000	92000000	0.001971
1	93	92	2254	92000000	93000000	0.002254
1	94	59	1495	93000000	94000000	0.001495
1	95	137	3259	94000000	95000000	0.003259
1	96	102	2550	95000000	96000000	0.00255
1	97	41	1000	96000000	97000000	0.001
1	98	72	1671	97000000	98000000	0.001671
1	99	49	1120	98000000	99000000	0.00112
1	100	75	1820	99000000	100000000	0.00182
1	101	67	1584	100000000	101000000	0.001584
1	102	64	1577	101000000	102000000	0.001577
1	103	56	1342	102000000	103000000	0.001342
1	104	36	850	103000000	104000000	0.00085
1	105	28	650	104000000	105000000	0.00065
1	106	53	1360	105000000	106000000	0.00136
1	107	44	1020	106000000	107000000	0.00102
1	108	55	1378	107000000	108000000	0.001378
1	109	83	2073	108000000	109000000	0.002073
1	110	151	3666	109000000	110000000	0.003666
1	111	295	7296	110000000	111000000	0.007296
1	112	128	3173	111000000	112000000	0.003173
1	113	172	4102	112000000	113000000	0.004102
1	114	191	4548	113000000	114000000	0.004548
1	115	119	3055	114000000	115000000	0.003055
1	116	95	2282	115000000	116000000	0.002282
1	117	113	2818	116000000	117000000	0.002818
1	118	132	3195	117000000	118000000	0.003195
1	119	62	1488	118000000	119000000	0.001488
1	120	101	2407	119000000	120000000	0.002407
1	121	85	2040	120000000	121000000	0.00204
1	122	29	684	121000000	122000000	0.000684
1	123	0	0	122000000	123000000	0
1	124	0	0	123000000	124000000	0
1	125	0	0	124000000	125000000	0
1	126	0	0	125000000	126000000	0
1	127	0	0	126000000	127000000	0
1	128	0	0	127000000	128000000	0
1	129	0	0	128000000	129000000	0
1	130	0	0	129000000	130000000	0
1	131	0	0	130000000	131000000	0
1	132	0	0	131000000	132000000	0
1	133	0	0	132000000	133000000	0
1	134	0	0	133000000	134000000	0
1	135	0	0	134000000	135000000	0
1	136	0	0	135000000	136000000	0
1	137	0	0	136000000	137000000	0
1	138	0	0	137000000	138000000	0
1	139	0	0	138000000	139000000	0
1	140	0	0	139000000	140000000	0
1	141	0	0	140000000	141000000	0
1	142	0	0	141000000	142000000	0
1	143	27	664	142000000	143000000	0.000664
1	144	78	1878	143000000	144000000	0.001878
1	145	65	1553	144000000	145000000	0.001553
1	146	135	3202	145000000	146000000	0.003202
1	147	87	2065	146000000	147000000	0.002065
1	148	156	3859	147000000	148000000	0.003859
1	149	70	1702	148000000	149000000	0.001702
1	150	167	3864	149000000	150000000	0.003864
1	151	163	3964	150000000	151000000	0.003964
1	152	222	5340	151000000	152000000	0.00534
1	153	137	3339	152000000	153000000	0.003339
1	154	264	6487	153000000	154000000	0.006487
1	155	266	6630	154000000	155000000	0.00663
1	156	281	6801	155000000	156000000	0.006801
1	157	486	12037	156000000	157000000	0.012037
1	158	131	3149	157000000	158000000	0.003149
1	159	80	1848	158000000	159000000	0.001848
1	160	154	3794	159000000	160000000	0.003794
1	161	219	5426	160000000	161000000	0.005426
1	162	179	4401	161000000	162000000	0.004401
1	163	76	1793	162000000	163000000	0.001793
1	164	57	1366	163000000	164000000	0.001366
1	165	89	2214	164000000	165000000	0.002214
1	166	116	2819	165000000	166000000	0.002819
1	167	117	2789	166000000	167000000	0.002789
1	168	132	3277	167000000	168000000	0.003277
1	169	108	2673	168000000	169000000	0.002673
1	170	58	1361	169000000	170000000	0.001361
1	171	88	2209	170000000	171000000	0.002209
1	172	81	1940	171000000	172000000	0.00194
1	173	80	1881	172000000	173000000	0.001881
1	174	73	1750	173000000	174000000	0.00175
1	175	86	1963	174000000	175000000	0.001963
1	176	132	3198	175000000	176000000	0.003198
1	177	83	1923	176000000	177000000	0.001923
1	178	92	2229	177000000	178000000	0.002229
1	179	94	2335	178000000	179000000	0.002335
1	180	116	2766	179000000	180000000	0.002766
1	181	162	4003	180000000	181000000	0.004003
1	182	182	4470	181000000	182000000	0.00447
1	183	143	3484	182000000	183000000	0.003484
1	184	83	1943	183000000	184000000	0.001943
1	185	85	2054	184000000	185000000	0.002054
1	186	68	1617	185000000	186000000	0.001617
1	187	64	1546	186000000	187000000	0.001546
1	188	57	1329	187000000	188000000	0.001329
1	189	57	1372	188000000	189000000	0.001372
1	190	45	1064	189000000	190000000	0.001064
1	191	44	1022	190000000	191000000	0.001022
1	192	42	1014	191000000	192000000	0.001014
1	193	75	1752	192000000	193000000	0.001752
1	194	49	1159	193000000	194000000	0.001159
1	195	44	1057	194000000	195000000	0.001057
1	196	33	822	195000000	196000000	0.000822
1	197	58	1356	196000000	197000000	0.001356
1	198	74	1764	197000000	198000000	0.001764
1	199	52	1195	198000000	199000000	0.001195
1	200	55	1374	199000000	200000000	0.001374
1	201	151	3807	200000000	201000000	0.003807
1	202	358	8664	201000000	202000000	0.008664
1	203	263	6472	202000000	203000000	0.006472
1	204	267	6573	203000000	204000000	0.006573
1	205	286	6880	204000000	205000000	0.00688
1	206	281	7002	205000000	206000000	0.007002
1	207	150	3676	206000000	207000000	0.003676
1	208	120	3034	207000000	208000000	0.003034
1	209	130	3182	208000000	209000000	0.003182
1	210	97	2293	209000000	210000000	0.002293
1	211	136	3254	210000000	211000000	0.003254
1	212	131	3276	211000000	212000000	0.003276
1	213	156	3769	212000000	213000000	0.003769
1	214	122	2822	213000000	214000000	0.002822
1	215	124	3031	214000000	215000000	0.003031
1	216	71	1620	215000000	216000000	0.00162
1	217	44	1085	216000000	217000000	0.001085
1	218	67	1626	217000000	218000000	0.001626
1	219	53	1278	218000000	219000000	0.001278
1	220	48	1149	219000000	220000000	0.001149
1	221	100	2366	220000000	221000000	0.002366
1	222	87	2118	221000000	222000000	0.002118
1	223	113	2739	222000000	223000000	0.002739
1	224	186	4603	223000000	224000000	0.004603
1	225	122	3034	224000000	225000000	0.003034
1	226	105	2667	225000000	226000000	0.002667
1	227	224	5507	226000000	227000000	0.005507
1	228	183	4481	227000000	228000000	0.004481
1	229	526	13311	228000000	229000000	0.013311
1	230	168	4155	229000000	230000000	0.004155
1	231	169	4154	230000000	231000000	0.004154
1	232	122	2968	231000000	232000000	0.002968
1	233	112	2811	232000000	233000000	0.002811
1	234	97	2399	233000000	234000000	0.002399
1	235	141	3611	234000000	235000000	0.003611
1	236	108	2725	235000000	236000000	0.002725
1	237	119	2866	236000000	237000000	0.002866
1	238	88	2211	237000000	238000000	0.002211
1	239	55	1439	238000000	239000000	0.001439
1	240	44	1039	239000000	240000000	0.001039
1	241	59	1364	240000000	241000000	0.001364
1	242	74	1841	241000000	242000000	0.001841
1	243	91	2232	242000000	243000000	0.002232
1	244	73	1788	243000000	244000000	0.001788
1	245	146	3696	244000000	245000000	0.003696
1	246	175	4434	245000000	246000000	0.004434
1	247	110	2718	246000000	247000000	0.002718
1	248	105	2480	247000000	248000000	0.00248
1	249	61	1452	248000000	249000000	0.001452
1	250	85	1996	249000000	249260000	0.001996
10	1	386	9897	0	1000000	0.009897
10	2	229	5704	1000000	2000000	0.005704
10	3	83	2015	2000000	3000000	0.002015
10	4	176	4432	3000000	4000000	0.004432
10	5	67	1594	4000000	5000000	0.001594
10	6	149	3721	5000000	6000000	0.003721
10	7	172	4294	6000000	7000000	0.004294
10	8	165	4024	7000000	8000000	0.004024
10	9	125	3018	8000000	9000000	0.003018
10	10	53	1232	9000000	10000000	0.001232
10	11	66	1563	10000000	11000000	0.001563
10	12	151	3751	11000000	12000000	0.003751
10	13	158	3864	12000000	13000000	0.003864
10	14	135	3393	13000000	14000000	0.003393
10	15	129	3096	14000000	15000000	0.003096
10	16	106	2611	15000000	16000000	0.002611
10	17	101	2390	16000000	17000000	0.00239
10	18	83	1911	17000000	18000000	0.001911
10	19	62	1530	18000000	19000000	0.00153
10	20	75	1874	19000000	20000000	0.001874
10	21	60	1443	20000000	21000000	0.001443
10	22	116	2955	21000000	22000000	0.002955
10	23	110	2774	22000000	23000000	0.002774
10	24	155	3977	23000000	24000000	0.003977
10	25	109	2605	24000000	25000000	0.002605
10	26	86	2102	25000000	26000000	0.002102
10	27	103	2517	26000000	27000000	0.002517
10	28	79	1960	27000000	28000000	0.00196
10	29	82	1975	28000000	29000000	0.001975
10	30	105	2461	29000000	30000000	0.002461
10	31	121	3045	30000000	31000000	0.003045
10	32	119	2992	31000000	32000000	0.002992
10	33	117	2771	32000000	33000000	0.002771
10	34	101	2445	33000000	34000000	0.002445
10	35	97	2343	34000000	35000000	0.002343
10	36	121	3040	35000000	36000000	0.00304
10	37	58	1369	36000000	37000000	0.001369
10	38	103	2573	37000000	38000000	0.002573
10	39	81	2032	38000000	39000000	0.002032
10	40	31	691	39000000	40000000	0.000691
10	41	0	0	40000000	41000000	0
10	42	0	0	41000000	42000000	0
10	43	65	1479	42000000	43000000	0.001479
10	44	313	7683	43000000	44000000	0.007683
10	45	175	4262	44000000	45000000	0.004262
10	46	200	4994	45000000	46000000	0.004994
10	47	123	3047	46000000	47000000	0.003047
10	48	147	3595	47000000	48000000	0.003595
10	49	184	4504	48000000	49000000	0.004504
10	50	158	3903	49000000	50000000	0.003903
10	51	190	4708	50000000	51000000	0.004708
10	52	60	1472	51000000	52000000	0.001472
10	53	97	2327	52000000	53000000	0.002327
10	54	62	1463	53000000	54000000	0.001463
10	55	63	1614	54000000	55000000	0.001614
10	56	43	1015	55000000	56000000	0.001015
10	57	47	1112	56000000	57000000	0.001112
10	58	36	875	57000000	58000000	0.000875
10	59	49	1164	58000000	59000000	0.001164
10	60	47	1153	59000000	60000000	0.001153
10	61	77	1839	60000000	61000000	0.001839
10	62	76	1888	61000000	62000000	0.001888
10	63	73	1777	62000000	63000000	0.001777
10	64	74	1797	63000000	64000000	0.001797
10	65	99	2307	64000000	65000000	0.002307
10	66	71	1705	65000000	66000000	0.001705
10	67	53	1274	66000000	67000000	0.001274
10	68	43	1027	67000000	68000000	0.001027
10	69	52	1249	68000000	69000000	0.001249
10	70	78	1804	69000000	70000000	0.001804
10	71	76	1926	70000000	71000000	0.001926
10	72	279	6905	71000000	72000000	0.006905
10	73	348	8375	72000000	73000000	0.008375
10	74	436	10756	73000000	74000000	0.010756
10	75	108	2622	74000000	75000000	0.002622
10	76	161	3958	75000000	76000000	0.003958
10	77	91	2243	76000000	77000000	0.002243
10	78	156	3788	77000000	78000000	0.003788
10	79	88	2139	78000000	79000000	0.002139
10	80	172	4256	79000000	80000000	0.004256
10	81	311	7655	80000000	81000000	0.007655
10	82	234	5812	81000000	82000000	0.005812
10	83	147	3572	82000000	83000000	0.003572
10	84	55	1305	83000000	84000000	0.001305
10	85	48	1168	84000000	85000000	0.001168
10	86	74	1783	85000000	86000000	0.001783
10	87	77	1895	86000000	87000000	0.001895
10	88	159	3844	87000000	88000000	0.003844
10	89	232	5810	88000000	89000000	0.00581
10	90	81	1923	89000000	90000000	0.001923
10	91	63	1532	90000000	91000000	0.001532
10	92	82	2010	91000000	92000000	0.00201
10	93	74	1791	92000000	93000000	0.001791
10	94	96	2358	93000000	94000000	0.002358
10	95	112	2480	94000000	95000000	0.00248
10	96	103	2470	95000000	96000000	0.00247
10	97	76	1867	96000000	97000000	0.001867
10	98	93	2323	97000000	98000000	0.002323
10	99	168	4078	98000000	99000000	0.004078
10	100	271	6611	99000000	100000000	0.006611
10	101	137	3324	100000000	101000000	0.003324
10	102	124	2892	101000000	102000000	0.002892
10	103	433	10759	102000000	103000000	0.010759
10	104	273	6767	103000000	104000000	0.006767
10	105	224	5519	104000000	105000000	0.005519
10	106	217	5407	105000000	106000000	0.005407
10	107	131	3182	106000000	107000000	0.003182
10	108	48	1140	107000000	108000000	0.00114
10	109	52	1251	108000000	109000000	0.001251
10	110	45	1082	109000000	110000000	0.001082
10	111	77	1964	110000000	111000000	0.001964
10	112	121	2907	111000000	112000000	0.002907
10	113	144	3565	112000000	113000000	0.003565
10	114	83	2008	113000000	114000000	0.002008
10	115	149	3690	114000000	115000000	0.00369
10	116	105	2503	115000000	116000000	0.002503
10	117	123	3020	116000000	117000000	0.00302
10	118	71	1760	117000000	118000000	0.00176
10	119	140	3464	118000000	119000000	0.003464
10	120	143	3441	119000000	120000000	0.003441
10	121	164	4073	120000000	121000000	0.004073
10	122	215	5234	121000000	122000000	0.005234
10	123	110	2711	122000000	123000000	0.002711
10	124	151	3805	123000000	124000000	0.003805
10	125	146	3651	124000000	125000000	0.003651
10	126	191	4695	125000000	126000000	0.004695
10	127	309	7478	126000000	127000000	0.007478
10	128	126	3161	127000000	128000000	0.003161
10	129	111	2749	128000000	129000000	0.002749
10	130	196	4858	129000000	130000000	0.004858
10	131	148	3689	130000000	131000000	0.003689
10	132	257	6592	131000000	132000000	0.006592
10	133	283	7175	132000000	133000000	0.007175
10	134	362	9427	133000000	134000000	0.009427
10	135	826	21168	134000000	135000000	0.021168
10	136	448	11586	135000000	135540000	0.011586
11	1	939	24072	0	1000000	0.024072
11	2	1043	26627	1000000	2000000	0.026627
11	3	845	21342	2000000	3000000	0.021342
11	4	259	6501	3000000	4000000	0.006501
11	5	104	2472	4000000	5000000	0.002472
11	6	82	2034	5000000	6000000	0.002034
11	7	147	3593	6000000	7000000	0.003593
11	8	101	2425	7000000	8000000	0.002425
11	9	222	5541	8000000	9000000	0.005541
11	10	90	2183	9000000	10000000	0.002183
11	11	124	2947	10000000	11000000	0.002947
11	12	137	3326	11000000	12000000	0.003326
11	13	165	4082	12000000	13000000	0.004082
11	14	111	2677	13000000	14000000	0.002677
11	15	89	2125	14000000	15000000	0.002125
11	16	104	2514	15000000	16000000	0.002514
11	17	99	2409	16000000	17000000	0.002409
11	18	262	6492	17000000	18000000	0.006492
11	19	117	2878	18000000	19000000	0.002878
11	20	137	3352	19000000	20000000	0.003352
11	21	118	2936	20000000	21000000	0.002936
11	22	67	1685	21000000	22000000	0.001685
11	23	55	1328	22000000	23000000	0.001328
11	24	57	1387	23000000	24000000	0.001387
11	25	41	927	24000000	25000000	0.000927
11	26	65	1582	25000000	26000000	0.001582
11	27	63	1504	26000000	27000000	0.001504
11	28	109	2738	27000000	28000000	0.002738
11	29	59	1331	28000000	29000000	0.001331
11	30	64	1534	29000000	30000000	0.001534
11	31	74	1832	30000000	31000000	0.001832
11	32	101	2604	31000000	32000000	0.002604
11	33	89	2185	32000000	33000000	0.002185
11	34	123	3062	33000000	34000000	0.003062
11	35	143	3574	34000000	35000000	0.003574
11	36	89	2160	35000000	36000000	0.00216
11	37	118	2776	36000000	37000000	0.002776
11	38	48	1180	37000000	38000000	0.00118
11	39	53	1323	38000000	39000000	0.001323
11	40	48	1142	39000000	40000000	0.001142
11	41	53	1252	40000000	41000000	0.001252
11	42	61	1374	41000000	42000000	0.001374
11	43	64	1476	42000000	43000000	0.001476
11	44	123	2945	43000000	44000000	0.002945
11	45	320	7781	44000000	45000000	0.007781
11	46	298	7327	45000000	46000000	0.007327
11	47	209	5209	46000000	47000000	0.005209
11	48	226	5451	47000000	48000000	0.005451
11	49	98	2353	48000000	49000000	0.002353
11	50	75	1831	49000000	50000000	0.001831
11	51	34	779	50000000	51000000	0.000779
11	52	30	702	51000000	52000000	0.000702
11	53	0	0	52000000	53000000	0
11	54	0	0	53000000	54000000	0
11	55	12	265	54000000	55000000	0.000265
11	56	49	1183	55000000	56000000	0.001183
11	57	75	1824	56000000	57000000	0.001824
11	58	249	6049	57000000	58000000	0.006049
11	59	99	2427	58000000	59000000	0.002427
11	60	102	2413	59000000	60000000	0.002413
11	61	232	5592	60000000	61000000	0.005592
11	62	450	11354	61000000	62000000	0.011354
11	63	261	6428	62000000	63000000	0.006428
11	64	369	9234	63000000	64000000	0.009234
11	65	637	15911	64000000	65000000	0.015911
11	66	448	11109	65000000	66000000	0.011109
11	67	374	9393	66000000	67000000	0.009393
11	68	461	11614	67000000	68000000	0.011614
11	69	378	9402	68000000	69000000	0.009402
11	70	386	9657	69000000	70000000	0.009657
11	71	337	8197	70000000	71000000	0.008197
11	72	204	5087	71000000	72000000	0.005087
11	73	294	7370	72000000	73000000	0.00737
11	74	174	4242	73000000	74000000	0.004242
11	75	173	4233	74000000	75000000	0.004233
11	76	278	6861	75000000	76000000	0.006861
11	77	291	7183	76000000	77000000	0.007183
11	78	122	3115	77000000	78000000	0.003115
11	79	150	3631	78000000	79000000	0.003631
11	80	79	1888	79000000	80000000	0.001888
11	81	41	985	80000000	81000000	0.000985
11	82	45	1086	81000000	82000000	0.001086
11	83	81	1945	82000000	83000000	0.001945
11	84	62	1439	83000000	84000000	0.001439
11	85	56	1344	84000000	85000000	0.001344
11	86	91	2150	85000000	86000000	0.00215
11	87	97	2320	86000000	87000000	0.00232
11	88	71	1714	87000000	88000000	0.001714
11	89	60	1476	88000000	89000000	0.001476
11	90	58	1390	89000000	90000000	0.00139
11	91	47	1134	90000000	91000000	0.001134
11	92	70	1659	91000000	92000000	0.001659
11	93	59	1444	92000000	93000000	0.001444
11	94	104	2487	93000000	94000000	0.002487
11	95	109	2640	94000000	95000000	0.00264
11	96	75	1701	95000000	96000000	0.001701
11	97	57	1375	96000000	97000000	0.001375
11	98	43	1059	97000000	98000000	0.001059
11	99	57	1378	98000000	99000000	0.001378
11	100	44	1032	99000000	100000000	0.001032
11	101	56	1363	100000000	101000000	0.001363
11	102	65	1580	101000000	102000000	0.00158
11	103	80	1943	102000000	103000000	0.001943
11	104	61	1430	103000000	104000000	0.00143
11	105	55	1292	104000000	105000000	0.001292
11	106	48	1120	105000000	106000000	0.00112
11	107	45	1065	106000000	107000000	0.001065
11	108	70	1685	107000000	108000000	0.001685
11	109	93	2265	108000000	109000000	0.002265
11	110	92	2225	109000000	110000000	0.002225
11	111	86	2072	110000000	111000000	0.002072
11	112	136	3385	111000000	112000000	0.003385
11	113	113	2797	112000000	113000000	0.002797
11	114	174	4221	113000000	114000000	0.004221
11	115	148	3597	114000000	115000000	0.003597
11	116	128	3163	115000000	116000000	0.003163
11	117	226	5656	116000000	117000000	0.005656
11	118	367	9163	117000000	118000000	0.009163
11	119	300	7386	118000000	119000000	0.007386
11	120	381	9456	119000000	120000000	0.009456
11	121	215	5246	120000000	121000000	0.005246
11	122	95	2303	121000000	122000000	0.002303
11	123	96	2343	122000000	123000000	0.002343
11	124	135	3339	123000000	124000000	0.003339
11	125	166	4052	124000000	125000000	0.004052
11	126	204	4972	125000000	126000000	0.004972
11	127	215	5288	126000000	127000000	0.005288
11	128	57	1360	127000000	128000000	0.00136
11	129	186	4695	128000000	129000000	0.004695
11	130	140	3373	129000000	130000000	0.003373
11	131	151	3736	130000000	131000000	0.003736
11	132	122	2965	131000000	132000000	0.002965
11	133	100	2498	132000000	133000000	0.002498
11	134	208	5211	133000000	134000000	0.005211
11	135	231	5575	134000000	135000000	0.005575
11	136	0	0	135000000	135010000	0
12	1	260	6373	0	1000000	0.006373
12	2	147	3671	1000000	2000000	0.003671
12	3	201	5044	2000000	3000000	0.005044
12	4	291	7190	3000000	4000000	0.00719
12	5	137	3336	4000000	5000000	0.003336
12	6	161	3890	5000000	6000000	0.00389
12	7	410	10337	6000000	7000000	0.010337
12	8	196	4862	7000000	8000000	0.004862
12	9	145	3630	8000000	9000000	0.00363
12	10	102	2465	9000000	10000000	0.002465
12	11	68	1548	10000000	11000000	0.001548
12	12	89	2237	11000000	12000000	0.002237
12	13	125	2955	12000000	13000000	0.002955
12	14	120	2924	13000000	14000000	0.002924
12	15	60	1486	14000000	15000000	0.001486
12	16	52	1287	15000000	16000000	0.001287
12	17	62	1492	16000000	17000000	0.001492
12	18	47	1123	17000000	18000000	0.001123
12	19	28	642	18000000	19000000	0.000642
12	20	75	1821	19000000	20000000	0.001821
12	21	59	1468	20000000	21000000	0.001468
12	22	68	1638	21000000	22000000	0.001638
12	23	71	1667	22000000	23000000	0.001667
12	24	53	1249	23000000	24000000	0.001249
12	25	55	1375	24000000	25000000	0.001375
12	26	61	1540	25000000	26000000	0.00154
12	27	93	2229	26000000	27000000	0.002229
12	28	81	1952	27000000	28000000	0.001952
12	29	73	1771	28000000	29000000	0.001771
12	30	67	1651	29000000	30000000	0.001651
12	31	76	1873	30000000	31000000	0.001873
12	32	149	3628	31000000	32000000	0.003628
12	33	58	1394	32000000	33000000	0.001394
12	34	79	1910	33000000	34000000	0.00191
12	35	109	2755	34000000	35000000	0.002755
12	36	0	0	35000000	36000000	0
12	37	0	0	36000000	37000000	0
12	38	13	340	37000000	38000000	0.00034
12	39	68	1571	38000000	39000000	0.001571
12	40	55	1314	39000000	40000000	0.001314
12	41	58	1421	40000000	41000000	0.001421
12	42	50	1189	41000000	42000000	0.001189
12	43	111	2666	42000000	43000000	0.002666
12	44	55	1354	43000000	44000000	0.001354
12	45	78	1888	44000000	45000000	0.001888
12	46	75	1851	45000000	46000000	0.001851
12	47	90	2175	46000000	47000000	0.002175
12	48	71	1721	47000000	48000000	0.001721
12	49	269	6530	48000000	49000000	0.00653
12	50	274	6643	49000000	50000000	0.006643
12	51	292	7340	50000000	51000000	0.00734
12	52	112	2800	51000000	52000000	0.0028
12	53	357	8860	52000000	53000000	0.00886
12	54	339	8409	53000000	54000000	0.008409
12	55	421	10472	54000000	55000000	0.010472
12	56	100	2321	55000000	56000000	0.002321
12	57	313	7697	56000000	57000000	0.007697
12	58	375	9342	57000000	58000000	0.009342
12	59	196	4822	58000000	59000000	0.004822
12	60	61	1459	59000000	60000000	0.001459
12	61	49	1164	60000000	61000000	0.001164
12	62	64	1497	61000000	62000000	0.001497
12	63	61	1449	62000000	63000000	0.001449
12	64	81	1951	63000000	64000000	0.001951
12	65	80	1940	64000000	65000000	0.00194
12	66	95	2344	65000000	66000000	0.002344
12	67	85	2019	66000000	67000000	0.002019
12	68	75	1896	67000000	68000000	0.001896
12	69	80	1930	68000000	69000000	0.00193
12	70	84	2071	69000000	70000000	0.002071
12	71	89	2106	70000000	71000000	0.002106
12	72	64	1574	71000000	72000000	0.001574
12	73	62	1563	72000000	73000000	0.001563
12	74	45	1128	73000000	74000000	0.001128
12	75	44	1053	74000000	75000000	0.001053
12	76	64	1559	75000000	76000000	0.001559
12	77	82	1988	76000000	77000000	0.001988
12	78	70	1718	77000000	78000000	0.001718
12	79	49	1225	78000000	79000000	0.001225
12	80	59	1466	79000000	80000000	0.001466
12	81	78	1924	80000000	81000000	0.001924
12	82	51	1256	81000000	82000000	0.001256
12	83	58	1402	82000000	83000000	0.001402
12	84	68	1655	83000000	84000000	0.001655
12	85	63	1556	84000000	85000000	0.001556
12	86	44	1077	85000000	86000000	0.001077
12	87	41	958	86000000	87000000	0.000958
12	88	50	1172	87000000	88000000	0.001172
12	89	51	1242	88000000	89000000	0.001242
12	90	64	1504	89000000	90000000	0.001504
12	91	50	1167	90000000	91000000	0.001167
12	92	52	1247	91000000	92000000	0.001247
12	93	60	1407	92000000	93000000	0.001407
12	94	92	2248	93000000	94000000	0.002248
12	95	106	2539	94000000	95000000	0.002539
12	96	84	2121	95000000	96000000	0.002121
12	97	196	4855	96000000	97000000	0.004855
12	98	66	1591	97000000	98000000	0.001591
12	99	104	2727	98000000	99000000	0.002727
12	100	72	1747	99000000	100000000	0.001747
12	101	99	2418	100000000	101000000	0.002418
12	102	78	1847	101000000	102000000	0.001847
12	103	75	1818	102000000	103000000	0.001818
12	104	84	2011	103000000	104000000	0.002011
12	105	143	3506	104000000	105000000	0.003506
12	106	102	2470	105000000	106000000	0.00247
12	107	131	3270	106000000	107000000	0.00327
12	108	117	2853	107000000	108000000	0.002853
12	109	183	4548	108000000	109000000	0.004548
12	110	206	5117	109000000	110000000	0.005117
12	111	179	4463	110000000	111000000	0.004463
12	112	282	6840	111000000	112000000	0.00684
12	113	99	2379	112000000	113000000	0.002379
12	114	299	7436	113000000	114000000	0.007436
12	115	213	5367	114000000	115000000	0.005367
12	116	174	4228	115000000	116000000	0.004228
12	117	173	4364	116000000	117000000	0.004364
12	118	210	5159	117000000	118000000	0.005159
12	119	142	3464	118000000	119000000	0.003464
12	120	159	3954	119000000	120000000	0.003954
12	121	201	4944	120000000	121000000	0.004944
12	122	200	4984	121000000	122000000	0.004984
12	123	244	6020	122000000	123000000	0.00602
12	124	235	5873	123000000	124000000	0.005873
12	125	323	8016	124000000	125000000	0.008016
12	126	322	7997	125000000	126000000	0.007997
12	127	100	2424	126000000	127000000	0.002424
12	128	140	3432	127000000	128000000	0.003432
12	129	98	2362	128000000	129000000	0.002362
12	130	180	4396	129000000	130000000	0.004396
12	131	229	5688	130000000	131000000	0.005688
12	132	354	8633	131000000	132000000	0.008633
12	133	783	19450	132000000	133000000	0.01945
12	134	505	12651	133000000	133860000	0.012651
13	1	0	0	0	1000000	0
13	2	0	0	1000000	2000000	0
13	3	0	0	2000000	3000000	0
13	4	0	0	3000000	4000000	0
13	5	0	0	4000000	5000000	0
13	6	0	0	5000000	6000000	0
13	7	0	0	6000000	7000000	0
13	8	0	0	7000000	8000000	0
13	9	0	0	8000000	9000000	0
13	10	0	0	9000000	10000000	0
13	11	0	0	10000000	11000000	0
13	12	0	0	11000000	12000000	0
13	13	0	0	12000000	13000000	0
13	14	0	0	13000000	14000000	0
13	15	0	0	14000000	15000000	0
13	16	0	0	15000000	16000000	0
13	17	0	0	16000000	17000000	0
13	18	0	0	17000000	18000000	0
13	19	0	0	18000000	19000000	0
13	20	140	3433	19000000	20000000	0.003433
13	21	131	3244	20000000	21000000	0.003244
13	22	137	3327	21000000	22000000	0.003327
13	23	95	2342	22000000	23000000	0.002342
13	24	102	2538	23000000	24000000	0.002538
13	25	148	3680	24000000	25000000	0.00368
13	26	104	2507	25000000	26000000	0.002507
13	27	93	2244	26000000	27000000	0.002244
13	28	166	4113	27000000	28000000	0.004113
13	29	127	3198	28000000	29000000	0.003198
13	30	112	2763	29000000	30000000	0.002763
13	31	111	2705	30000000	31000000	0.002705
13	32	143	3564	31000000	32000000	0.003564
13	33	60	1422	32000000	33000000	0.001422
13	34	88	2097	33000000	34000000	0.002097
13	35	56	1342	34000000	35000000	0.001342
13	36	62	1419	35000000	36000000	0.001419
13	37	76	1847	36000000	37000000	0.001847
13	38	75	1835	37000000	38000000	0.001835
13	39	58	1433	38000000	39000000	0.001433
13	40	51	1264	39000000	40000000	0.001264
13	41	108	2657	40000000	41000000	0.002657
13	42	74	1714	41000000	42000000	0.001714
13	43	103	2538	42000000	43000000	0.002538
13	44	71	1719	43000000	44000000	0.001719
13	45	118	2898	44000000	45000000	0.002898
13	46	105	2546	45000000	46000000	0.002546
13	47	83	2005	46000000	47000000	0.002005
13	48	62	1427	47000000	48000000	0.001427
13	49	88	2124	48000000	49000000	0.002124
13	50	119	2904	49000000	50000000	0.002904
13	51	126	3108	50000000	51000000	0.003108
13	52	101	2413	51000000	52000000	0.002413
13	53	122	2895	52000000	53000000	0.002895
13	54	84	1981	53000000	54000000	0.001981
13	55	65	1591	54000000	55000000	0.001591
13	56	43	1012	55000000	56000000	0.001012
13	57	36	855	56000000	57000000	0.000855
13	58	67	1580	57000000	58000000	0.00158
13	59	38	890	58000000	59000000	0.00089
13	60	58	1396	59000000	60000000	0.001396
13	61	63	1481	60000000	61000000	0.001481
13	62	56	1377	61000000	62000000	0.001377
13	63	52	1261	62000000	63000000	0.001261
13	64	28	655	63000000	64000000	0.000655
13	65	45	1045	64000000	65000000	0.001045
13	66	35	870	65000000	66000000	0.00087
13	67	39	934	66000000	67000000	0.000934
13	68	31	739	67000000	68000000	0.000739
13	69	31	718	68000000	69000000	0.000718
13	70	36	906	69000000	70000000	0.000906
13	71	35	821	70000000	71000000	0.000821
13	72	33	798	71000000	72000000	0.000798
13	73	43	1024	72000000	73000000	0.001024
13	74	50	1214	73000000	74000000	0.001214
13	75	76	1736	74000000	75000000	0.001736
13	76	73	1795	75000000	76000000	0.001795
13	77	72	1733	76000000	77000000	0.001733
13	78	85	2126	77000000	78000000	0.002126
13	79	63	1573	78000000	79000000	0.001573
13	80	81	1954	79000000	80000000	0.001954
13	81	81	2016	80000000	81000000	0.002016
13	82	49	1121	81000000	82000000	0.001121
13	83	35	853	82000000	83000000	0.000853
13	84	45	1049	83000000	84000000	0.001049
13	85	37	867	84000000	85000000	0.000867
13	86	48	1234	85000000	86000000	0.001234
13	87	31	697	86000000	87000000	0.000697
13	88	44	1075	87000000	88000000	0.001075
13	89	55	1309	88000000	89000000	0.001309
13	90	54	1347	89000000	90000000	0.001347
13	91	39	964	90000000	91000000	0.000964
13	92	48	1152	91000000	92000000	0.001152
13	93	56	1388	92000000	93000000	0.001388
13	94	63	1471	93000000	94000000	0.001471
13	95	61	1460	94000000	95000000	0.00146
13	96	97	2355	95000000	96000000	0.002355
13	97	108	2540	96000000	97000000	0.00254
13	98	66	1600	97000000	98000000	0.0016
13	99	115	2792	98000000	99000000	0.002792
13	100	119	2893	99000000	100000000	0.002893
13	101	172	4225	100000000	101000000	0.004225
13	102	97	2350	101000000	102000000	0.00235
13	103	62	1455	102000000	103000000	0.001455
13	104	52	1275	103000000	104000000	0.001275
13	105	48	1151	104000000	105000000	0.001151
13	106	57	1411	105000000	106000000	0.001411
13	107	54	1299	106000000	107000000	0.001299
13	108	89	2123	107000000	108000000	0.002123
13	109	77	1911	108000000	109000000	0.001911
13	110	82	2066	109000000	110000000	0.002066
13	111	154	3860	110000000	111000000	0.00386
13	112	218	5376	111000000	112000000	0.005376
13	113	249	6197	112000000	113000000	0.006197
13	114	438	11341	113000000	114000000	0.011341
13	115	517	13453	114000000	115000000	0.013453
13	116	11	278	115000000	115170000	0.000278
14	1	0	0	0	1000000	0
14	2	0	0	1000000	2000000	0
14	3	0	0	2000000	3000000	0
14	4	0	0	3000000	4000000	0
14	5	0	0	4000000	5000000	0
14	6	0	0	5000000	6000000	0
14	7	0	0	6000000	7000000	0
14	8	0	0	7000000	8000000	0
14	9	0	0	8000000	9000000	0
14	10	0	0	9000000	10000000	0
14	11	0	0	10000000	11000000	0
14	12	0	0	11000000	12000000	0
14	13	0	0	12000000	13000000	0
14	14	0	0	13000000	14000000	0
14	15	0	0	14000000	15000000	0
14	16	0	0	15000000	16000000	0
14	17	0	0	16000000	17000000	0
14	18	0	0	17000000	18000000	0
14	19	0	0	18000000	19000000	0
14	20	83	1982	19000000	20000000	0.001982
14	21	129	2984	20000000	21000000	0.002984
14	22	162	4000	21000000	22000000	0.004
14	23	53	1284	22000000	23000000	0.001284
14	24	292	7246	23000000	24000000	0.007246
14	25	318	7919	24000000	25000000	0.007919
14	26	85	2041	25000000	26000000	0.002041
14	27	45	1051	26000000	27000000	0.001051
14	28	46	1090	27000000	28000000	0.00109
14	29	43	1043	28000000	29000000	0.001043
14	30	68	1682	29000000	30000000	0.001682
14	31	61	1492	30000000	31000000	0.001492
14	32	62	1509	31000000	32000000	0.001509
14	33	68	1581	32000000	33000000	0.001581
14	34	73	1828	33000000	34000000	0.001828
14	35	108	2685	34000000	35000000	0.002685
14	36	95	2284	35000000	36000000	0.002284
14	37	116	2764	36000000	37000000	0.002764
14	38	99	2435	37000000	38000000	0.002435
14	39	79	1895	38000000	39000000	0.001895
14	40	69	1715	39000000	40000000	0.001715
14	41	57	1405	40000000	41000000	0.001405
14	42	52	1240	41000000	42000000	0.00124
14	43	68	1603	42000000	43000000	0.001603
14	44	47	1056	43000000	44000000	0.001056
14	45	47	1121	44000000	45000000	0.001121
14	46	83	1982	45000000	46000000	0.001982
14	47	57	1393	46000000	47000000	0.001393
14	48	54	1311	47000000	48000000	0.001311
14	49	62	1580	48000000	49000000	0.00158
14	50	72	1843	49000000	50000000	0.001843
14	51	104	2452	50000000	51000000	0.002452
14	52	100	2429	51000000	52000000	0.002429
14	53	94	2295	52000000	53000000	0.002295
14	54	71	1714	53000000	54000000	0.001714
14	55	88	2065	54000000	55000000	0.002065
14	56	94	2267	55000000	56000000	0.002267
14	57	87	2102	56000000	57000000	0.002102
14	58	98	2368	57000000	58000000	0.002368
14	59	104	2551	58000000	59000000	0.002551
14	60	76	1851	59000000	60000000	0.001851
14	61	65	1569	60000000	61000000	0.001569
14	62	82	1952	61000000	62000000	0.001952
14	63	76	1825	62000000	63000000	0.001825
14	64	88	2126	63000000	64000000	0.002126
14	65	89	2135	64000000	65000000	0.002135
14	66	184	4551	65000000	66000000	0.004551
14	67	98	2418	66000000	67000000	0.002418
14	68	91	2173	67000000	68000000	0.002173
14	69	84	2035	68000000	69000000	0.002035
14	70	221	5408	69000000	70000000	0.005408
14	71	137	3435	70000000	71000000	0.003435
14	72	115	2834	71000000	72000000	0.002834
14	73	101	2453	72000000	73000000	0.002453
14	74	174	4144	73000000	74000000	0.004144
14	75	193	4781	74000000	75000000	0.004781
14	76	171	4215	75000000	76000000	0.004215
14	77	160	3923	76000000	77000000	0.003923
14	78	296	7321	77000000	78000000	0.007321
14	79	102	2527	78000000	79000000	0.002527
14	80	88	2134	79000000	80000000	0.002134
14	81	54	1330	80000000	81000000	0.00133
14	82	78	1970	81000000	82000000	0.00197
14	83	53	1288	82000000	83000000	0.001288
14	84	40	921	83000000	84000000	0.000921
14	85	46	1155	84000000	85000000	0.001155
14	86	39	963	85000000	86000000	0.000963
14	87	74	1777	86000000	87000000	0.001777
14	88	46	1078	87000000	88000000	0.001078
14	89	84	2061	88000000	89000000	0.002061
14	90	120	2879	89000000	90000000	0.002879
14	91	141	3495	90000000	91000000	0.003495
14	92	181	4494	91000000	92000000	0.004494
14	93	141	3483	92000000	93000000	0.003483
14	94	227	5541	93000000	94000000	0.005541
14	95	229	5691	94000000	95000000	0.005691
14	96	239	5906	95000000	96000000	0.005906
14	97	161	3978	96000000	97000000	0.003978
14	98	124	2930	97000000	98000000	0.00293
14	99	85	1982	98000000	99000000	0.001982
14	100	257	6452	99000000	100000000	0.006452
14	101	360	8880	100000000	101000000	0.00888
14	102	435	10885	101000000	102000000	0.010885
14	103	286	7247	102000000	103000000	0.007247
14	104	385	9496	103000000	104000000	0.009496
14	105	549	13939	104000000	105000000	0.013939
14	106	943	23735	105000000	106000000	0.023735
14	107	494	12676	106000000	107000000	0.012676
14	108	24	595	107000000	107350000	0.000595
15	1	0	0	0	1000000	0
15	2	0	0	1000000	2000000	0
15	3	0	0	2000000	3000000	0
15	4	0	0	3000000	4000000	0
15	5	0	0	4000000	5000000	0
15	6	0	0	5000000	6000000	0
15	7	0	0	6000000	7000000	0
15	8	0	0	7000000	8000000	0
15	9	0	0	8000000	9000000	0
15	10	0	0	9000000	10000000	0
15	11	0	0	10000000	11000000	0
15	12	0	0	11000000	12000000	0
15	13	0	0	12000000	13000000	0
15	14	0	0	13000000	14000000	0
15	15	0	0	14000000	15000000	0
15	16	0	0	15000000	16000000	0
15	17	0	0	16000000	17000000	0
15	18	0	0	17000000	18000000	0
15	19	0	0	18000000	19000000	0
15	20	0	0	19000000	20000000	0
15	21	190	4596	20000000	21000000	0.004596
15	22	103	2407	21000000	22000000	0.002407
15	23	153	3819	22000000	23000000	0.003819
15	24	133	3356	23000000	24000000	0.003356
15	25	67	1630	24000000	25000000	0.00163
15	26	161	4067	25000000	26000000	0.004067
15	27	91	2249	26000000	27000000	0.002249
15	28	90	2164	27000000	28000000	0.002164
15	29	193	4833	28000000	29000000	0.004833
15	30	183	4536	29000000	30000000	0.004536
15	31	163	4144	30000000	31000000	0.004144
15	32	255	6294	31000000	32000000	0.006294
15	33	137	3463	32000000	33000000	0.003463
15	34	78	1867	33000000	34000000	0.001867
15	35	116	2811	34000000	35000000	0.002811
15	36	66	1536	35000000	36000000	0.001536
15	37	50	1163	36000000	37000000	0.001163
15	38	89	2269	37000000	38000000	0.002269
15	39	86	2117	38000000	39000000	0.002117
15	40	78	1871	39000000	40000000	0.001871
15	41	257	6201	40000000	41000000	0.006201
15	42	184	4532	41000000	42000000	0.004532
15	43	187	4660	42000000	43000000	0.00466
15	44	155	3755	43000000	44000000	0.003755
15	45	74	1832	44000000	45000000	0.001832
15	46	155	3774	45000000	46000000	0.003774
15	47	78	1869	46000000	47000000	0.001869
15	48	54	1281	47000000	48000000	0.001281
15	49	75	1789	48000000	49000000	0.001789
15	50	75	1794	49000000	50000000	0.001794
15	51	84	2034	50000000	51000000	0.002034
15	52	123	3028	51000000	52000000	0.003028
15	53	105	2585	52000000	53000000	0.002585
15	54	97	2372	53000000	54000000	0.002372
15	55	59	1471	54000000	55000000	0.001471
15	56	74	1729	55000000	56000000	0.001729
[truncated: 2,117 more rows]
